# Supplementary material for: An Atlas of Thyroid Hormone Receptors’ Target Genes in Mouse Tissues
Source: Int J Mol Sci. 2022 Sep 28;23(19):11444. doi: 10.3390/ijms231911444 (PMC9570117; doi:10.3390/ijms231911444)
Supplement: Supplementary file 1 [file ijms-23-11444-s001.zip]

Archive with 2 entries (2 files):
- Table S1 - ATLAS.xlsx
- Table S2.txt
