# Supplementary material for: An Atlas of Thyroid Hormone Receptors’ Target Genes in Mouse Tissues
Source: Int J Mol Sci. 2022 Sep 28;23(19):11444. doi: 10.3390/ijms231911444 (PMC9570117; doi:10.3390/ijms231911444)
Supplement: Supplementary file 1 [file ijms-23-11444-s001.zip › Table S1 - ATLAS.xlsx]

## Sheet: ATLAS
ASTROCYTES										PRIMARY CEREBROCORTICAL CELLS					STRIATUM												BAT																		HEART
Genes	Basemean	log2FC 6h	adjpval 6h	Status6h	log2FC 24h	adjpval 24h	Status 24h	Overall status	Status at least once.x	Gene	Basemean	log2FC	adjpval	Status	Gene	Basemean	log2FC 12h	adjpval 12h	Status 12h	log2FC 24h	adjpval 24h	Status 24h	Status overall	Status at least once	TRBS_Adult	TRBS_P15	Gene	Basemean	log2FC 3h	adjpval 3h	Status 3h	log2FC 6h	adjpval 6h	Status 6h	log2FC 12h	adjpval 12h	Status 12h	log2FC 24h	adjpval 24h	Status 24h	Statut overall	Status at least once	TRBS_PTU	TRBS_TH	Gene	Basemean	log2FC	adjpval	Status
Desi1	1402.83	0.195198	0.0339273	U	0.261921	0.000614185	U	UU	U	Desi1	811.816	0.265212	0.000850719	U	Desi1	1272.42	0.515969	0.0142915	U	0.488876	0.0612296	N	UN	U	(-24560), (-20461), (+323)	NA	Desi1	201.666	1.23949	4.56e-05	U	1.34814	2.51e-06	U	1.45802	1.94e-07	U	1.42643	2.81e-07	U	UUUU	U	NA	NA	Desi1	410.915	1.64515	8.22e-27	U
Hr	1529.6	4.13337	0	U	3.69181	0	U	UU	U	Hr	199.913	3.00234	2.73e-109	U	Hr	239.557	2.48762	2.59e-21	U	2.68479	3.61e-25	U	UU	U	(-4219), (-1526), (+21001), (+24016)	(-4143), (-1517), (+20755)	Hr	146.143	3.574	4.72e-27	U	3.28069	9.19e-23	U	3.61974	6.74e-28	U	4.57637	7.24e-46	U	UUUU	U	(-4167), (-1553), (+579), (+20823), (+23530)	(-4223), (-1480), (+540), (+21071), (+23254), (+24004)	Hr	905.904	5.83184	7.92e-142	U
Trp53inp2	3906.45	0.601328	1.49e-14	U	0.733988	4.09e-22	U	UU	U	Trp53inp2	1835.52	0.352781	1.25e-08	U	Trp53inp2	4301.33	0.860832	1.18e-05	U	0.838522	3.86e-05	U	UU	U	(+247), (+18592)	(+465)	Trp53inp2	5268.87	0.529013	0.0045262	U	0.872799	3.6e-08	U	0.982056	1.91e-10	U	0.968706	2.92e-10	U	UUUU	U	(+432)	(+436)	Trp53inp2	8891.6	2.08369	7.03e-72	U
Hccs	879.288	0.29047	0.00213813	U	0.506048	4.23e-11	U	UU	U	Hccs	311.68	0.615234	9.95e-07	U	Hccs	597.544	0.351117	0.0980942	N	0.62069	0.000866979	U	NU	U	(+121)	(+270)	Hccs	1570.47	0.213168	0.482362	N	0.622553	0.0021306	U	0.79396	3.37e-05	U	0.367828	0.0947272	N	NUUN	U	(+182)	(+255)	Hccs	520.201	1.49842	1.13e-23	U
Nt5e	141.621	0.136842	0.871665	N	1.21714	1.55e-14	U	NU	U	Nt5e	32.104	0.721156	0.0497909	U	Nt5e	134.033	-0.357943	0.653449	N	-0.227698	0.958748	N	NN	N	(+394)	(+340)	Nt5e	35.6034	1.79837	1.65e-05	U	1.99305	3.1e-07	U	2.94895	2.82e-16	U	2.65236	2.57e-13	U	UUUU	U	(+343)	(+384)	Nt5e	289.16	0.860605	9.26e-06	U
Stat5a	154.398	1.31823	5.76e-17	U	1.53991	1.21e-29	U	UU	U	Stat5a	6.22374	1.76875	NA	N	Stat5a	32.4187	1.79931	0.00816937	U	1.89459	0.0101414	U	UU	U	(-9861)	NA	Stat5a	564.264	1.15401	2.32e-11	U	1.1498	1.04e-11	U	0.917211	1.19e-07	U	0.844423	1.06e-06	U	UUUU	U	(-1031)	(-1081), (+27514)	Stat5a	135.627	2.72434	2.05e-21	U
Acot11	489.766	0.102122	0.913785	N	0.944678	3.96e-09	U	NU	U	Acot11	65.1444	0.675898	0.358984	N	Acot11	126.584	1.31248	1.09e-06	U	1.30381	2.07e-06	U	UU	U	(-22743)	NA	Acot11	2495.59	0.760017	0.0125791	U	1.02882	9.05e-05	U	1.7398	5.21e-13	U	2.09467	8.44e-19	U	UUUU	U	(+16112), (+26262)	(+16191), (+18125), (+26239)	Acot11	452.639	1.43875	4.05e-17	U
Angptl2	1329.87	0.893618	1.07e-11	U	1.50812	4.4e-35	U	UU	U	Angptl2	55.1113	0.610904	0.333573	N	Angptl2	43.77	1.82972	0.000161266	U	1.66927	0.00168596	U	UU	U	(+11577), (+18921)	(+18966)	Angptl2	783.857	0.943701	0.00187038	U	1.85272	3.98e-13	U	1.39102	1.08e-07	U	0.611651	0.0420639	U	UUUU	U	(-26672), (+104)	(+96), (+11552)	Angptl2	1292.07	1.68348	7.04e-19	U
Apln	601.08	0.615018	1.65e-05	U	1.12276	1.27e-20	U	UU	U	Apln	41.5326	0.138902	0.98452	N	Apln	521.924	0.172911	0.638841	N	0.886044	9.2e-05	U	NU	U	(+615)	NA	Apln	112.608	2.69062	1e-07	U	3.96098	4.26e-18	U	5.50548	6.45e-36	U	5.27647	3.43e-33	U	UUUU	U	(-19155), (+540)	(-19250), (+571)	Apln	121.466	4.39948	1.76e-30	U
Atf5	1612.64	0.194721	0.44985	N	0.495232	5.68e-05	U	NU	U	Atf5	791.814	0.21829	0.940621	N	Atf5	116.877	0.923959	0.000458224	U	0.511106	0.33127	N	UN	U	NA	NA	Atf5	1100.27	0.719798	0.0142595	U	0.388105	0.205173	N	0.406691	0.184165	N	2.24951	1.52e-23	U	UNNU	U	(-3441)	NA	Atf5	378.014	0.687968	0.000150355	U
Atp1a2	21284.7	0.138142	0.395596	N	0.23139	0.0157048	U	NU	U	Atp1a2	2002.43	0.368275	0.905917	N	Atp1a2	6018.96	0.16575	0.324585	N	0.46938	0.000174956	U	NU	U	(-14159)	NA	Atp1a2	10010.7	0.725562	1.18e-05	U	1.24622	3.94e-17	U	1.29194	1.22e-18	U	1.21808	1.01e-16	U	UUUU	U	(+1243)	(-4451), (+1242), (+15090)	Atp1a2	4404.81	0.934019	2.12e-06	U
C1qtnf1	224.243	0.607921	0.00887845	U	0.91494	2.44e-06	U	UU	U	C1qtnf1	34.5432	0.134655	0.969839	N	C1qtnf1	54.3982	1.57459	0.0266742	U	1.2354	0.311397	N	UN	U	NA	NA	C1qtnf1	48.7124	1.0844	0.000495305	U	1.11296	0.000140422	U	1.09306	0.000233854	U	0.931212	0.00181238	U	UUUU	U	(+19913), (+22995), (+25906)	(+19973), (+25854)	C1qtnf1	165.655	1.11147	4.41e-07	U
Cldn12	2709.84	0.773533	2.87e-19	U	0.717436	1.25e-16	U	UU	U	Cldn12	499.795	0.812166	8.39e-08	U	Cldn12	827.78	0.102414	0.801908	N	0.218283	0.860372	N	NN	N	(+648)	(+501)	Cldn12	299.265	-0.140113	0.533214	N	0.0330946	0.884572	N	0.438611	0.00249166	U	0.138021	0.458378	N	NNUN	U	(+497)	(+466)	Cldn12	448.145	1.40402	2.12e-19	U
Coq10a	394.094	0.0988042	0.863271	N	0.592866	3.18e-06	U	NU	U	Coq10a	231.148	0.096102	0.940621	N	Coq10a	235.354	0.462022	0.0367997	U	0.106112	0.949546	N	UN	U	(-8089), (+309)	(+594)	Coq10a	791.845	0.884803	7.59e-10	U	1.08767	1.95e-15	U	1.01416	1.49e-13	U	0.902802	5.92e-11	U	UUUU	U	(-942), (+608)	(-951), (+582)	Coq10a	1290.71	1.20505	1.34e-08	U
Dhrs7	531.026	0.116625	0.769053	N	0.287697	0.034707	U	NU	U	Dhrs7	79.897	0.364988	0.567868	N	Dhrs7	149.681	-0.220535	0.744151	N	0.158003	0.968731	N	NN	N	(-96)	(+23)	Dhrs7	2343.37	-0.123025	0.77067	N	-0.0707937	0.845329	N	0.603345	0.0140692	U	1.07517	8.13e-07	U	NNUU	U	(-159)	(-199)	Dhrs7	109.981	1.27751	5.73e-06	U
Dot1l	994.242	0.21825	0.505544	N	0.285753	0.172914	N	NN	N	Dot1l	332.659	0.41236	0.000214647	U	Dot1l	1141.35	0.636965	0.00731332	U	0.720114	0.00317274	U	UU	U	(+96), (+1234), (+3652), (+29770)	(-210), (+582)	Dot1l	787.381	1.08953	8.02e-12	U	1.23043	1.39e-15	U	0.989276	2.88e-10	U	1.21449	1.6e-15	U	UUUU	U	(-23), (+1223), (+11768)	(-237), (+1183), (+11700)	Dot1l	965.563	1.43038	3.08e-18	U
Fndc5	412.621	0.49039	0.132694	N	1.66003	1.26e-19	U	NU	U	Fndc5	140.321	0.303928	0.290578	N	Fndc5	375.049	0.829646	0.00522482	U	0.843404	0.00910193	U	UU	U	(-3127), (-730), (+517), (+3210), (+4656), (+10718), (+11674), (+18580)	(+627), (+11860)	Fndc5	70.2117	1.78589	0.0283797	U	3.12412	7.47e-07	U	5.28209	4.84e-20	U	6.13556	1.79e-27	U	UUUU	U	(+296), (+5213)	(+5196)	Fndc5	2706.73	2.06484	1.11e-33	U
Gbp3	491.4	0.752757	4.91e-11	U	1.12069	5.92e-26	U	UU	U	Gbp3	49.6449	0.79636	0.391393	N	Gbp3	37.7946	0.619828	0.470575	N	0.977296	0.491364	N	NN	N	(-2133)	NA	Gbp3	62.5371	1.22795	0.000687712	U	1.16796	0.000708608	U	1.70535	8.08e-08	U	1.99805	5.71e-11	U	UUUU	U	(-429)	(-474)	Gbp3	71.4304	2.42763	1.31e-10	U
Gm9790	137.767	0.23031	0.627846	N	0.723108	7.45e-05	U	NU	U	Gm9790	99.2147	0.388253	0.308575	N	Gm9790	111.235	0.28166	0.437747	N	0.354179	0.664099	N	NN	N	NA	NA	Gm9790	248.433	0.350158	0.105052	N	0.580302	0.000680305	U	0.911939	6.42e-09	U	1.26667	1.6e-17	U	NUUU	U	NA	NA	Gm9790	1462.56	2.43101	4.4e-43	U
Higd1a	324.051	0.362793	0.0845598	N	0.622992	2.13e-05	U	NU	U	Higd1a	278.947	0.178228	0.700241	N	Higd1a	231.737	0.0481449	0.932227	N	0.224194	0.896229	N	NN	N	(+964)	(+1246)	Higd1a	356.299	0.413995	0.0703701	N	0.649479	0.000448538	U	1.09963	6.6e-11	U	1.1517	3.91e-12	U	NUUU	U	(+1135)	(-16441), (+1178)	Higd1a	560.324	2.24357	2.13e-35	U
Hspb6	1114.28	0.206435	0.154198	N	0.511362	6.14e-09	U	NU	U	Hspb6	166.408	0.593088	0.0400392	U	Hspb6	204.601	0.764701	0.0234315	U	1.27408	1.42e-05	U	UU	U	NA	NA	Hspb6	453.033	-0.38787	0.429729	N	1.30095	4.9e-05	U	0.362701	0.404488	N	1.57623	2.04e-07	U	NUNU	U	(+59)	NA	Hspb6	7971.23	2.08019	1.47e-19	U
Idh3a	1815.13	0.0780915	0.790936	N	0.409845	3.29e-07	U	NU	U	Idh3a	1267.3	0.174194	0.134733	N	Idh3a	3346.63	0.392337	0.0474594	U	0.336612	0.307597	N	UN	U	(-7952)	NA	Idh3a	26476.5	0.189499	0.244859	N	0.414128	0.00054645	U	0.753885	3.34e-12	U	0.888275	7.13e-17	U	NUUU	U	(-7978), (+366), (+1575)	(-11560), (-7855), (+396), (+1659)	Idh3a	3933.01	1.07283	3.83e-12	U
Klf9	1003.7	1.68905	1.17e-78	U	1.53358	2.9e-63	U	UU	U	Klf9	614.075	1.44582	1.9e-42	U	Klf9	2937.91	0.508855	9.61e-05	U	0.877797	2.26e-14	U	UU	U	(-19371), (-17123), (-5869), (-3724), (+329), (+1388), (+2434), (+5658)	(-17086), (-6550), (-5213), (-3780)	Klf9	2649.43	1.74235	6.43e-66	U	1.78072	1.64e-69	U	1.89719	1.07e-78	U	1.31123	1.96e-37	U	UUUU	U	(-5900), (-3767)	(-9208), (-5919)	Klf9	1429.84	1.26073	3.46e-14	U
Letm1	1164.08	0.182114	0.0640743	N	0.252312	0.00049353	U	NU	U	Letm1	490.567	0.208607	0.310587	N	Letm1	395.454	0.216206	0.418184	N	0.27322	0.623174	N	NN	N	(+427), (+21753)	(+526)	Letm1	1696.14	0.150674	0.485936	N	0.626704	3.8e-06	U	0.915014	7.4e-13	U	1.18902	1.03e-21	U	NUUU	U	(+457)	(+442)	Letm1	536.411	2.48975	1.17e-55	U
Loxl1	2690.15	0.0427743	0.954703	N	0.475337	7.54e-05	U	NU	U	Loxl1	57.3673	0.341576	0.8736	N	Loxl1	80.3551	1.65759	0.000138807	U	1.14565	0.055669	N	UN	U	(-15848), (-13508), (+1741)	NA	Loxl1	615.895	3.52046	8.29e-55	U	4.33333	2.11e-84	U	4.02335	2.46e-72	U	4.04358	3.34e-73	U	UUUU	U	(-1797), (+1004), (+2833)	(+106), (+1746), (+2781)	Loxl1	288.995	1.89598	0.00421908	U
Lynx1	1516.32	-0.066051	0.901321	N	0.347647	0.00167277	U	NU	U	Lynx1	277.138	0.359894	0.909001	N	Lynx1	866.322	0.516264	0.00533519	U	0.772193	3.76e-06	U	UU	U	(-309), (+1077), (+3790)	(-297)	Lynx1	166.512	0.139568	0.712799	N	0.751946	0.000463254	U	1.2509	1.53e-10	U	2.31506	4.88e-38	U	NUUU	U	NA	NA	Lynx1	3691.59	1.95509	1.37e-35	U
Map7d1	3956.01	0.257112	0.0287595	U	0.21577	0.0726764	N	UN	U	Map7d1	1107.77	0.100546	0.903021	N	Map7d1	593.994	0.488114	0.000553444	U	0.319368	0.142623	N	UN	U	(+3626), (+16913), (+18985), (+28990)	(+16934), (+18907), (+29048)	Map7d1	80.3129	0.620971	0.013083	U	1.06554	1.19e-07	U	1.07123	1.66e-07	U	1.62838	1.42e-18	U	UUUU	U	(-4802), (+29027)	(-4786), (+29066)	Map7d1	1452.31	0.962792	5.57e-13	U
Nudt18	705.446	0.522197	0.00264966	U	0.41324	0.01785	U	UU	U	Nudt18	170.157	0.382039	0.0533265	N	Nudt18	95.3514	0.157808	0.800965	N	0.34492	0.849808	N	NN	N	(-3159), (-144), (+7011), (+8037)	(-3405)	Nudt18	223.694	0.939418	0.00279749	U	1.29721	2.54e-06	U	1.44104	8.09e-08	U	1.76414	1.02e-11	U	UUUU	U	(-23581), (-3337), (-630), (+6398)	(-23620), (-3089), (-906), (-156)	Nudt18	296.935	2.25567	1.89e-36	U
Plekho2	578.628	-0.0212797	0.980928	N	0.249817	0.0486913	U	NU	U	Plekho2	67.0729	0.624418	0.212581	N	Plekho2	98.8243	1.31517	0.000458224	U	0.863542	0.133383	N	UN	U	NA	NA	Plekho2	50.9689	0.391572	0.507428	N	0.544516	0.239731	N	-0.238337	0.702477	N	0.842798	0.0375856	U	NNNU	U	NA	NA	Plekho2	161.827	0.61408	0.0384842	U
Slc25a33	429.288	0.619557	7.44e-05	U	1.4034	1.01e-26	U	UU	U	Slc25a33	115.711	0.304341	0.295504	N	Slc25a33	148.313	0.778037	0.00387819	U	1.02694	5.35e-05	U	UU	U	(-18155), (-17127), (+622), (+15776)	(-18109), (+1021), (+15629)	Slc25a33	282.522	1.19763	2.86e-11	U	1.80606	3.32e-27	U	2.34866	1.24e-46	U	1.50885	5.93e-19	U	UUUU	U	(-18288), (-15559), (-10421), (-1209), (+15721)	(-18283), (-15652), (-10461), (+15770)	Slc25a33	131.947	2.11531	2.17e-19	U
Slc35g1	149.995	0.957034	2.81e-07	U	0.623051	0.0017185	U	UU	U	Slc35g1	19.2941	0.708551	0.32611	N	Slc35g1	58.5069	0.94685	0.0218731	U	0.877997	0.114417	N	UN	U	(-69)	(-116)	Slc35g1	213.738	0.633004	0.015657	U	1.50805	9.66e-14	U	2.30188	8.39e-33	U	2.01244	3.42e-25	U	UUUU	U	(-87)	(-73)	Slc35g1	49.9283	2.99398	4.38e-12	U
Sned1	211.224	0.689137	0.0605221	N	0.57874	0.0883469	N	NN	N	Sned1	30.8084	0.732882	0.62541	N	Sned1	198.167	1.58732	0.00130836	U	1.39489	0.0157713	U	UU	U	(+564)	(+546)	Sned1	296.201	2.76298	1.39e-51	U	2.34581	1.57e-36	U	3.03618	1.66e-62	U	2.6997	3.19e-49	U	UUUU	U	(+268), (+21269)	(+224)	Sned1	385.201	2.70091	7.56e-35	U
Syt12	112.963	1.65193	1.2e-18	U	2.20238	3.54e-35	U	UU	U	Syt12	27.3943	0.685998	0.141492	N	Syt12	111.302	-0.504621	0.337031	N	-0.159244	0.968731	N	NN	N	(-15365), (-11414), (-4885), (-316), (+5035)	(-15628)	Syt12	70.8148	1.90101	3.74e-07	U	2.67692	2.83e-15	U	3.20807	2.91e-22	U	3.48748	4.91e-27	U	UUUU	U	(-20048), (-15576)	(-20056), (-15652)	Syt12	89.1604	2.85399	4.11e-17	U
Thy1	1296.3	-0.227504	0.467641	N	0.516269	0.000983863	U	NU	U	Thy1	1406.49	0.00308292	0.99855	N	Thy1	4193.27	0.473545	0.0163934	U	0.300899	0.484785	N	UN	U	(-10477), (+181), (+1172), (+5579)	(-10373), (+235)	Thy1	40.2005	1.44356	0.000299821	U	2.15776	4.2e-10	U	1.69557	3.74e-06	U	2.27967	1.58e-11	U	UUUU	U	NA	NA	Thy1	123.065	1.83387	1.23e-07	U
Tlcd2	13.0198	0.751707	NA	N	1.65704	0.00766345	U	NU	U	Tlcd2	4.4248	0.62551	NA	N	Tlcd2	4.19422	0.351774	NA	N	1.24346	NA	N	NN	N	(-7581), (-6864), (-5645), (-115)	(-8433), (-7509), (-125)	Tlcd2	143.632	0.078475	0.916324	N	0.56762	0.161396	N	1.98675	1.65e-10	U	2.38485	3.05e-15	U	NNUU	U	(-8663), (-5400), (-151)	(-8713), (-7593), (-5622), (-160)	Tlcd2	174.944	4.06606	5.17e-48	U
Trim67	241.201	0.523036	0.060059	N	0.832412	9.59e-06	U	NU	U	Trim67	2542.76	-0.0388001	0.989856	N	Trim67	345.09	0.967896	0.0131964	U	0.557231	0.571312	N	UN	U	NA	NA	Trim67	618.559	2.91456	1.76e-34	U	2.84685	5.67e-33	U	2.90702	1.62e-34	U	4.02083	3.89e-67	U	UUUU	U	(+10162), (+23008), (+27342)	(+10149), (+23012), (+27317)	Trim67	49.6924	2.99492	2.4e-09	U
1810055G02Rik	433.178	0.0664189	0.890561	N	0.219658	0.150762	N	NN	N	1810055G02Rik	244.47	0.0875574	0.940621	N	1810055G02Rik	406.571	0.677254	0.00275032	U	0.570216	0.0442688	U	UU	U	(-192), (+10807)	(-280), (+10826)	1810055G02Rik	83.8966	0.427884	0.107652	N	0.747551	0.000283405	U	0.463138	0.0526059	N	0.707582	0.000520814	U	NUNU	U	(-283), (+11398)	(-302), (+11372)	1810055G02Rik	107.165	2.31941	2.05e-14	U
9030619P08Rik	NA	NA	NA	NA	NA	NA	NA	NA	NA	9030619P08Rik	NA	NA	NA	NA	9030619P08Rik	0.0990314	0	NA	N	0.791124	NA	N	NN	N	NA	NA	9030619P08Rik	89.2896	3.21062	0.0327891	U	6.55831	7.56e-09	U	8.62221	2.18e-15	U	8.76278	5.42e-16	U	UUUU	U	NA	NA	9030619P08Rik	11.8285	5.16619	0.000146263	U
Abcd2	323.472	0.147088	0.660676	N	-0.0600747	0.831311	N	NN	N	Abcd2	114.546	0.562386	0.00105282	U	Abcd2	501	0.503571	0.0638504	N	1.04494	2.84e-06	U	NU	U	(-148)	(-80)	Abcd2	445.757	-0.881479	0.00526161	D	-0.551451	0.0859214	N	-0.733373	0.0147187	D	-0.482826	0.133778	N	DNDN	D	(-169)	(-134)	Abcd2	158.804	3.57192	1.08e-43	U
Actr3	2320.58	0.0383478	0.946374	N	-0.0269352	0.918322	N	NN	N	Actr3	1268.05	-0.0155581	0.991732	N	Actr3	574.819	-0.443491	0.00444837	D	-0.142593	0.869323	N	DN	D	(-19660), (+1933)	(+1977)	Actr3	1035.4	0.177701	0.496878	N	0.479725	0.00671485	U	0.526014	0.00223941	U	0.197	0.352978	N	NUUN	U	(+103), (+1875)	(+138), (+1964)	Actr3	356.722	1.01904	2.96e-08	U
Adam17	1657.73	-0.00461864	0.993034	N	0.0166652	0.936652	N	NN	N	Adam17	170.983	0.0402603	0.991122	N	Adam17	168.65	-0.0386711	0.939003	N	0.103132	0.962732	N	NN	N	(-151)	(-234)	Adam17	262.94	0.739654	4.46e-08	U	0.630514	2.99e-06	U	0.627636	3.93e-06	U	0.528001	0.000110411	U	UUUU	U	(-311)	(-315)	Adam17	270.412	0.987879	2.01e-08	U
Adamts10	177.278	0.311814	0.515062	N	0.918904	1.39e-07	U	NU	U	Adamts10	31.7015	0.0920425	0.98452	N	Adamts10	125.901	0.243596	0.679526	N	-0.0144696	0.998165	N	NN	N	NA	NA	Adamts10	48.8968	0.326202	0.515846	N	0.315951	0.458731	N	0.515017	0.189229	N	0.733078	0.0306277	U	NNNU	U	(-20363)	(-20377)	Adamts10	272.614	1.01799	2.18e-07	U
Akirin1	708.942	0.0268166	0.968718	N	0.126262	0.452811	N	NN	N	Akirin1	295.419	0.306865	0.00851058	U	Akirin1	97.2697	0.337742	0.3826	N	0.174156	0.941662	N	NN	N	(-287), (+16418)	(-311), (+16461)	Akirin1	212.027	0.344157	0.119843	N	0.516859	0.00362772	U	0.178082	0.461623	N	0.406456	0.0262154	U	NUNU	U	(-365)	(-297)	Akirin1	313.578	0.875338	1.89e-05	U
Apobec1	850.977	0.609327	3.71e-15	U	0.503745	1.55e-10	U	UU	U	Apobec1	107.924	-0.0162947	0.99716	N	Apobec1	23.9721	0.461063	0.581892	N	0.60494	0.809572	N	NN	N	NA	NA	Apobec1	55.3608	0.349026	0.568055	N	-0.067438	0.914428	N	0.361731	0.507637	N	0.695614	0.104141	N	NNNN	N	(-337)	(-502)	Apobec1	52.9341	1.80757	7.05e-05	U
Atl2	817.61	0.071697	0.889136	N	0.00951116	0.979171	N	NN	N	Atl2	595.893	-0.0253317	0.988311	N	Atl2	738.377	-0.313296	0.0627173	N	-0.120553	0.905371	N	NN	N	NA	NA	Atl2	1241.7	0.945225	1.34e-09	U	1.00628	2.37e-11	U	0.702018	7.63e-06	U	-0.375767	0.0325212	D	UUUD	U	NA	(-22532)	Atl2	501.168	0.914974	1.23e-07	U
B930025P03Rik	3.22236	1.21574	NA	N	3.0634	NA	N	NN	N	B930025P03Rik	24.1514	2.56647	2.16e-10	U	B930025P03Rik	23.2819	3.58838	0.0195757	U	4.68022	0.00161376	U	UU	U	NA	NA	B930025P03Rik	24.4902	6.18181	1.93e-06	U	5.46496	2.17e-05	U	6.67162	4.53e-08	U	7.64865	1.22e-10	U	UUUU	U	NA	NA	B930025P03Rik	46.687	8.03359	1.32e-09	U
Bak1	626.651	-0.0330953	0.963935	N	0.0701838	0.77795	N	NN	N	Bak1	175.446	0.0438469	0.986568	N	Bak1	308.709	0.580172	0.00371914	U	0.288855	0.60077	N	UN	U	(+576), (+16019), (+28969)	(+576), (+16086)	Bak1	272.401	0.619906	0.00248141	U	0.68596	0.000257111	U	0.40188	0.0592545	N	0.609213	0.00109852	U	UUNU	U	NA	NA	Bak1	133.053	1.22159	1.37e-07	U
Camta2	573.648	0.067545	0.905305	N	0.0741739	0.764474	N	NN	N	Camta2	536.114	0.149811	0.752599	N	Camta2	956.148	0.735729	0.0393627	U	0.499491	0.547642	N	UN	U	(-12084), (-58)	(-1)	Camta2	244.287	0.772831	0.0024701	U	0.722857	0.00271162	U	0.186121	0.595436	N	0.643488	0.00736724	U	UUNU	U	(-41)	(-122)	Camta2	367.322	0.473282	0.02243	U
Cebpg	755.073	0.191651	0.172619	N	0.0408329	0.856019	N	NN	N	Cebpg	306.038	-0.132908	0.806756	N	Cebpg	162.413	0.0501151	0.908134	N	0.22368	0.833821	N	NN	N	(+190)	NA	Cebpg	629.351	0.4748	0.000105999	U	0.217378	0.113969	N	0.256995	0.055653	N	0.576625	1.92e-07	U	UNNU	U	(+269), (+13748)	(+286), (+13650), (+17390)	Cebpg	488.843	0.459974	0.00923613	U
Cgrrf1	505.158	0.179412	0.663757	N	0.420074	0.0163272	U	NU	U	Cgrrf1	23.4851	0.893609	0.0616206	N	Cgrrf1	138.337	-0.0753217	0.886841	N	0.137507	0.951014	N	NN	N	(+326), (+1995)	(+467)	Cgrrf1	918.922	0.540666	3.64e-05	U	0.997526	3.61e-18	U	1.5407	5.65e-44	U	1.43469	2.15e-38	U	UUUU	U	(+417)	(+429)	Cgrrf1	168.697	1.4128	3e-11	U
Ciapin1	652.299	0.356907	0.000169357	U	0.470611	3.6e-08	U	UU	U	Ciapin1	395.561	0.136728	0.709327	N	Ciapin1	243.594	0.307071	0.256215	N	0.384193	0.359509	N	NN	N	NA	NA	Ciapin1	417.53	0.853026	1.42e-07	U	1.37902	6.5e-21	U	1.48527	3.97e-24	U	1.33345	9.96e-20	U	UUUU	U	NA	NA	Ciapin1	476.586	1.72598	4.33e-20	U
Cipc	1085.11	0.167379	0.120585	N	0.27093	0.000291031	U	NU	U	Cipc	716.676	0.0419284	0.957137	N	Cipc	875.072	-0.151923	0.591065	N	-0.0169812	0.993666	N	NN	N	(-23525), (-14825), (-4844), (-116), (+21170), (+26347), (+29912)	(-23460), (-14951), (+21097)	Cipc	588.168	0.576189	0.00435816	U	1.03849	7.62e-10	U	1.35885	7.4e-17	U	1.4898	1.8e-20	U	UUUU	U	(-23379), (+29826)	(-14857), (+29879)	Cipc	989.294	0.702469	4.01e-06	U
Cisd2	1058.64	0.191963	0.133211	N	0.250542	0.012477	U	NU	U	Cisd2	279.439	0.0761034	0.957773	N	Cisd2	688.902	-0.104984	0.725365	N	-0.0341786	0.988671	N	NN	N	(-14363), (-13448), (+873)	(+1093)	Cisd2	710.508	0.00206904	0.993337	N	0.0750954	0.654709	N	0.479196	2.56e-05	U	0.156349	0.273417	N	NNUN	U	(+1119)	NA	Cisd2	817.424	0.845241	6.84e-08	U
Cox5a	879.293	-0.020545	0.987913	N	0.509496	0.0043303	U	NU	U	Cox5a	381.671	0.223485	0.122299	N	Cox5a	1453.15	0.453243	0.00579437	U	0.242646	0.559251	N	UN	U	(-89)	(-456)	Cox5a	4992.11	0.19483	0.267712	N	0.149051	0.354764	N	0.324613	0.016078	U	0.376999	0.00318087	U	NNUU	U	(-27)	(-47)	Cox5a	191.567	0.389963	0.2567	N
Cox7a1	78.4575	0.456004	0.560916	N	1.85799	3.84e-15	U	NU	U	Cox7a1	1.8746	0.395249	NA	N	Cox7a1	2.12356	-0.600482	NA	N	-1.44051	NA	N	NN	N	(+3902)	NA	Cox7a1	2152.18	0.13076	0.711451	N	-0.0258767	0.938962	N	0.419613	0.0678272	N	0.824258	2.48e-05	U	NNNU	U	NA	NA	Cox7a1	37.6583	1.73934	8.96e-05	U
Cyc1	1766.09	-0.0549436	0.939494	N	0.316902	0.0340417	U	NU	U	Cyc1	680.355	0.168138	0.47687	N	Cyc1	931.096	0.164127	0.382835	N	0.0978685	0.928646	N	NN	N	NA	NA	Cyc1	6566.01	0.153129	0.323111	N	0.129962	0.346639	N	0.288257	0.012149	U	0.347781	0.0013377	U	NNUU	U	NA	NA	Cyc1	3175.58	0.515087	0.00128946	U
Ddt	302.99	-0.0817713	0.939494	N	0.376846	0.121492	N	NN	N	Ddt	52.1147	0.287683	0.65947	N	Ddt	212.285	0.534383	0.057004	N	0.70218	0.015983	U	NU	U	(+147)	(+524)	Ddt	1804.07	0.47608	0.00916585	U	0.776481	4.21e-07	U	1.38148	4.37e-22	U	1.63347	3.44e-31	U	UUUU	U	(+425)	(+405)	Ddt	87.896	0.732548	0.0125414	U
Deptor	64.5039	0.360784	0.506812	N	0.485654	0.335049	N	NN	N	Deptor	263.077	0.622258	0.000132069	U	Deptor	358.343	1.26653	0.0027643	U	1.02481	0.0635121	N	UN	U	NA	NA	Deptor	5317.47	-0.0965894	0.7296	N	-0.0660338	0.784071	N	0.472291	0.00406605	U	1.31979	1.85e-20	U	NNUU	U	NA	NA	Deptor	233.027	0.944078	2.14e-07	U
Dgat2	308.131	0.374764	0.0251951	U	0.196091	0.312832	N	UN	U	Dgat2	383.989	0.351522	0.0832618	N	Dgat2	637.772	-0.0534776	0.916662	N	-0.115449	0.957215	N	NN	N	(+111), (+5134), (+11494)	(+214)	Dgat2	7565.81	0.367043	0.214141	N	0.821317	0.000156569	U	1.11438	4.76e-08	U	0.576351	0.0104578	U	NUUU	U	(-8905), (-4791), (+11909), (+20981)	(-19481), (-4816), (+20815)	Dgat2	2761.32	1.36645	8.97e-08	U
Dnaja4	284.112	0.43586	0.0129553	U	0.0962661	0.756845	N	UN	U	Dnaja4	36.7025	0.38253	0.680519	N	Dnaja4	315.652	0.334995	0.322346	N	0.348275	0.663726	N	NN	N	(+342)	(+364)	Dnaja4	244.883	0.749941	0.0174818	U	0.401773	0.225101	N	0.778797	0.00589844	U	1.07477	3.72e-05	U	UNUU	U	NA	NA	Dnaja4	1118.12	0.674112	4.49e-05	U
Dpf2	1060.69	-0.115937	0.536863	N	-0.00226191	0.991995	N	NN	N	Dpf2	236.122	0.228866	0.280672	N	Dpf2	342.168	0.59414	0.00331807	U	0.429432	0.158982	N	UN	U	(-155), (+18615)	(-174)	Dpf2	198.751	0.474234	0.0175125	U	0.618806	0.000324312	U	0.318903	0.120768	N	0.4026	0.0288301	U	UUNU	U	(-188)	(-177)	Dpf2	320.547	0.615772	0.00193606	U
Dynlrb1	2566.62	-0.0390708	0.970499	N	0.185983	0.453045	N	NN	N	Dynlrb1	1030.64	-0.0683244	0.925162	N	Dynlrb1	3227.79	0.339001	0.0490176	U	0.187465	0.739446	N	UN	U	(-243)	NA	Dynlrb1	1691.65	0.214121	0.223738	N	0.148198	0.370482	N	0.363059	0.0070797	U	0.48212	0.00011761	U	NNUU	U	(+4382)	(+4402)	Dynlrb1	537.636	0.519709	0.00449517	U
Eif4g3	2158.97	0.32777	0.0437287	U	0.23425	0.185609	N	UN	U	Eif4g3	1516.46	0.0621384	0.937706	N	Eif4g3	2467.63	0.0661469	0.863654	N	0.249124	0.733146	N	NN	N	(+1957)	NA	Eif4g3	478.097	0.0468868	0.883103	N	0.366958	0.0289184	U	0.250233	0.181065	N	1.14898	4.58e-17	U	NUNU	U	(-20040), (-15802), (-11448)	(-19890), (-15661), (-11430)	Eif4g3	246.589	1.01589	4.07e-08	U
Faap100	465.017	-0.066212	0.909148	N	-0.0690355	0.782415	N	NN	N	Faap100	611.371	0.201981	0.454034	N	Faap100	163.475	1.0407	0.00226447	U	0.683318	0.231193	N	UN	U	(+158), (+8833)	(+374), (+8811)	Faap100	51.0677	0.650726	0.0660281	N	1.17921	1.41e-05	U	1.48338	1.16e-08	U	1.32511	3.55e-07	U	NUUU	U	(+355), (+8769), (+9573)	(+246), (+9610)	Faap100	139.513	1.01544	0.000297928	U
Fam69a	732.562	-0.0752274	0.805633	N	0.213076	0.034708	U	NU	U	Fam69a	310.18	0.0438656	0.980704	N	Fam69a	875.172	-0.356621	0.110546	N	0.0439147	0.987853	N	NN	N	(+14016)	NA	Fam69a	592.958	-0.00941664	0.981067	N	0.206891	0.357555	N	0.400299	0.0397762	U	0.0770931	0.777607	N	NNUN	U	(-10848), (+2995), (+8276)	(-10904), (+8366), (+13804), (+14681)	Fam69a	70.1958	0.999353	0.00491662	U
Gdf10	5.95765	0.0864995	NA	N	-1.49293	NA	N	NN	N	Gdf10	139.659	0.800719	1.06e-05	U	Gdf10	112.223	2.27395	0.000418333	U	1.53085	0.102418	N	UN	U	NA	NA	Gdf10	53.7295	0.566423	0.269024	N	0.881293	0.0270013	U	0.917478	0.0209161	U	0.688263	0.0954066	N	NUUN	U	NA	NA	Gdf10	48.531	2.2285	1.21e-07	U
Gm43672	127.983	0.343529	0.501505	N	0.816235	9.36e-06	U	NU	U	Gm43672	37.0845	-0.559559	0.16815	N	Gm43672	75.041	0.29428	0.626436	N	0.184627	0.956176	N	NN	N	NA	NA	Gm43672	267.903	0.556977	0.0919827	N	0.892008	0.000761517	U	1.06293	2.8e-05	U	0.496071	0.0897612	N	NUUN	U	NA	NA	Gm43672	295.03	1.024	5.45e-05	U
Gm6123	461.173	0.062671	0.91687	N	0.338757	0.00623564	U	NU	U	Gm6123	432.901	0.0544189	0.947237	N	Gm6123	243.058	0.0781246	0.876316	N	-0.0525163	0.987853	N	NN	N	NA	NA	Gm6123	2932.55	0.0818177	0.837378	N	0.104846	0.730357	N	0.691018	0.000748397	U	0.840004	1.76e-05	U	NNUU	U	NA	NA	Gm6123	5238.55	1.48551	4.36e-22	U
Gpd2	938.002	0.31452	0.00784617	U	0.294599	0.0112861	U	UU	U	Gpd2	1102.66	0.047293	0.977902	N	Gpd2	1444.12	0.237291	0.573278	N	0.473631	0.44079	N	NN	N	(+635)	NA	Gpd2	13237	0.511589	8.37e-05	U	0.623954	1.99e-07	U	1.25215	2.17e-29	U	1.45847	5.28e-40	U	UUUU	U	(+721), (+14956), (+17558)	(+722), (+14985), (+17593)	Gpd2	136.499	1.86117	1.83e-15	U
Hk2	724.902	1.17585	3.85e-31	U	1.51398	4.5e-40	U	UU	U	Hk2	102.526	0.392107	0.159123	N	Hk2	18.5528	0.0236366	NA	N	0.147518	0.987853	N	NN	N	NA	NA	Hk2	1641.59	-0.0976311	0.839117	N	0.0824099	0.830738	N	0.653714	0.0121176	U	0.350167	0.235571	N	NNUN	U	(+3072), (+6403), (+13602), (+18076), (+23369)	(+3128), (+13588), (+18087), (+23326)	Hk2	1815.93	0.468779	0.0286186	U
Hspa4l	4222.91	0.0273789	0.975282	N	-0.0340431	0.913462	N	NN	N	Hspa4l	600.291	0.0425172	0.986568	N	Hspa4l	1215.93	-0.055912	0.89353	N	0.141884	0.933367	N	NN	N	(-23417), (+119)	(-23306)	Hspa4l	748.748	0.22954	0.635113	N	-0.157937	0.713471	N	0.318271	0.412254	N	1.21355	1.09e-05	U	NNNU	U	NA	NA	Hspa4l	513.414	0.587287	0.000322921	U
Hsph1	1599.59	0.0332096	0.926141	N	-0.116739	0.222844	N	NN	N	Hsph1	1712.84	0.159266	0.494151	N	Hsph1	1034.02	0.0422425	0.940991	N	0.25872	0.853828	N	NN	N	(-45)	NA	Hsph1	292.155	1.01203	0.213397	N	0.564063	0.481948	N	1.19035	0.0814001	N	1.56409	0.0117663	U	NNNU	U	(-11925)	(-11972)	Hsph1	258.419	1.25674	2.9e-08	U
Icam1	410.647	0.194169	0.672144	N	-0.235878	0.439565	N	NN	N	Icam1	20.7116	0.56459	0.55727	N	Icam1	49.8848	0.421999	0.390212	N	0.508435	0.633935	N	NN	N	NA	NA	Icam1	40.0388	0.880632	0.0613027	N	0.568205	0.225552	N	0.254369	0.680099	N	0.857338	0.0373185	U	NNNU	U	NA	NA	Icam1	124.311	0.761836	0.0474797	U
Ighm	0.194356	0	NA	N	-0.671585	NA	N	NN	N	Ighm	3.26763	0.237936	NA	N	Ighm	203.904	0.107786	0.832761	N	0.408118	0.58884	N	NN	N	NA	NA	Ighm	165.533	0.206218	0.830105	N	0.957927	0.0884474	N	1.70513	0.000512639	U	2.3243	4.36e-07	U	NNUU	U	NA	NA	Ighm	2061.31	6.46793	1.33e-26	U
Itpk1	1198.02	-0.0388529	0.960335	N	0.408932	0.000565249	U	NU	U	Itpk1	445.022	0.197797	0.545081	N	Itpk1	492.371	0.764268	0.0326294	U	0.735394	0.119806	N	UN	U	(-18963), (-326)	NA	Itpk1	936.446	0.505306	0.0106325	U	-0.0957157	0.709068	N	-0.184192	0.435047	N	0.635878	0.000153272	U	UNNU	U	(+9385), (+22898)	(+9466), (+22820), (+25895)	Itpk1	93.0492	0.186004	0.656931	N
Jarid2	538.824	0.527481	9.03e-05	U	0.527004	1.9e-05	U	UU	U	Jarid2	486.681	0.0195088	0.991603	N	Jarid2	456.075	0.169071	0.583115	N	0.146097	0.924124	N	NN	N	(-937), (+757)	(-1040)	Jarid2	169.083	0.644714	0.00495624	U	0.63602	0.00278607	U	0.499675	0.0277346	U	0.162955	0.573261	N	UUUN	U	(-1074)	(-1233)	Jarid2	231.746	0.875316	1.39e-05	U
Klhl33	12.303	2.95002	NA	N	2.63304	2.27e-07	U	NU	U	Klhl33	24.6084	0.769022	0.106665	N	Klhl33	22.4133	0.277351	0.789625	N	0.297046	0.951091	N	NN	N	(-3169), (+22544)	(+22389)	Klhl33	32.3014	3.10878	0.00083988	U	5.46492	2.25e-12	U	3.81271	4.01e-06	U	5.52273	6.16e-13	U	UUUU	U	(-2928), (+22498)	(-3033)	Klhl33	1258.61	5.19243	2.12e-120	U
Kmt5c	532.399	0.110468	0.79268	N	0.345904	0.00957128	U	NU	U	Kmt5c	157.799	0.781593	8.22e-08	U	Kmt5c	252.192	0.91994	0.000605373	U	0.519377	0.311397	N	UN	U	(-20)	(-242), (+572)	Kmt5c	188.071	0.640017	0.00268139	U	0.655144	0.000935071	U	0.526953	0.0117623	U	1.07685	1.4e-09	U	UUUU	U	(-269), (+646)	(-317)	Kmt5c	126.217	0.507681	0.09929	N
Loxl2	945.088	0.33721	0.0401046	U	0.951645	1.58e-18	U	UU	U	Loxl2	52.5952	0.607385	0.839995	N	Loxl2	22.6542	0.378438	0.703289	N	0.871055	0.598884	N	NN	N	NA	NA	Loxl2	44.9533	0.67125	0.0145272	U	0.549677	0.0379218	U	-0.552551	0.083801	N	-0.155334	0.676365	N	UUNN	U	NA	NA	Loxl2	259.363	2.25646	0.0402646	U
Lpin3	209.799	1.10157	2.71e-09	U	1.28771	1.92e-13	U	UU	U	Lpin3	25.5095	0.364145	0.821009	N	Lpin3	3.10255	-0.376275	NA	N	0.397404	NA	N	NN	N	(-7611)	(-7576)	Lpin3	25.8052	3.50164	1.16e-07	U	3.78854	1.68e-09	U	3.85976	6.12e-10	U	3.69792	2.76e-09	U	UUUU	U	(-7448), (+1909), (+3501)	(-7487), (+1989), (+3459)	Lpin3	79.2186	3.76101	2.38e-25	U
Lrp3	1185.86	0.298585	0.00386801	U	0.217125	0.0528855	N	UN	U	Lrp3	677.405	0.204235	0.316412	N	Lrp3	350.036	0.738694	0.00731332	U	0.419175	0.526589	N	UN	U	(-576), (+1401)	(+1294)	Lrp3	89.6675	0.678273	0.0129821	U	0.535149	0.0427857	U	0.0306301	0.949911	N	-0.0945435	0.808635	N	UUNN	U	(-252)	NA	Lrp3	247.068	1.9554	5.93e-11	U
Ltbp4	730.171	-0.222592	0.436787	N	-0.213091	0.328962	N	NN	N	Ltbp4	118.953	-0.292115	0.455283	N	Ltbp4	432.977	0.959825	0.019868	U	0.745576	0.276402	N	UN	U	(-845), (+5059)	(+4993)	Ltbp4	194.167	1.47407	1.48e-09	U	1.90596	1.02e-16	U	2.0871	3.96e-20	U	1.79123	5.11e-15	U	UUUU	U	(+5102)	NA	Ltbp4	1242.47	0.615353	0.000545389	U
Ltbp4	730.171	-0.222592	0.436787	N	-0.213091	0.328962	N	NN	N	Ltbp4	118.953	-0.292115	0.455283	N	Ltbp4	432.977	0.959825	0.019868	U	0.745576	0.276402	N	UN	U	(-845), (+5059)	(+4993)	Ltbp4	194.167	1.47407	1.48e-09	U	1.90596	1.02e-16	U	2.0871	3.96e-20	U	1.79123	5.11e-15	U	UUUU	U	(+5102)	NA	Ltbp4	1242.47	0.615353	0.000545389	U
Ly6a	1.97248	-0.618964	NA	N	1.4485	NA	N	NN	N	Ly6a	1.26839	-0.193144	NA	N	Ly6a	106.136	0.84958	0.00749051	U	0.776882	0.0487906	U	UU	U	NA	NA	Ly6a	1023.06	0.838971	0.000236809	U	0.457541	0.0616098	N	0.210396	0.488762	N	0.442012	0.0643774	N	UNNN	U	NA	NA	Ly6a	640.057	1.05715	1.17e-09	U
Mthfd2	242.506	-0.0194472	0.98877	N	-0.373279	0.123939	N	NN	N	Mthfd2	99.062	-0.0567931	0.98452	N	Mthfd2	54.0906	-0.0415756	0.953744	N	-0.0761079	0.987853	N	NN	N	(-8284)	NA	Mthfd2	34.8602	0.234994	0.816667	N	0.115358	0.892372	N	0.146238	0.880533	N	1.22807	0.0262067	U	NNNU	U	NA	NA	Mthfd2	19.4723	1.96768	0.013215	U
Ncor2	4243.04	-0.0292418	0.980928	N	-0.15526	0.581796	N	NN	N	Ncor2	554.229	0.290348	0.109796	N	Ncor2	1170.27	0.85632	0.000299199	U	0.422626	0.412545	N	UN	U	(-1254), (+950)	(+2029)	Ncor2	240.367	0.971417	2.11e-05	U	0.969705	9.59e-06	U	1.41024	6.55e-12	U	1.34432	5.18e-11	U	UUUU	U	(-1219), (+2070), (+3892), (+19489)	(-1264), (+3796)	Ncor2	516.266	0.688616	0.00014543	U
Ndufaf4	230.427	0.215833	0.393881	N	0.173639	0.444816	N	NN	N	Ndufaf4	168.337	0.0683848	0.977058	N	Ndufaf4	368.953	-0.0838064	0.855701	N	0.148044	0.941572	N	NN	N	(+67)	NA	Ndufaf4	1296.88	0.239996	0.293002	N	0.589904	0.000296271	U	0.773925	4.83e-07	U	0.804473	1.06e-07	U	NUUU	U	NA	NA	Ndufaf4	778.018	0.922983	2.08e-08	U
Nfic	3560.3	0.380431	0.00232387	U	0.218281	0.159508	N	UN	U	Nfic	333.494	0.34688	0.0794671	N	Nfic	905.116	0.593454	0.00727707	U	0.46492	0.145437	N	UN	U	(-6073), (-5403), (-4026), (-2817), (+11365), (+12346), (+13175)	(+11399), (+13127)	Nfic	990.192	0.31827	0.312954	N	0.891826	4.72e-05	U	1.00304	2.17e-06	U	0.910289	1.88e-05	U	NUUU	U	(-2809), (+9851), (+12307), (+15446)	(+9815), (+12224), (+15007)	Nfic	1629.92	1.00817	1.89e-10	U
Nolc1	882.891	0.255607	0.00897499	U	0.00160115	0.994337	N	UN	U	Nolc1	460.725	0.156262	0.427885	N	Nolc1	540.372	0.0464586	0.891171	N	0.0748449	0.963372	N	NN	N	(+122)	NA	Nolc1	534.192	0.196356	0.373861	N	0.629072	2.1e-05	U	0.486776	0.00158695	U	0.250228	0.15351	N	NUUN	U	NA	NA	Nolc1	177.435	0.490227	0.0443065	U
Nup62	882.614	0.106308	0.725236	N	0.0650685	0.778849	N	NN	N	Nup62	469.469	0.290218	0.0149728	U	Nup62	238.841	0.671083	0.0305078	U	0.473054	0.467976	N	UN	U	(+246)	(+128)	Nup62	98.6344	0.831268	8.09e-05	U	0.809132	6.75e-05	U	0.899071	7.27e-06	U	0.917865	2.27e-06	U	UUUU	U	(+76)	(+35)	Nup62	349.023	0.568715	0.000840785	U
P4ha1	2302.19	0.36987	0.00031816	U	0.532282	3.79e-09	U	UU	U	P4ha1	460.797	0.161976	0.731549	N	P4ha1	478.652	-0.0422736	0.950117	N	0.400576	0.693027	N	NN	N	(-198), (+781), (+18049)	(-433)	P4ha1	212.563	1.11793	0.116967	N	0.542192	0.46154	N	0.50067	0.527494	N	1.49425	0.00885638	U	NNNU	U	NA	NA	P4ha1	224.75	0.591078	0.010271	U
Paqr9	84.3628	1.70368	1.32e-12	U	1.64106	5.48e-14	U	UU	U	Paqr9	780.422	0.125677	0.679348	N	Paqr9	1055.53	-0.0372354	0.927577	N	0.138629	0.926311	N	NN	N	(+502), (+3873)	NA	Paqr9	3599.37	0.417031	0.162324	N	1.15589	6.46e-08	U	1.24001	3.12e-09	U	0.95169	9.67e-06	U	NUUU	U	(+12049), (+13069)	(+11975), (+13030)	Paqr9	778.848	0.282569	0.177276	N
Parp14	449.174	0.00277712	0.997571	N	0.0177656	0.965831	N	NN	N	Parp14	5.91059	0.418156	NA	N	Parp14	17.6869	0.0952974	NA	N	0.0142362	0.998965	N	NN	N	NA	NA	Parp14	90.4049	0.595617	0.0123465	U	0.0519785	0.880458	N	0.259269	0.359367	N	0.447977	0.0496895	U	UNNU	U	NA	NA	Parp14	292.899	0.683115	0.00203194	U
Pfkfb4	183.575	0.381688	0.17405	N	0.524172	0.00172444	U	NU	U	Pfkfb4	139.796	0.121683	0.90937	N	Pfkfb4	83.6748	0.396779	0.358891	N	0.275172	0.896229	N	NN	N	(-40)	(-298), (+201)	Pfkfb4	25.2183	0.390623	0.512305	N	0.93287	0.0195213	U	0.976829	0.0153236	U	0.939135	0.0160356	U	NUUU	U	(+26), (+15529)	(-9), (+15445), (+17840)	Pfkfb4	48.0578	1.21996	0.00742387	U
Pgk1	558.452	-0.0440846	0.958691	N	0.350204	0.0247786	U	NU	U	Pgk1	227.62	0.28177	0.141492	N	Pgk1	136.489	0.0494984	0.941982	N	-0.0865086	0.983152	N	NN	N	(-16021), (-125)	(-15930)	Pgk1	308.194	0.294561	0.194405	N	0.458357	0.00998418	U	0.785896	8.87e-07	U	1.11827	9.93e-14	U	NUUU	U	NA	(-113)	Pgk1	334.305	1.50975	5.2e-20	U
Pnpla3	2.55193	0.812868	NA	N	-0.606411	NA	N	NN	N	Pnpla3	4.66699	0.75207	NA	N	Pnpla3	30.2202	0.508306	0.530598	N	0.0927188	0.990922	N	NN	N	NA	NA	Pnpla3	1666.34	0.638754	0.09464	N	0.398257	0.289032	N	0.650514	0.0535092	N	1.09736	0.000194305	U	NNNU	U	(-22867), (-11460), (+16589)	(-28057), (-26729), (-22864), (-11455)	Pnpla3	17.844	5.16951	2.6e-06	U
Prodh	186.135	0.0724816	0.948255	N	0.780031	1.54e-08	U	NU	U	Prodh	17.6205	0.400173	0.930844	N	Prodh	32.8016	0.0642015	0.948652	N	0.82571	0.331374	N	NN	N	(+22754)	NA	Prodh	58.7357	1.33454	0.00521621	U	2.31354	2.59e-09	U	3.26264	7.22e-19	U	3.07604	5.88e-17	U	UUUU	U	(+5682)	(+6107)	Prodh	290.97	1.22919	3.62e-09	U
Psme3	1433.84	0.140825	0.189137	N	0.0195553	0.916215	N	NN	N	Psme3	771.872	0.0339229	0.986568	N	Psme3	1009.12	0.301062	0.0487518	U	0.134875	0.852068	N	UN	U	NA	NA	Psme3	957.81	0.152628	0.405449	N	0.474828	0.00010955	U	0.493201	4.59e-05	U	0.36146	0.00402246	U	NUUU	U	NA	NA	Psme3	520.579	0.548713	0.0033932	U
Raly	2693.52	0.0636875	0.927342	N	0.378117	0.00839619	U	NU	U	Raly	714.463	0.0403573	0.980842	N	Raly	267.73	0.037311	0.946415	N	0.058675	0.987683	N	NN	N	(-12283), (+901), (+18377)	NA	Raly	162.436	0.0876524	0.796905	N	-0.156564	0.531165	N	0.0116624	0.975524	N	0.420896	0.0282264	U	NNNU	U	(+18320)	(+18364)	Raly	347.096	0.484776	0.0121314	U
Rcl1	385.04	0.0601883	0.93473	N	0.0823108	0.77525	N	NN	N	Rcl1	153.767	-0.0118898	0.996302	N	Rcl1	121.376	-0.110021	0.888327	N	0.136985	0.97677	N	NN	N	(+11412)	(+11341)	Rcl1	384.355	1.73839	1.28e-35	U	1.9799	7.05e-47	U	1.98097	2.41e-46	U	2.05481	9.99e-51	U	UUUU	U	(+11396)	(-2043), (+11337)	Rcl1	39.3533	1.06894	0.0357442	U
Rilp	59.8411	1.0504	0.000170191	U	1.27275	3.51e-07	U	UU	U	Rilp	5.88373	0.407596	NA	N	Rilp	45.1918	0.277258	0.797606	N	0.443366	0.922169	N	NN	N	(-23209), (+844)	(+908)	Rilp	303.045	0.704264	0.000884508	U	0.887139	3.39e-06	U	1.05439	1.09e-08	U	1.42878	4.93e-16	U	UUUU	U	(-114), (+998)	(+1101)	Rilp	347.676	0.0874444	0.819658	N
Rrp12	356.016	0.45591	9.89e-05	U	0.0998116	0.666052	N	UN	U	Rrp12	248.698	0.408333	0.21884	N	Rrp12	92.9994	0.389173	0.361078	N	0.555088	0.404823	N	NN	N	(+161)	(+37)	Rrp12	22.7111	0.365325	0.600326	N	1.15805	0.00712233	U	0.795958	0.10913	N	1.41996	0.000376238	U	NUNU	U	(+119)	(+58)	Rrp12	58.2156	1.56665	1.87e-06	U
Sc5d	1375.93	0.348172	0.000200905	U	0.154114	0.246844	N	UN	U	Sc5d	590.999	0.039395	0.98452	N	Sc5d	848.511	0.251832	0.144882	N	0.197808	0.657933	N	NN	N	(-11661), (-167)	NA	Sc5d	2156.42	0.511899	0.202227	N	1.05531	0.000427005	U	1.64482	2.28e-09	U	1.64462	1.84e-09	U	NUUU	U	(-11076), (-7240)	(-7215)	Sc5d	231.719	0.368178	0.168096	N
Sgk1	584.386	0.518908	0.000554773	U	0.428395	0.00474981	U	UU	U	Sgk1	268.892	0.359802	0.00114828	U	Sgk1	633.049	0.0189155	0.96221	N	0.234566	0.690264	N	NN	N	(-22251), (-15666)	NA	Sgk1	1006.96	0.298071	0.5323	N	0.164649	0.714433	N	-0.316682	0.442559	N	-0.226325	0.591902	N	NNNN	N	NA	NA	Sgk1	362.795	0.479038	0.0487038	U
Slc12a4	1782.53	0.151235	0.380056	N	0.356292	6.92e-05	U	NU	U	Slc12a4	120.314	0.319929	0.547088	N	Slc12a4	92.3915	-0.0328358	0.957406	N	0.231854	0.901835	N	NN	N	(+4123)	NA	Slc12a4	44.9659	0.619225	0.15481	N	0.966785	0.00440514	U	1.07026	0.0013585	U	1.26657	4.87e-05	U	NUUU	U	NA	NA	Slc12a4	304.279	1.71378	2.62e-20	U
Slc25a23	3907.71	0.0295363	0.962975	N	0.242573	0.0274722	U	NU	U	Slc25a23	2238.69	0.0913939	0.742955	N	Slc25a23	5564.61	0.46319	0.000773567	U	0.355143	0.0457521	U	UU	U	(-351)	(-568)	Slc25a23	1256.73	0.362344	0.173385	N	0.43953	0.0477136	U	0.57163	0.00583033	U	0.848912	8.02e-06	U	NUUU	U	(-572)	NA	Slc25a23	587.805	1.03886	2.25e-09	U
Slc26a6	323.737	0.0119268	0.990217	N	0.334405	0.00393486	U	NU	U	Slc26a6	52.1023	0.119531	0.956444	N	Slc26a6	82.645	0.212387	0.701724	N	0.0823161	0.986974	N	NN	N	NA	NA	Slc26a6	64.3353	1.30774	0.000167111	U	1.8274	2.85e-09	U	1.832	2.83e-09	U	2.08071	2.78e-12	U	UUUU	U	(-6463), (-1131)	(-5588), (-4269), (-1149)	Slc26a6	35.7252	2.04442	6.08e-06	U
Slc41a1	5355.5	-0.128415	0.599405	N	0.0114824	0.969977	N	NN	N	Slc41a1	767.21	0.193375	0.831905	N	Slc41a1	1165.16	0.667917	0.0176317	U	0.862856	0.00168596	U	UU	U	(-4202), (+103), (+6460), (+19943)	(+6358), (+19976)	Slc41a1	516.341	0.677235	0.040756	U	1.65664	6.09e-11	U	2.03448	1.24e-16	U	2.0411	7.18e-17	U	UUUU	U	(+17111)	NA	Slc41a1	815.303	0.586226	3.87e-05	U
Slc43a2	905.068	0.663055	7.65e-08	U	-0.0526893	0.860625	N	UN	U	Slc43a2	762.639	0.236452	0.635738	N	Slc43a2	458.39	0.15412	0.622519	N	0.04382	0.987853	N	NN	N	(+9346)	NA	Slc43a2	379.214	1.69116	0.000333043	U	1.41722	0.00206999	U	0.962654	0.054062	N	0.822049	0.101825	N	UUNN	U	(+17886)	NA	Slc43a2	270.182	1.56527	3.71e-18	U
Slfn5	6.26058	-0.771371	NA	N	-0.614146	NA	N	NN	N	Slfn5	0.737643	1.13574	NA	N	Slfn5	62.1482	0.170256	0.764733	N	0.364348	0.804493	N	NN	N	NA	NA	Slfn5	529.63	1.29534	4.18e-25	U	1.01591	2.44e-15	U	0.842491	1.42e-10	U	0.87773	1.06e-11	U	UUUU	U	NA	NA	Slfn5	1117.98	1.73388	4.49e-48	U
Srm	923.189	0.221458	0.425574	N	0.400074	0.0104033	U	NU	U	Srm	326.073	0.307373	0.208911	N	Srm	639.41	0.339256	0.301031	N	0.195777	0.909577	N	NN	N	(-78)	(-844)	Srm	161.88	0.153915	0.553805	N	0.500779	0.00261892	U	0.433172	0.0135669	U	0.738819	1.02e-06	U	NUUU	U	NA	NA	Srm	56.8562	0.832126	0.025463	U
Stat5b	816.029	0.278366	0.0304185	U	0.391451	0.000170004	U	UU	U	Stat5b	110.936	0.173472	0.89163	N	Stat5b	265.646	0.222126	0.592898	N	-0.19423	0.92724	N	NN	N	(-28095), (-7240)	NA	Stat5b	360.452	0.649717	6.96e-07	U	0.768053	4.54e-10	U	0.805931	5.84e-11	U	1.08924	1.31e-20	U	UUUU	U	(-7358), (+22815)	(-7417)	Stat5b	526.266	0.549263	0.00418217	U
Tcp11l2	2072.81	0.293555	0.000118434	U	0.172546	0.046715	U	UU	U	Tcp11l2	352.249	0.0545727	0.979314	N	Tcp11l2	305.031	0.810149	0.000557586	U	0.581014	0.0748853	N	UN	U	(+357), (+5238)	NA	Tcp11l2	368.695	1.01445	1.01e-12	U	0.774525	9.65e-08	U	0.53572	0.000590556	U	0.839911	2.88e-09	U	UUUU	U	(-427), (+934), (+4721), (+15161)	(+933), (+4690), (+15161)	Tcp11l2	506.586	0.470852	0.00716846	U
Tmem37	91.9729	-0.338756	0.594896	N	0.328212	0.414089	N	NN	N	Tmem37	12.9739	0.30833	0.937706	N	Tmem37	23.3252	0.0429255	0.971374	N	0.0807058	0.992314	N	NN	N	NA	NA	Tmem37	911.559	0.35659	0.345432	N	0.961392	0.000258511	U	1.14614	5.16e-06	U	0.709878	0.00856511	U	NUUU	U	NA	NA	Tmem37	137.717	1.51721	6.79e-10	U
Tpcn1	1056.98	-0.204262	0.25693	N	-0.0922359	0.656291	N	NN	N	Tpcn1	315.997	0.22441	0.568472	N	Tpcn1	469.292	0.466732	0.0493631	U	0.372669	0.404823	N	UN	U	(+354), (+1364)	(+447)	Tpcn1	737.101	0.636202	6.04e-06	U	0.71574	6.25e-08	U	0.851856	3.52e-11	U	0.74177	9.97e-09	U	UUUU	U	(+401), (+9290), (+21249), (+25534), (+27525)	(+409), (+9318)	Tpcn1	241.635	0.496941	0.0280713	U
Tstd3	96.3952	0.234506	0.792201	N	0.135592	0.781278	N	NN	N	Tstd3	77.9313	-0.13781	0.94899	N	Tstd3	93.5747	0.126821	0.798931	N	0.207184	0.920466	N	NN	N	(+12065)	NA	Tstd3	352.879	0.101816	0.790916	N	0.538165	0.0141605	U	1.06033	3.16e-08	U	0.789861	6.56e-05	U	NUUU	U	NA	NA	Tstd3	239.6	1.16776	1.87e-06	U
Tubb4b	2929.74	0.330726	0.0109262	U	0.630558	3.23e-10	U	UU	U	Tubb4b	984.57	0.206308	0.301135	N	Tubb4b	397.8	0.709173	0.0594357	N	0.418662	0.718379	N	NN	N	NA	NA	Tubb4b	506.529	-0.0577065	0.902537	N	0.543552	0.0208657	U	0.171767	0.595436	N	0.754559	0.000417056	U	NUNU	U	(-2421)	(-2464)	Tubb4b	1895.39	0.909208	1.28e-13	U
Uck2	1271.44	0.27083	0.00186696	U	0.354289	7.91e-06	U	UU	U	Uck2	911.398	0.204838	0.261186	N	Uck2	459.787	0.539906	0.0366539	U	0.614429	0.0335214	U	UU	U	(-236), (+14829), (+25437), (+29823)	(-221)	Uck2	330.789	0.334775	0.364125	N	0.883808	0.000531253	U	1.4922	1.22e-10	U	2.12904	1.03e-21	U	NUUU	U	(+22811)	(-324), (+22752)	Uck2	598.86	1.94984	5.49e-26	U
Ucp2	419.974	0.155392	0.731443	N	0.543133	6.65e-05	U	NU	U	Ucp2	78.0005	0.934994	0.52076	N	Ucp2	251.396	0.552741	0.131404	N	0.393999	0.708614	N	NN	N	NA	NA	Ucp2	263.688	1.05229	4.21e-05	U	1.06722	1.34e-05	U	1.16228	1.2e-06	U	1.56169	6.8e-12	U	UUUU	U	NA	NA	Ucp2	430.237	1.9739	2.87e-16	U
Usp25	1285.41	0.274906	0.0379705	U	0.204961	0.160311	N	UN	U	Usp25	189.73	-0.0888403	0.940621	N	Usp25	263.684	-0.0087011	0.987589	N	0.111229	0.963202	N	NN	N	(-163), (+29635)	NA	Usp25	859.95	0.168567	0.28361	N	0.604151	8.87e-09	U	0.770802	3.73e-14	U	0.475933	8.61e-06	U	NUUU	U	NA	NA	Usp25	365.641	0.791976	0.000157525	U
Vav2	632.234	0.0827286	0.859128	N	0.316501	0.00735694	U	NU	U	Vav2	474.224	0.230265	0.0397537	U	Vav2	154.286	0.243843	0.666889	N	0.0961761	0.983152	N	NN	N	(-203)	NA	Vav2	111.841	0.226971	0.564884	N	0.35062	0.244506	N	1.23112	5.65e-08	U	1.43959	4.18e-11	U	NNUU	U	NA	NA	Vav2	167.231	0.4046	0.105645	N
Yif1b	551.741	-0.157354	0.776107	N	0.298111	0.217632	N	NN	N	Yif1b	80.7819	0.115917	0.947237	N	Yif1b	127.564	0.877119	0.000605373	U	0.58071	0.143486	N	UN	U	(+56)	(+15)	Yif1b	245.175	0.4794	0.0931438	N	0.737677	0.00137612	U	0.907434	3.73e-05	U	1.2602	9.89e-10	U	NUUU	U	(+78)	(+103)	Yif1b	123.602	0.650392	0.0121128	U
Zfp386	588.503	0.349435	7.78e-05	U	0.236668	0.0105818	U	UU	U	Zfp386	336.842	0.159647	0.62541	N	Zfp386	350.214	0.107843	0.778327	N	0.407887	0.311397	N	NN	N	(+105)	(+222)	Zfp386	483.465	0.341825	0.263532	N	0.287785	0.294993	N	0.573588	0.0144267	U	-0.0108297	0.979304	N	NNUN	U	(+195)	(+205)	Zfp386	355.173	1.12403	1.34e-09	U
2010111I01Rik	142.252	-0.0982002	0.913785	N	-0.0347572	0.942595	N	NN	N	2010111I01Rik	47.6122	0.105245	0.973546	N	2010111I01Rik	140.689	-0.0443604	0.929235	N	0.697645	0.0057827	U	NU	U	NA	NA	2010111I01Rik	130.238	0.050246	0.938328	N	0.264318	0.500795	N	0.868593	0.0036312	U	0.327249	0.376091	N	NNUN	U	NA	NA	2010111I01Rik	915.012	0.936255	6.98e-10	U
2310061I04Rik	359.82	-0.0795895	0.872187	N	0.226226	0.156426	N	NN	N	2310061I04Rik	162.3	0.246113	0.496698	N	2310061I04Rik	1023.96	0.448734	0.037599	U	0.330049	0.451789	N	UN	U	(+534)	(+629)	2310061I04Rik	1603.78	0.472193	0.0309265	U	0.887031	4.33e-07	U	0.91723	1.08e-07	U	0.937086	3.98e-08	U	UUUU	U	(-12237), (+553)	(+534)	2310061I04Rik	444.507	0.678995	0.00094986	U
4921536K21Rik	70.1917	0.802649	0.00745453	U	-0.0117152	0.983732	N	UN	U	4921536K21Rik	9.22408	-0.224093	0.983554	N	4921536K21Rik	13.4853	0.550997	NA	N	0.279927	0.969746	N	NN	N	NA	NA	4921536K21Rik	42.3633	0.864815	0.0498564	U	0.778873	0.0555477	N	0.6142	0.167829	N	1.0345	0.00498251	U	UNNU	U	NA	NA	4921536K21Rik	16.6679	2.89922	2.85e-05	U
9630013D21Rik	30.0572	-0.0866387	0.972463	N	0.382348	0.456512	N	NN	N	9630013D21Rik	0.701382	1.8055	NA	N	9630013D21Rik	6.26853	0.226394	NA	N	0.838892	NA	N	NN	N	NA	NA	9630013D21Rik	306.959	0.261159	0.658011	N	1.18652	0.000732712	U	1.71571	1.36e-07	U	2.01341	2.06e-10	U	NUUU	U	NA	NA	9630013D21Rik	15.7581	2.94813	4.73e-05	U
A930017M01Rik	66.6788	0.61067	0.089604	N	0.739165	0.000539849	U	NU	U	A930017M01Rik	140.925	0.108798	0.936995	N	A930017M01Rik	171.198	0.847921	0.000406031	U	0.605217	0.0692376	N	UN	U	NA	NA	A930017M01Rik	70.9331	-0.178007	0.753448	N	0.907145	0.00325407	U	1.65085	1.28e-09	U	2.13206	1.53e-16	U	NUUU	U	NA	NA	A930017M01Rik	29.5117	3.35256	8.53e-10	U
Abca7	430.992	-0.118806	0.804867	N	0.0228396	0.954433	N	NN	N	Abca7	8.9431	0.521767	0.8736	N	Abca7	47.9331	0.84859	0.195979	N	0.550531	0.8367	N	NN	N	(-1111)	(-1096)	Abca7	46.0636	0.366834	0.46505	N	0.300455	0.499911	N	0.15873	0.780593	N	0.866716	0.0098551	U	NNNU	U	NA	NA	Abca7	140.872	0.640164	0.0167625	U
Abcd3	3127.2	0.0425503	0.890088	N	0.0393524	0.793585	N	NN	N	Abcd3	781.996	-0.0211599	0.991732	N	Abcd3	594.936	-0.00407125	0.989275	N	-0.00588364	0.998119	N	NN	N	(-9953), (+612)	NA	Abcd3	3444.73	0.455446	1e-05	U	0.900442	3.77e-23	U	1.48902	2.75e-64	U	1.04355	1.45e-31	U	UUUU	U	(+804)	(+819)	Abcd3	921.843	1.96286	8.84e-32	U
Abce1	1456.62	0.118611	0.667959	N	-0.0292603	0.917883	N	NN	N	Abce1	1121.62	0.0151744	0.994331	N	Abce1	1182.42	-0.0620727	0.823584	N	0.181915	0.746641	N	NN	N	NA	NA	Abce1	925.577	-0.0793867	0.706795	N	0.0781083	0.653929	N	0.209476	0.148907	N	0.29781	0.0199912	U	NNNU	U	NA	NA	Abce1	480.817	0.552402	0.00125756	U
Abhd11	207.03	-0.0095024	0.995775	N	0.442588	0.140594	N	NN	N	Abhd11	133.707	0.196487	0.65786	N	Abhd11	225.272	0.44328	0.0621781	N	0.433727	0.213521	N	NN	N	(+494), (+2822), (+3487)	(+528)	Abhd11	364.228	0.348187	0.0403355	U	0.374426	0.0126375	U	0.464903	0.00122622	U	0.438252	0.00195436	U	UUUU	U	(+530)	(+524)	Abhd11	155.567	0.846828	0.000522115	U
Abhd13	893.083	0.0905652	0.774729	N	-0.0150865	0.958707	N	NN	N	Abhd13	544.913	-0.0137289	0.995653	N	Abhd13	594.759	0.00279666	0.993553	N	0.115312	0.922753	N	NN	N	(+127), (+1009)	NA	Abhd13	426.079	0.205111	0.193013	N	0.308639	0.0133056	U	0.251707	0.0590008	N	0.00428216	0.985285	N	NUNN	U	NA	NA	Abhd13	341.337	0.723922	1.48e-05	U
Acer3	291.436	0.553017	2.18e-05	U	0.65577	1.04e-07	U	UU	U	Acer3	98.1698	0.282502	0.680519	N	Acer3	167.496	0.473721	0.266918	N	0.273279	0.902016	N	NN	N	NA	NA	Acer3	80.0438	-0.164859	0.668226	N	0.156631	0.61707	N	0.655952	0.00400882	U	0.376951	0.136999	N	NNUN	U	NA	NA	Acer3	112.659	0.86292	0.00117334	U
Acsf2	654.2	0.0387117	0.948788	N	0.116688	0.491959	N	NN	N	Acsf2	74.781	0.135137	0.991122	N	Acsf2	42.8128	0.552215	0.361078	N	0.662441	0.598884	N	NN	N	(-13968)	NA	Acsf2	223.07	0.505387	0.0427222	U	1.02828	1.05e-07	U	1.32886	9.21e-13	U	1.88409	2.15e-26	U	UUUU	U	(-1008), (-317), (+12080)	(-690), (+12018)	Acsf2	66.8859	1.12574	0.00111048	U
Adarb1	170.803	0.421385	0.0468316	U	0.00796747	0.986005	N	UN	U	Adarb1	1127.75	0.538185	4.1e-07	U	Adarb1	1054.72	0.790485	0.00513122	U	0.580374	0.174415	N	UN	U	(-16613), (+146)	(-16508)	Adarb1	120.133	-0.0517412	0.910971	N	-0.0507888	0.882676	N	0.241078	0.398523	N	0.350688	0.149334	N	NNNN	N	NA	NA	Adarb1	510.812	0.29287	0.177713	N
Adra1b	26.5915	0.967129	0.133211	N	1.66867	1.85e-05	U	NU	U	Adra1b	49.8483	0.965347	0.00121362	U	Adra1b	152.43	0.489535	0.537769	N	0.678489	0.716153	N	NN	N	NA	NA	Adra1b	1.36579	-0.166407	NA	N	-0.0964663	NA	N	-1.25827	NA	N	0.767744	0.656517	N	NNNN	N	(-28157)	(-28195)	Adra1b	349.242	1.40081	4.59e-12	U
Aen	819.471	0.0946797	0.790936	N	0.117554	0.546679	N	NN	N	Aen	417.077	0.154535	0.447302	N	Aen	58.5375	0.594938	0.161526	N	0.571597	0.494652	N	NN	N	(-10161)	NA	Aen	26.7526	0.419059	0.43252	N	0.965921	0.00743138	U	0.809315	0.0393611	U	1.26225	0.000127545	U	NUUU	U	NA	NA	Aen	313.263	0.746959	0.00021882	U
Ahsa1	1293.62	0.186632	0.254087	N	0.19024	0.146452	N	NN	N	Ahsa1	525.499	0.0406037	0.967904	N	Ahsa1	119.56	0.444628	0.187121	N	0.48064	0.404288	N	NN	N	(-402)	NA	Ahsa1	122.283	0.605263	0.0583719	N	0.627542	0.0265601	U	0.56279	0.0561876	N	1.19157	8.69e-07	U	NUNU	U	NA	NA	Ahsa1	163.708	0.747522	0.0010707	U
Ahsa2	265.084	0.0381395	0.970572	N	-0.208494	0.355717	N	NN	N	Ahsa2	94.6573	-0.22208	0.859116	N	Ahsa2	171.551	-0.0176757	0.971386	N	0.132471	0.945399	N	NN	N	(-2465)	NA	Ahsa2	227.327	0.1939	0.644618	N	0.0723389	0.855011	N	0.218491	0.54724	N	0.603503	0.0219095	U	NNNU	U	NA	NA	Ahsa2	215.951	0.19701	0.544049	N
Aimp2	243.83	0.196736	0.605408	N	0.174119	0.560838	N	NN	N	Aimp2	128.937	0.3305	0.314447	N	Aimp2	593.215	0.392695	0.0369855	U	0.32966	0.294519	N	UN	U	(+181)	(+95)	Aimp2	149.947	0.00277349	0.99443	N	0.637866	0.000857649	U	0.279746	0.246349	N	0.756065	2.94e-05	U	NUNU	U	NA	NA	Aimp2	166.319	0.618647	0.00813749	U
Akt1	5824.1	-0.0615286	0.877948	N	0.0410314	0.853594	N	NN	N	Akt1	1188.84	0.0386195	0.98452	N	Akt1	550.816	0.194595	0.348025	N	0.0482642	0.98222	N	NN	N	(-303), (+446), (+15057)	NA	Akt1	326.151	0.910014	1.28e-05	U	1.28203	1.22e-11	U	1.33264	1.19e-12	U	1.36483	1.83e-13	U	UUUU	U	(+3353), (+6332)	(+3420), (+6389)	Akt1	1104.93	0.669623	6.37e-05	U
Aldh1a1	234.726	0.175688	0.852763	N	2.95692	3.09e-61	U	NU	U	Aldh1a1	12.2224	0.987208	0.194775	N	Aldh1a1	60.064	1.39789	0.0333095	U	2.42506	1.42e-05	U	UU	U	NA	NA	Aldh1a1	58.2845	-0.641404	0.142025	N	0.444442	0.255305	N	0.14667	0.790026	N	0.809311	0.0138895	U	NNNU	U	(+20852)	(+20904)	Aldh1a1	194.022	0.607306	0.0131098	U
Alg3	185.52	-0.019638	0.986836	N	0.0963332	0.758292	N	NN	N	Alg3	54.5639	0.0857178	0.98452	N	Alg3	109.852	0.242873	0.606583	N	0.0358409	0.992965	N	NN	N	NA	NA	Alg3	115.22	0.0462312	0.923564	N	0.61007	0.00832154	U	0.269491	0.361601	N	0.548462	0.017791	U	NUNU	U	NA	NA	Alg3	28.2616	1.70503	0.000522115	U
Ampd2	1450.78	0.28935	0.00051534	U	0.359612	1.12e-06	U	UU	U	Ampd2	456.163	0.0806785	0.936995	N	Ampd2	456.941	0.600658	0.0668861	N	0.13889	0.954259	N	NN	N	(-732), (+286), (+2297), (+9373)	NA	Ampd2	135.856	0.814046	0.0176681	U	1.01674	0.000648205	U	1.10598	0.000146061	U	1.40692	2.97e-07	U	UUUU	U	(-346), (+2484)	(-373), (+2511)	Ampd2	79.9266	0.908894	0.00647035	U
Anks1	1848.06	-0.322166	0.00688761	D	-0.42511	1.77e-05	D	DD	D	Anks1	366.696	0.066175	0.956467	N	Anks1	193.987	0.181392	0.591783	N	0.0231517	0.993257	N	NN	N	(+500)	NA	Anks1	298.219	0.647156	0.0598648	N	0.96213	0.000637793	U	1.72243	1.13e-11	U	1.73047	6.61e-12	U	NUUU	U	(+21026)	NA	Anks1	904.958	0.857618	1.31e-06	U
Apol10b	0.481745	0.0317857	NA	N	-0.271295	NA	N	NN	N	Apol10b	0.0733347	0.156253	NA	N	Apol10b	0.0933441	0.596699	NA	N	0	NA	N	NN	N	NA	NA	Apol10b	17.3361	3.33977	9.02e-08	U	2.96935	1.89e-06	U	2.50936	0.000130987	U	3.65286	4.17e-10	U	UUUU	U	NA	NA	Apol10b	16.6642	2.16082	0.00162832	U
Arc	53.8759	-0.211564	0.877948	N	-0.72445	0.0714491	N	NN	N	Arc	268.29	0.149431	0.948413	N	Arc	353.39	0.668964	0.137402	N	0.213826	0.948353	N	NN	N	(-6715), (-683), (+970), (+4885), (+7853), (+10509)	NA	Arc	18.098	2.01281	0.0246442	U	1.59567	0.066076	N	2.49371	0.00111825	U	3.80218	2.92e-08	U	UNUU	U	(+3038)	(+3033)	Arc	25.6828	3.89068	8.04e-09	U
As3mt	45.7048	-0.0314153	0.991767	N	0.348806	0.411074	N	NN	N	As3mt	4.32941	0.139253	NA	N	As3mt	69.3072	0.0887231	0.882609	N	-0.0761063	0.986842	N	NN	N	(+399), (+9425)	NA	As3mt	101.159	-0.20342	0.645602	N	0.0105876	0.982086	N	0.488682	0.105267	N	0.708524	0.00712426	U	NNNU	U	(+276)	(+273)	As3mt	200.55	0.586907	0.02395	U
Asap3	267.473	0.889683	6.43e-11	U	0.640243	6.97e-06	U	UU	U	Asap3	40.7455	0.712689	0.466604	N	Asap3	29.0385	0.530162	0.459038	N	0.578804	0.785489	N	NN	N	(+181)	NA	Asap3	10.2558	1.84325	0.0148062	U	1.87417	0.0063906	U	1.53549	0.0411222	U	2.28459	0.000311952	U	UUUU	U	NA	NA	Asap3	112.106	1.704	6e-10	U
Atp1b1	7969.31	0.24465	0.000747187	U	0.443028	1.99e-13	U	UU	U	Atp1b1	6139.01	0.0918782	0.409648	N	Atp1b1	17428	0.197598	0.585744	N	0.142459	0.941662	N	NN	N	(-3498), (-97), (+8906), (+10769), (+16524), (+22190), (+24863)	(-3594), (-434), (+16628)	Atp1b1	434.346	0.116453	0.787843	N	1.23928	1.11e-08	U	1.89972	2.61e-20	U	1.27957	1.69e-09	U	NUUU	U	(-373)	(-397)	Atp1b1	3003.21	1.73337	6.42e-27	U
Atp1b3	2585.6	0.1267	0.605234	N	0.288917	0.00960688	U	NU	U	Atp1b3	534.478	0.0736474	0.938095	N	Atp1b3	755.97	-0.0709367	0.810994	N	-0.0203921	0.992965	N	NN	N	(+71)	NA	Atp1b3	2022.51	0.0871103	0.610876	N	0.276813	0.0127743	U	0.394659	0.000123496	U	0.0302965	0.861925	N	NUUN	U	(-15333), (+1778)	(-15281), (+1820)	Atp1b3	484.345	0.71211	2.63e-06	U
Atp5d	3012.58	-0.141122	0.845229	N	0.336156	0.181948	N	NN	N	Atp5d	820.332	0.200925	0.454034	N	Atp5d	1285.56	0.487984	0.0334607	U	0.278207	0.674643	N	UN	U	(+274), (+1171), (+4323), (+6601)	NA	Atp5d	3564.31	0.22925	0.252793	N	0.330669	0.0390421	U	0.372343	0.0162034	U	0.752593	2.43e-08	U	NUUU	U	(+1229), (+5732)	(+1217), (+4434), (+5748)	Atp5d	3798.7	0.623489	0.00038339	U
AU020206	589.647	-0.200226	0.610087	N	-0.197413	0.454223	N	NN	N	AU020206	8.86779	-0.107495	0.991732	N	AU020206	34.0224	0.0151387	0.987811	N	-0.137731	0.98281	N	NN	N	NA	NA	AU020206	128.114	1.51168	1.52e-12	U	1.47322	2.74e-12	U	1.80097	2.11e-18	U	0.742092	0.00167546	U	UUUU	U	NA	NA	AU020206	201.375	0.579492	0.0282993	U
Aven	240.463	0.152903	0.872104	N	0.558614	0.0209861	U	NU	U	Aven	44.6543	0.166242	0.936995	N	Aven	32.5632	-0.155424	0.865482	N	0.228003	0.954259	N	NN	N	NA	NA	Aven	53.0114	0.237933	0.505094	N	0.269972	0.356595	N	-0.187222	0.617366	N	0.676845	0.00292718	U	NNNU	U	(+5164)	(+5168)	Aven	95.6973	0.323006	0.361157	N
B430219N15Rik	5.33522	-0.0226579	NA	N	0.0689387	NA	N	NN	N	B430219N15Rik	1.31247	-0.0533627	NA	N	B430219N15Rik	1.50078	1.20484	NA	N	0.0228098	NA	N	NN	N	NA	NA	B430219N15Rik	1281.03	3.78671	3.56e-60	U	5.0462	1.08e-108	U	4.59945	1.48e-89	U	4.68062	2.87e-93	U	UUUU	U	NA	NA	B430219N15Rik	33.4255	4.28679	2.62e-10	U
Bcl3	49.5999	0.697474	0.147254	N	0.24155	0.81649	N	NN	N	Bcl3	0.356578	-0.516991	NA	N	Bcl3	6.11801	1.49955	NA	N	0.797069	NA	N	NN	N	(-1681), (+6367)	NA	Bcl3	323.733	2.42579	9.76e-26	U	2.58558	1.66e-29	U	2.3121	2.03e-23	U	2.76528	2.86e-34	U	UUUU	U	(-8202), (-1593), (+321), (+6357)	(-8185), (-1607), (+282), (+6385)	Bcl3	27.1547	1.71471	0.000489725	U
Bcl6	484.637	-0.00816915	0.991625	N	0.0806968	0.679602	N	NN	N	Bcl6	54.8272	0.574277	0.15944	N	Bcl6	459.719	1.15548	0.00712118	U	0.384175	0.876229	N	UN	U	(+5536), (+20095)	NA	Bcl6	1141.18	1.01614	0.0658357	N	0.606761	0.269609	N	0.58418	0.302573	N	1.19038	0.00951495	U	NNNU	U	(+9298), (+12493), (+24465)	(+9282), (+24507)	Bcl6	182.673	0.73709	0.00587716	U
Bhlhe40	1374.93	0.233981	0.0262268	U	0.146543	0.265708	N	UN	U	Bhlhe40	475.816	-0.0613269	0.964544	N	Bhlhe40	507.059	0.307309	0.540115	N	0.016595	0.996999	N	NN	N	(-626), (+795)	NA	Bhlhe40	1235.27	0.449181	0.457635	N	1.48961	0.000181674	U	0.857671	0.0534175	N	1.47038	0.000145578	U	NUNU	U	(-2018), (-619), (+8048)	(-633), (+7899)	Bhlhe40	441.255	0.515758	0.0310141	U
Bpnt1	778.859	0.119227	0.485657	N	0.111683	0.411074	N	NN	N	Bpnt1	293.995	0.00336402	0.99855	N	Bpnt1	365.429	0.204157	0.371374	N	0.235369	0.645328	N	NN	N	NA	NA	Bpnt1	923.818	0.218514	0.312878	N	0.590294	9.37e-05	U	0.583555	9.86e-05	U	0.463649	0.00250775	U	NUUU	U	NA	NA	Bpnt1	148.131	1.0011	1.3e-05	U
Bsg	6450.67	0.0656799	0.915903	N	0.379578	0.00367844	U	NU	U	Bsg	2448.77	0.0891466	0.689877	N	Bsg	3718.04	0.016785	0.948652	N	0.131491	0.807374	N	NN	N	(-76)	(+11888)	Bsg	3259.16	0.0309982	0.952842	N	-0.000824094	0.998156	N	0.313488	0.26841	N	0.557212	0.0190432	U	NNNU	U	(-2838)	(-2886)	Bsg	6511.29	1.43207	4.8e-14	U
Bst2	680.004	-0.184865	0.667959	N	0.122616	0.710517	N	NN	N	Bst2	9.25107	0.144731	0.986568	N	Bst2	10.7434	-0.125428	NA	N	-0.473492	0.948353	N	NN	N	NA	NA	Bst2	31.6019	0.859031	0.0198661	U	0.594899	0.109179	N	0.374861	0.408095	N	1.009	0.00136939	U	UNNU	U	NA	NA	Bst2	79.3846	1.52716	3.93e-06	U
Bysl	427.007	-0.0513964	0.939494	N	0.11438	0.62708	N	NN	N	Bysl	222.798	0.202265	0.60291	N	Bysl	210.084	0.187977	0.494384	N	0.213864	0.802232	N	NN	N	NA	NA	Bysl	121.532	0.149503	0.684505	N	0.545714	0.0165889	U	0.431672	0.0805652	N	0.437095	0.0622976	N	NUNN	U	NA	NA	Bysl	219.304	0.637034	0.0131611	U
Capn15	393.051	0.298026	0.416133	N	0.313021	0.25025	N	NN	N	Capn15	153.55	0.243983	0.555079	N	Capn15	328.359	0.518843	0.0131413	U	0.436136	0.142623	N	UN	U	(-26266), (-234), (+396)	NA	Capn15	70.3446	0.951206	0.000296844	U	0.852883	0.000851842	U	0.52402	0.0789735	N	0.962758	7.67e-05	U	UUNU	U	(+461)	(+337)	Capn15	231.6	0.419436	0.0703825	N
Capns1	6550.35	0.18506	0.581521	N	0.757943	2.8e-09	U	NU	U	Capns1	991.789	0.0989912	0.879193	N	Capns1	740.204	0.202705	0.445125	N	0.0299172	0.991856	N	NN	N	(-24985), (+10765)	NA	Capns1	1588.17	0.316895	0.0494149	U	0.456889	0.000663012	U	0.461086	0.000503782	U	0.787169	7.95e-11	U	UUUU	U	(-4364)	(-4468)	Capns1	1419.82	0.872515	2.82e-09	U
Ccdc86	337.779	0.167645	0.558078	N	0.146073	0.504794	N	NN	N	Ccdc86	103.74	0.313381	0.380286	N	Ccdc86	172.733	0.146039	0.705117	N	-0.0423255	0.990486	N	NN	N	(-2894)	NA	Ccdc86	64.5211	0.344956	0.329331	N	0.675336	0.00875716	U	0.107108	0.808162	N	0.220577	0.514621	N	NUNN	U	NA	NA	Ccdc86	79.25	0.779399	0.0294831	U
Ccdc9b	236.751	0.184583	0.681069	N	0.410237	0.0111757	U	NU	U	Ccdc9b	18.1284	-0.0145328	0.99855	N	Ccdc9b	18.9841	0.162043	NA	N	-0.549157	0.889988	N	NN	N	NA	NA	Ccdc9b	23.8187	0.401956	0.617389	N	0.409835	0.538996	N	1.55343	0.00112815	U	1.58409	0.000603343	U	NNUU	U	NA	NA	Ccdc9b	756.276	1.37341	1.21e-21	U
Ccnd1	2370.99	-0.282949	0.139254	N	-0.412357	0.00412829	D	ND	D	Ccnd1	591.035	0.159757	0.616812	N	Ccnd1	275.173	-0.175514	0.547346	N	-0.288727	0.60456	N	NN	N	(-29788), (-3523)	NA	Ccnd1	45.6391	0.46734	0.390126	N	0.455264	0.332554	N	-0.0223916	0.976778	N	0.82704	0.036779	U	NNNU	U	(+6350), (+11896)	(+6307), (+10242), (+11986)	Ccnd1	637.23	1.92261	1.83e-19	U
Cdc42ep4	2662.38	0.263571	0.00217048	U	0.716122	6.99e-29	U	UU	U	Cdc42ep4	542.975	-0.0114972	0.996302	N	Cdc42ep4	383.602	0.790928	5.66e-06	U	0.788382	1.06e-05	U	UU	U	(-15283)	NA	Cdc42ep4	136.073	0.256162	0.443913	N	0.312878	0.249496	N	0.554313	0.0205837	U	0.822417	0.000107664	U	NNUU	U	(-27758), (-8783)	(-27741), (-8722)	Cdc42ep4	393.96	-0.11462	0.695253	N
Cebpb	547.446	-0.141854	0.86602	N	-0.0246368	0.96779	N	NN	N	Cebpb	25.5307	-0.00301947	0.999576	N	Cebpb	14.0122	0.81053	NA	N	0.302524	0.967699	N	NN	N	(-27180), (-13485), (-8753), (+488), (+7351), (+26324)	NA	Cebpb	1236.69	0.972397	0.00482403	U	0.625128	0.074267	N	0.74277	0.0266207	U	1.24748	2.67e-05	U	UNUU	U	(-2121), (-1016), (+5263), (+7347), (+13342), (+25605)	(-2075), (-1028), (+5368), (+7349), (+13327), (+25276)	Cebpb	188.193	0.986372	0.000335418	U
Cend1	541	-0.0542559	0.948255	N	0.496379	0.000218527	U	NU	U	Cend1	924.898	0.225985	0.436548	N	Cend1	2554.48	0.450452	0.0438584	U	0.277035	0.649237	N	UN	U	(-8220), (-5796), (-4819), (+38)	NA	Cend1	93.897	1.49283	0.0214917	U	2.51868	1.95e-06	U	3.53375	1.24e-12	U	2.7675	5.72e-08	U	UUUU	U	(-3284)	(-3243)	Cend1	22.2752	0.566524	0.41682	N
Chchd10	737.505	0.259163	0.45783	N	0.982615	4.44e-11	U	NU	U	Chchd10	71.5386	0.60558	0.043662	U	Chchd10	729.983	0.462573	0.293525	N	0.28271	0.89822	N	NN	N	(+2824), (+6818)	(+2794)	Chchd10	3471.86	0.401999	0.0459837	U	0.553688	0.00108799	U	0.277868	0.160144	N	0.657792	3.87e-05	U	UUNU	U	(+2731)	(+2768)	Chchd10	1160.39	0.36218	0.162746	N
Chchd3	1473.53	-0.0412549	0.948255	N	0.262456	0.0399475	U	NU	U	Chchd3	314.278	0.0847246	0.930844	N	Chchd3	254.886	0.0512259	0.886841	N	0.0290881	0.991784	N	NN	N	(+103)	(+55)	Chchd3	1346.79	-0.108362	0.653462	N	-0.0485983	0.82735	N	0.334922	0.0313259	U	0.415042	0.00407069	U	NNUU	U	NA	NA	Chchd3	2037.98	0.158113	0.536959	N
Chid1	477.589	-0.089695	0.866525	N	0.0520178	0.854447	N	NN	N	Chid1	425.035	0.138794	0.522014	N	Chid1	331.891	-0.111943	0.722755	N	-0.118154	0.941572	N	NN	N	NA	NA	Chid1	164.974	0.220939	0.54607	N	0.233788	0.443045	N	0.422889	0.119321	N	0.674373	0.00373229	U	NNNU	U	NA	NA	Chid1	180.223	0.704203	0.00178035	U
Chordc1	770.781	0.112756	0.622712	N	0.0559312	0.776283	N	NN	N	Chordc1	407.298	0.0283213	0.988746	N	Chordc1	438.816	-0.191679	0.540115	N	0.015239	0.995558	N	NN	N	(+176)	NA	Chordc1	353.676	0.23075	0.558251	N	-0.0178388	0.96622	N	0.515983	0.0648686	N	0.352391	0.235383	N	NNNN	N	(+398)	NA	Chordc1	339.068	0.679049	0.000716401	U
Cntfr	497.993	-0.125468	0.678592	N	0.0225875	0.936187	N	NN	N	Cntfr	273.206	0.0730555	0.956444	N	Cntfr	570.888	0.86967	0.00296277	U	0.676337	0.0901133	N	UN	U	(-227), (+3001), (+5739), (+10352), (+11334)	NA	Cntfr	115.162	1.55532	0.0340625	U	2.37219	9.07e-05	U	1.77849	0.00505681	U	2.28446	0.000115044	U	UUUU	U	(+2119)	(+2085), (+16336)	Cntfr	32.3666	0.561659	0.310836	N
Coa5	2072.87	0.0337306	0.948255	N	-0.0467995	0.816021	N	NN	N	Coa5	912.294	0.0603608	0.947237	N	Coa5	1490.97	0.0316927	0.922246	N	-0.034317	0.987853	N	NN	N	(+121)	(+136)	Coa5	6866.67	0.267438	0.00229159	U	0.58668	9.58e-16	U	0.849225	2.39e-33	U	0.720048	3.84e-24	U	UUUU	U	(+467)	(+194), (+2013)	Coa5	2312.02	1.10805	3.21e-14	U
Coq10b	371.321	0.0648259	0.935522	N	0.28969	0.148094	N	NN	N	Coq10b	224.353	0.196367	0.638091	N	Coq10b	348.634	0.498246	0.0528764	N	0.7406	0.00210611	U	NU	U	(+3)	(-238)	Coq10b	1440.59	0.427582	0.125935	N	0.703671	0.00148932	U	0.869642	3.51e-05	U	-0.448346	0.0587759	N	NUUN	U	(+43)	(-161)	Coq10b	278.256	1.25028	5.43e-12	U
Cpsf2	1033.78	0.0278105	0.960335	N	0.016209	0.948416	N	NN	N	Cpsf2	664.7	-0.0579338	0.961151	N	Cpsf2	529.998	-0.0846967	0.803893	N	0.0623168	0.980368	N	NN	N	(-148)	NA	Cpsf2	306.355	0.078792	0.811069	N	0.405898	0.0307586	U	0.365442	0.0606832	N	0.374138	0.0448174	U	NUNU	U	NA	NA	Cpsf2	229.655	0.647907	0.00119271	U
Cs	5832.32	-0.073739	0.604956	N	0.0482064	0.68168	N	NN	N	Cs	2644.23	0.108447	0.60291	N	Cs	4150.37	0.406006	0.00026743	U	0.270496	0.0900434	N	UN	U	(+67)	NA	Cs	20305.4	0.17637	0.36211	N	0.146304	0.397606	N	0.24551	0.113573	N	0.309281	0.029224	U	NNNU	U	(+443)	NA	Cs	9268.48	0.433696	0.0117943	U
Csf1	5435.5	0.0687759	0.792949	N	0.0416272	0.812542	N	NN	N	Csf1	240.587	0.0438035	0.993642	N	Csf1	137.892	0.136833	0.787158	N	0.122073	0.965492	N	NN	N	(+20262)	NA	Csf1	88.7514	0.757788	0.0197804	U	0.834337	0.00388589	U	0.902531	0.00152787	U	1.02243	0.000150282	U	UUUU	U	(-6630), (-5690)	(-5627)	Csf1	474.281	1.24935	1.56e-12	U
Ctnnal1	2585.04	0.359859	0.00105362	U	0.613391	8.01e-12	U	UU	U	Ctnnal1	93.6415	0.386573	0.80952	N	Ctnnal1	107.311	0.463641	0.246202	N	0.426891	0.670662	N	NN	N	(-850), (+2630)	NA	Ctnnal1	31.9228	0.337869	0.546794	N	0.69779	0.0746818	N	1.33842	5.58e-05	U	1.70157	2.7e-08	U	NNUU	U	(-881)	(-1021)	Ctnnal1	335.567	-1.2698	6.67e-12	D
Ctsl	11597.5	0.115474	0.684253	N	0.325349	0.00309572	U	NU	U	Ctsl	1193.99	0.247181	0.258632	N	Ctsl	729.664	0.106327	0.732468	N	0.368499	0.233238	N	NN	N	(+356), (+26972)	(+562)	Ctsl	869.112	0.0985592	0.693973	N	0.30134	0.0656518	N	0.428742	0.00440605	U	0.350988	0.0222717	U	NNUU	U	(+542)	(+456)	Ctsl	635.413	0.287847	0.159234	N
Cuedc1	866.713	0.151423	0.537529	N	0.343825	0.00111014	U	NU	U	Cuedc1	229.074	0.173306	0.76664	N	Cuedc1	149.123	0.431503	0.383423	N	0.26326	0.924124	N	NN	N	(-54)	NA	Cuedc1	67.7433	0.469185	0.14834	N	0.590204	0.0279433	U	0.836403	0.000820389	U	1.37051	3.95e-10	U	NUUU	U	NA	(+14653)	Cuedc1	703.246	0.472514	0.00178034	U
Cxcl14	1007	-0.00430325	0.996106	N	0.179924	0.355625	N	NN	N	Cxcl14	360.067	0.801173	0.352766	N	Cxcl14	1525	0.594013	0.382835	N	0.92495	0.333242	N	NN	N	(-24683), (+3096)	(-24623)	Cxcl14	109.406	2.42515	4.01e-21	U	2.49541	1.26e-22	U	2.33349	2.58e-19	U	3.25183	7.51e-40	U	UUUU	U	NA	NA	Cxcl14	161.269	3.32029	1.87e-30	U
Cyb561	43.9362	0.49652	0.441383	N	0.290036	0.582333	N	NN	N	Cyb561	266.764	0.0510207	0.98452	N	Cyb561	240.264	0.250675	0.543947	N	0.366663	0.684832	N	NN	N	(-22968)	(-22713)	Cyb561	43.0426	2.31589	1.93e-07	U	2.74858	3.5e-11	U	3.25623	6.31e-16	U	3.81031	1.39e-22	U	UUUU	U	(+8195)	(+8138)	Cyb561	334.045	2.40812	1.63e-29	U
D430019H16Rik	721.874	0.37119	0.0996556	N	0.385976	0.0373849	U	NU	U	D430019H16Rik	4440.25	-0.129218	0.828072	N	D430019H16Rik	1937.63	0.0891965	0.813246	N	-0.0749318	0.973988	N	NN	N	(-10048), (-4483), (-3357), (+63), (+726), (+18440), (+23241)	(+100), (+18473)	D430019H16Rik	1.60508	2.35115	NA	N	3.19048	NA	N	4.27935	NA	N	3.53684	0.0497069	N	NNNN	N	NA	NA	D430019H16Rik	25.4212	4.91289	1.58e-09	U
Dbp	1650.33	0.545459	4.69e-05	U	0.783795	1.5e-11	U	UU	U	Dbp	98.4311	0.808684	0.0189333	U	Dbp	807.243	0.158613	0.821957	N	0.222872	0.947041	N	NN	N	(-4349), (+62), (+995), (+2695)	(+2722)	Dbp	313.135	3.27184	4.25e-05	U	4.46218	8.69e-10	U	4.69843	5.03e-11	U	1.41125	0.110492	N	UUUN	U	(+2934)	(+2743)	Dbp	627.89	0.523169	0.161318	N
Dglucy	440.281	-0.350656	0.0334475	D	0.0127834	0.971565	N	DN	D	Dglucy	71.6136	0.285527	0.87065	N	Dglucy	56.6548	-0.119322	0.882416	N	-0.225012	0.948353	N	NN	N	NA	NA	Dglucy	412.586	0.339029	0.121451	N	0.426658	0.0198144	U	0.837885	1.62e-07	U	1.12342	1.7e-13	U	NUUU	U	NA	NA	Dglucy	365.203	0.793728	7.1e-06	U
Dio3	46.8947	3.58314	4.44e-09	U	5.10671	7.42e-43	U	UU	U	Dio3	29.6911	2.16352	2e-07	U	Dio3	38.0103	5.42249	0.00706778	U	5.69308	0.0083665	U	UU	U	(-27842), (-26582), (-8961)	(-27755), (-8960)	Dio3	0.295171	0.596347	NA	N	2.08776	NA	N	1.05851	NA	N	0.785491	NA	N	NNNN	N	NA	NA	Dio3	10.8936	5.91842	0.000389812	U
Dirc2	2093.68	0.101087	0.515493	N	0.200737	0.00918122	U	NU	U	Dirc2	1252.4	0.0249319	0.97556	N	Dirc2	865.577	0.140136	0.529383	N	0.1707	0.799503	N	NN	N	(+330)	(+543)	Dirc2	173.644	0.267528	0.206707	N	0.348805	0.0441314	U	0.148654	0.516422	N	0.290484	0.100661	N	NUNN	U	(+572)	(+496)	Dirc2	410.698	0.854042	1.16e-07	U
Dnaja2	3204.56	0.121141	0.273148	N	0.117959	0.20098	N	NN	N	Dnaja2	1320.47	0.025384	0.986346	N	Dnaja2	1001.7	-0.157788	0.4935	N	0.0716742	0.961812	N	NN	N	(-2528)	NA	Dnaja2	814.259	0.0112564	0.971123	N	0.372592	0.00716734	U	0.570787	6.95e-06	U	0.183844	0.247446	N	NUUN	U	(-2547)	(-2481)	Dnaja2	1635.16	0.305652	0.0956856	N
Dnaja3	898.487	0.119328	0.510848	N	0.159003	0.168215	N	NN	N	Dnaja3	427.954	0.126565	0.730976	N	Dnaja3	426.753	0.243307	0.304032	N	0.200362	0.807782	N	NN	N	(-254)	(-309)	Dnaja3	1757.57	0.153324	0.291904	N	0.52404	9.27e-08	U	0.821347	9.28e-19	U	0.765348	1.55e-16	U	NUUU	U	(-317), (+18753)	(-400), (+18803)	Dnaja3	843.952	0.966225	5.77e-07	U
Dock8	30.8619	-0.050644	0.987112	N	-0.580383	0.278454	N	NN	N	Dock8	3.96886	-0.481774	NA	N	Dock8	37.1654	-0.270128	0.693233	N	-0.108641	0.984355	N	NN	N	NA	NA	Dock8	630.792	0.235829	0.429612	N	0.5455	0.0093858	U	0.328403	0.168107	N	0.666911	0.000675996	U	NUNU	U	(+253)	NA	Dock8	69.2971	1.72184	4.02e-08	U
Dusp18	1931.24	0.354509	0.00115861	U	0.210027	0.097354	N	UN	U	Dusp18	424.977	-0.164125	0.653607	N	Dusp18	512.178	0.0259665	0.95261	N	-0.128593	0.941572	N	NN	N	NA	NA	Dusp18	384.67	2.95593	1.43e-49	U	2.73552	3.28e-42	U	2.57181	5.82e-37	U	2.30551	6.42e-30	U	UUUU	U	(+7895)	(+942), (+7860)	Dusp18	555.577	0.956194	1.67e-05	U
Ehd3	288.941	0.668357	9.76e-05	U	0.0123769	0.979202	N	UN	U	Ehd3	655.436	0.159187	0.624911	N	Ehd3	1015.14	0.503876	0.006907	U	0.410722	0.110479	N	UN	U	(+185), (+28629)	NA	Ehd3	60.7415	0.4128	0.286071	N	0.476481	0.140904	N	0.779084	0.00713023	U	1.57073	9.2e-11	U	NNUU	U	NA	NA	Ehd3	65.3834	0.119557	0.838291	N
Eif2b4	520.726	0.0219497	0.982223	N	0.220653	0.209444	N	NN	N	Eif2b4	173.49	0.0684506	0.966709	N	Eif2b4	115.041	0.109491	0.808024	N	0.155584	0.941572	N	NN	N	(+39)	NA	Eif2b4	191.276	0.5431	0.00144525	U	0.743838	7.21e-07	U	0.681198	9.78e-06	U	0.705752	2.2e-06	U	UUUU	U	NA	NA	Eif2b4	126.146	0.675979	0.0134908	U
Eif4e3	194.4	0.0109009	0.992107	N	0.158636	0.55667	N	NN	N	Eif4e3	49.5095	-0.143733	0.954017	N	Eif4e3	185.862	-0.0492162	0.919448	N	0.0116081	0.996928	N	NN	N	(+349)	NA	Eif4e3	1979.89	0.223575	0.214292	N	0.3537	0.0122543	U	0.73481	2.42e-09	U	0.947183	2e-15	U	NUUU	U	(+175), (+10695)	(+135), (+10683), (+22164)	Eif4e3	532.698	0.364585	0.0438654	U
Esr1	3.45406	0.280778	NA	N	0.57902	NA	N	NN	N	Esr1	52.8996	-0.542419	0.43443	N	Esr1	43.5631	0.703818	0.602198	N	0.823108	0.870789	N	NN	N	(-5933)	NA	Esr1	748.977	0.916293	0.0102436	U	1.60324	5.66e-08	U	2.11402	7.67e-14	U	2.6722	4.2e-22	U	UUUU	U	(-25191), (-7028)	(-25193), (-6983)	Esr1	14.2677	1.04905	0.18689	N
Extl1	92.8244	-0.406078	0.416133	N	0.262157	0.509223	N	NN	N	Extl1	51.2549	0.00822434	0.99855	N	Extl1	118.25	0.0890315	0.948652	N	0.468741	0.921056	N	NN	N	(-23887)	NA	Extl1	2.77186	-0.400589	NA	N	1.26507	NA	N	1.35739	0.470448	N	2.51877	0.0777706	N	NNNN	N	(+16415)	(+16432)	Extl1	324.08	1.62681	2.05e-23	U
F3	2586.26	0.769875	4.22e-23	U	0.893056	3.59e-31	U	UU	U	F3	157.833	0.423391	0.23771	N	F3	361.847	0.549033	0.0390259	U	0.52801	0.144445	N	UN	U	(-22873)	(-22924)	F3	1188.02	1.01263	0.223998	N	0.679782	0.389342	N	1.25767	0.0676593	N	1.54573	0.0152784	U	NNNU	U	(-205)	NA	F3	135.51	-0.0023325	0.997214	N
Fam163b	2.67889	1.51557	NA	N	-0.40186	NA	N	NN	N	Fam163b	971.768	0.441661	0.00598584	U	Fam163b	2366.34	1.32405	3.32e-07	U	0.851865	0.00755786	U	UU	U	(-5453), (-4542)	(-4556)	Fam163b	10.0826	1.27947	0.238841	N	1.85363	0.0262898	U	2.7264	0.000242141	U	3.38305	8.64e-07	U	NUUU	U	(+22560)	(+22437)	Fam163b	12.3442	2.19216	0.0185163	U
Fkbp4	2344.39	0.00314332	0.99648	N	0.0976166	0.649583	N	NN	N	Fkbp4	1024.25	0.110837	0.807209	N	Fkbp4	318.906	0.464576	0.0540677	N	0.200642	0.876229	N	NN	N	(-201)	NA	Fkbp4	346.195	0.597293	0.0210915	U	0.621297	0.00759299	U	1.19102	6.32e-09	U	2.2398	9.15e-32	U	UUUU	U	NA	(+2998)	Fkbp4	1475.17	1.23194	4.9e-15	U
Foxk2	1523.32	-0.0445392	0.907357	N	-0.016008	0.942628	N	NN	N	Foxk2	1231.94	0.0216514	0.99271	N	Foxk2	1075.51	0.168426	0.408854	N	0.135859	0.876441	N	NN	N	(-756), (-174)	NA	Foxk2	306.915	0.227671	0.207752	N	0.467826	0.000466987	U	0.494819	0.000203797	U	0.825393	5.46e-12	U	NUUU	U	NA	NA	Foxk2	388.621	0.416498	0.0392905	U
Foxn3	858.339	0.189474	0.593856	N	0.110075	0.71765	N	NN	N	Foxn3	464.323	0.172418	0.292155	N	Foxn3	691.404	0.299544	0.171966	N	0.330186	0.343874	N	NN	N	(-24650), (-463), (+1069)	(+1537)	Foxn3	1186.99	0.915613	2.61e-20	U	1.12636	2.81e-31	U	1.1708	1.17e-33	U	1.11404	7.28e-31	U	UUUU	U	(-24772), (+19225)	(-24901), (+19298)	Foxn3	759.715	0.495281	0.00106779	U
Frmd4a	1019.87	0.174087	0.434971	N	-0.00616626	0.984325	N	NN	N	Frmd4a	1902.99	0.00615785	0.998459	N	Frmd4a	1305.89	0.206107	0.377752	N	0.195688	0.788686	N	NN	N	NA	NA	Frmd4a	84.8043	0.92474	1.69e-06	U	0.231186	0.375302	N	0.359098	0.143372	N	0.546806	0.00793875	U	UNNU	U	NA	NA	Frmd4a	309.426	0.529312	0.0125014	U
Fuom	239.396	0.212922	0.806778	N	0.641259	0.0195107	U	NU	U	Fuom	19.2387	0.335758	0.892239	N	Fuom	103.838	0.00535618	0.995422	N	-0.00938403	0.99909	N	NN	N	(-13983), (+156)	(+126)	Fuom	351.4	0.250729	0.286499	N	0.314437	0.103654	N	0.563671	0.000885154	U	0.569895	0.000558592	U	NNUU	U	(+207)	(+192)	Fuom	78.6033	0.789964	0.02146	U
Furin	2390.5	0.0336427	0.948255	N	0.0767616	0.66877	N	NN	N	Furin	243.569	0.153367	0.856081	N	Furin	210.407	0.640974	0.0480969	U	0.307646	0.832224	N	UN	U	(-2555), (-598)	NA	Furin	458.428	0.343487	0.116614	N	0.387978	0.0389005	U	0.363348	0.0588124	N	0.921887	3.85e-09	U	NUNU	U	(-19129)	NA	Furin	870.251	1.10336	5.46e-12	U
G3bp2	1265.01	0.0534577	0.88523	N	-0.0544542	0.759306	N	NN	N	G3bp2	1388.03	-0.129347	0.76664	N	G3bp2	1511.91	-0.146113	0.527995	N	-0.0224999	0.992314	N	NN	N	(-13753), (+51)	NA	G3bp2	2075.23	0.524687	0.00269989	U	0.350835	0.0477772	U	0.0806938	0.756965	N	-0.0396635	0.883359	N	UUNN	U	(-15261), (-13739), (-10656)	(-13868), (-10681)	G3bp2	728.451	0.436816	0.00526594	U
Gbp2	353.185	0.592175	0.00185205	U	-0.210946	0.504024	N	UN	U	Gbp2	16.5704	0.067199	0.996302	N	Gbp2	11.1842	-0.437634	NA	N	-0.16586	0.987853	N	NN	N	NA	NA	Gbp2	113.227	0.42537	0.210619	N	-0.0228107	0.958349	N	0.0705806	0.879097	N	-0.0132549	0.978319	N	NNNN	N	NA	NA	Gbp2	118.552	1.34561	5.64e-05	U
Gck	11.7997	-0.791269	NA	N	0.481173	0.612852	N	NN	N	Gck	6.81032	0.168756	NA	N	Gck	6.12311	0.612047	NA	N	0.0187672	NA	N	NN	N	NA	NA	Gck	4.54194	2.34042	NA	N	2.54634	0.116959	N	2.78271	0.0842542	N	4.85319	0.000191699	N	NNNN	N	NA	NA	Gck	274.243	3.32034	7.81e-25	U
Gfm1	789.965	0.0252457	0.961373	N	0.159656	0.115944	N	NN	N	Gfm1	259.681	0.111309	0.849276	N	Gfm1	302.591	-0.00469555	0.989275	N	0.0916255	0.948353	N	NN	N	NA	NA	Gfm1	1220.23	-0.00536194	0.983833	N	0.144775	0.357845	N	0.446238	0.000279316	U	0.671182	3.68e-09	U	NNUU	U	NA	NA	Gfm1	660.107	0.95715	1.72e-07	U
Gls	1336.26	0.394067	0.00716133	U	0.189558	0.362908	N	UN	U	Gls	2098.67	0.0502894	0.954017	N	Gls	4056.92	0.279998	0.427949	N	0.281747	0.804493	N	NN	N	(-96), (+846)	(-292)	Gls	312.643	0.210768	0.248742	N	0.320391	0.0261729	U	0.442596	0.00105613	U	0.516554	4.97e-05	U	NUUU	U	(-280)	(-270)	Gls	800.365	0.346337	0.031481	U
Glul	22889.9	0.165949	0.00924369	U	0.152476	0.0137846	U	UU	U	Glul	2040.33	-0.00409053	0.999033	N	Glul	3496.75	0.239579	0.458251	N	0.341214	0.580523	N	NN	N	(-281)	NA	Glul	13397.9	0.103038	0.700754	N	0.933783	1.01e-10	U	1.42558	5.19e-25	U	0.799861	2.97e-08	U	NUUU	U	(+18809)	(+18882)	Glul	3642.11	-1.57138	1.64e-16	D
Gm15920	420.939	-0.0317152	0.984854	N	0.493092	0.0266125	U	NU	U	Gm15920	225.697	0.158183	0.704207	N	Gm15920	1181.77	0.122306	0.639079	N	0.201669	0.739446	N	NN	N	NA	NA	Gm15920	2876.34	0.188042	0.13192	N	0.135379	0.25183	N	0.273434	0.00642669	U	0.267011	0.00677234	U	NNUU	U	NA	NA	Gm15920	1660.75	0.469683	0.033602	U
Gm2199	573.439	0.0242222	0.980928	N	0.0570547	0.848717	N	NN	N	Gm2199	401.202	0.00338692	0.998504	N	Gm2199	246.095	0.0482639	0.900795	N	0.177053	0.876441	N	NN	N	NA	NA	Gm2199	1243.09	0.0578472	0.873733	N	0.0806722	0.764888	N	0.416317	0.0339822	U	0.714684	3.39e-05	U	NNUU	U	NA	NA	Gm2199	1013.09	0.610482	0.00040551	U
Gm43609	18.1965	-0.514687	0.796711	N	0.16951	0.909174	N	NN	N	Gm43609	1.55571	-0.421186	NA	N	Gm43609	5.66016	-0.419667	NA	N	-1.34867	NA	N	NN	N	NA	NA	Gm43609	38.8754	0.509306	0.300579	N	0.186109	0.725333	N	1.12941	0.0012512	U	0.306234	0.523628	N	NNUN	U	NA	NA	Gm43609	19.9692	1.50528	0.0210103	U
Gm5540	454.759	-0.0400918	0.960152	N	0.0956195	0.682619	N	NN	N	Gm5540	90.8202	0.296429	0.967846	N	Gm5540	47.2398	0.263728	0.65805	N	0.258074	0.931338	N	NN	N	NA	NA	Gm5540	209.126	0.314748	0.359247	N	0.454809	0.0922551	N	1.04789	3.15e-06	U	1.73843	6.33e-17	U	NNUU	U	NA	NA	Gm5540	209.153	1.31754	3.63e-07	U
Gm5809	33.92	0.394915	0.653244	N	0.06079	0.954076	N	NN	N	Gm5809	22.1572	0.00528623	0.99855	N	Gm5809	101.674	0.77245	0.0370664	U	0.628039	0.33127	N	UN	U	NA	NA	Gm5809	64.4457	0.486252	0.228883	N	0.959836	0.00120717	U	0.78769	0.012433	U	1.65603	2.4e-10	U	NUUU	U	NA	NA	Gm5809	34.9342	2.19453	1.14e-06	U
Gm5864	41.5569	-0.624141	0.328945	N	0.0300172	0.975785	N	NN	N	Gm5864	3.4743	0.457277	NA	N	Gm5864	19.4401	0.0907658	NA	N	0.640646	0.812545	N	NN	N	NA	NA	Gm5864	31.6008	0.557719	0.301374	N	0.253615	0.647034	N	-0.143925	0.840812	N	0.997706	0.0110106	U	NNNU	U	NA	NA	Gm5864	386.488	0.350821	0.048606	U
Gm6223	133.633	0.191335	0.699642	N	-0.0250216	0.963704	N	NN	N	Gm6223	97.0197	0.010713	0.996346	N	Gm6223	214.461	0.726267	0.0113386	U	0.864334	0.00265608	U	UU	U	NA	NA	Gm6223	322.641	0.0780963	0.788784	N	0.348267	0.0444445	U	0.644915	2.15e-05	U	0.162032	0.425772	N	NUUN	U	NA	NA	Gm6223	213.691	1.97534	3.09e-23	U
Gm7984	117.682	-0.0240212	0.990217	N	-0.0316619	0.96334	N	NN	N	Gm7984	107.486	0.103242	0.940621	N	Gm7984	242.373	0.0500636	0.885367	N	0.0121471	0.995558	N	NN	N	NA	NA	Gm7984	450.429	0.322951	0.0635747	N	0.664252	7.28e-07	U	0.729065	3.18e-08	U	0.522416	0.000129603	U	NUUU	U	NA	NA	Gm7984	463.268	1.09624	1.73e-13	U
Gm8822	1104.6	0.0169251	0.986348	N	-0.0534788	0.859188	N	NN	N	Gm8822	821.074	0.00533576	0.99696	N	Gm8822	1232.16	0.0374395	0.920051	N	0.0143248	0.995463	N	NN	N	NA	NA	Gm8822	874.418	0.25098	0.0650369	N	0.528761	4.32e-07	U	0.524661	5.06e-07	U	0.51321	6.38e-07	U	NUUU	U	NA	NA	Gm8822	931.192	1.10736	1.38e-16	U
Got1	532.722	0.179012	0.367607	N	0.391023	0.000320421	U	NU	U	Got1	542.966	0.285615	0.164888	N	Got1	2950.54	0.465693	0.0114278	U	0.420933	0.0728373	N	UN	U	(-26434), (-2840), (-275), (+825)	(-26269), (-432)	Got1	813.258	1.25492	2.44e-05	U	2.69996	1.39e-25	U	3.19949	2.97e-36	U	3.31109	5.03e-39	U	UUUU	U	(-2875)	NA	Got1	4898.2	0.59847	0.00488983	U
Gpatch4	180.267	0.318377	0.140182	N	0.197942	0.361908	N	NN	N	Gpatch4	182.348	0.187701	0.732918	N	Gpatch4	34.309	0.0627705	0.953997	N	0.519292	0.834406	N	NN	N	NA	NA	Gpatch4	22.5213	0.217926	0.748288	N	1.08246	0.00379398	U	0.675396	0.131736	N	0.967368	0.0104179	U	NUNU	U	NA	NA	Gpatch4	104.201	0.640888	0.0346676	U
Gpt2	1380.16	-0.0535456	0.889136	N	0.00988416	0.968219	N	NN	N	Gpt2	370.369	0.117826	0.914367	N	Gpt2	482.17	0.0977263	0.770333	N	0.084502	0.96296	N	NN	N	(-248), (+24967)	(+24978)	Gpt2	76.6949	0.130637	0.761303	N	0.815302	0.000460098	U	0.212779	0.545127	N	0.952138	1.61e-05	U	NUNU	U	NA	NA	Gpt2	368.927	2.48225	1.95e-33	U
Gpx1	3303.54	-0.101	0.894941	N	0.170697	0.582176	N	NN	N	Gpx1	208.022	0.242208	0.60291	N	Gpx1	1734.33	0.275901	0.640663	N	0.111163	0.98281	N	NN	N	(+3564), (+8746)	NA	Gpx1	3180.61	0.484703	0.0405868	U	0.514735	0.0141163	U	0.132673	0.658264	N	0.627146	0.0013377	U	UUNU	U	NA	NA	Gpx1	1112.77	0.670103	0.000100057	U
H13	2145.83	-0.0326355	0.960335	N	0.235808	0.0489738	U	NU	U	H13	722.792	-0.0128985	0.995134	N	H13	354.786	0.252286	0.250151	N	0.0266446	0.992155	N	NN	N	(+2678)	(+2886)	H13	365.137	0.700732	0.000101781	U	1.02307	2.18e-10	U	1.38451	4.7e-19	U	1.83158	2.3e-34	U	UUUU	U	(+2757)	(+2901)	H13	240.289	0.243873	0.366109	N
Hcn2	97.3099	0.257757	0.649027	N	0.3312	0.18308	N	NN	N	Hcn2	411.212	0.103537	0.883431	N	Hcn2	380.142	0.431016	0.0356476	U	0.291417	0.54472	N	UN	U	(+222), (+12004), (+13310)	(-246)	Hcn2	14.4536	1.59276	0.133931	N	1.56397	0.0964681	N	3.00518	0.000119411	U	3.50067	2.48e-06	U	NNUU	U	NA	NA	Hcn2	275.874	3.63683	2.04e-47	U
Hdhd3	99.4208	-0.111754	0.93025	N	0.16626	0.703885	N	NN	N	Hdhd3	40.4393	0.143545	0.955959	N	Hdhd3	20.931	0.275434	NA	N	0.407555	0.922753	N	NN	N	(-17541), (-14015), (-251)	(-164)	Hdhd3	50.1405	0.295059	0.382997	N	0.511608	0.04329	U	0.264029	0.414453	N	-0.171142	0.620519	N	NUNN	U	(-100)	NA	Hdhd3	54.7107	2.2326	3.49e-06	U
Heg1	5230.32	0.138594	0.837407	N	0.328533	0.169103	N	NN	N	Heg1	219.155	0.0820371	0.986346	N	Heg1	508.625	0.27426	0.335491	N	0.289608	0.670662	N	NN	N	(+15024)	(+15104)	Heg1	1254.3	1.67067	1.12e-50	U	1.94786	1.52e-69	U	2.07707	1.07e-78	U	2.02906	1.77e-75	U	UUUU	U	(-7847), (-6376), (+28651)	(-7922), (-6417), (+28660)	Heg1	2010.93	1.17606	3.54e-17	U
Hivep3	152.73	0.760057	0.000232436	U	0.426306	0.0984606	N	UN	U	Hivep3	770.194	0.286106	0.430968	N	Hivep3	1686.7	0.917827	0.0168589	U	0.729576	0.218741	N	UN	U	(-28063), (+472)	(+449)	Hivep3	67.6407	-0.278263	0.499563	N	-0.0511235	0.904421	N	-0.068281	0.889677	N	0.25184	0.461535	N	NNNN	N	NA	NA	Hivep3	92.3992	0.832913	0.00254959	U
Hlf	222.391	0.0769613	0.939494	N	0.0905862	0.812222	N	NN	N	Hlf	154.718	0.588496	0.00324944	U	Hlf	2481.4	0.0177753	0.981247	N	0.400796	0.716153	N	NN	N	(-26827), (-22), (+779), (+9554), (+22494), (+26703)	(-27188), (+9573), (+22463)	Hlf	494.399	0.584511	0.13593	N	1.08946	0.000312138	U	2.35306	2.14e-18	U	0.713375	0.0253588	U	NUUU	U	(-27220)	(-27198)	Hlf	538.785	0.89417	9.63e-06	U
Hs6st1	1723.38	-0.054232	0.937586	N	0.0444248	0.885454	N	NN	N	Hs6st1	661.225	0.283451	0.221713	N	Hs6st1	1089.3	1.11045	7.62e-13	U	1.16241	2.31e-14	U	UU	U	(-39), (+4875), (+7841)	NA	Hs6st1	184.683	0.188125	0.555891	N	0.658731	0.00116828	U	0.908425	1.77e-06	U	0.922311	7.33e-07	U	NUUU	U	NA	(+4830)	Hs6st1	414.253	0.501482	0.00307279	U
Hsd17b7	499.151	0.265502	0.234444	N	0.348563	0.0226278	U	NU	U	Hsd17b7	312.44	-0.261704	0.517695	N	Hsd17b7	375.851	0.187643	0.4669	N	0.303503	0.466406	N	NN	N	(-143)	(-173)	Hsd17b7	244.838	-0.355745	0.281566	N	-0.0770613	0.834205	N	1.03835	2.99e-06	U	-0.0908866	0.807239	N	NNUN	U	NA	NA	Hsd17b7	243.125	1.52889	1.06e-17	U
Id2	1982.23	0.0772511	0.846287	N	0.237271	0.046349	U	NU	U	Id2	1155.27	0.051991	0.955959	N	Id2	1291.45	1.13458	0.00379349	U	0.602821	0.527423	N	UN	U	NA	NA	Id2	1051.83	1.90097	0.00147543	U	2.12141	0.000108136	U	3.8307	1.73e-14	U	4.15949	4.15e-17	U	UUUU	U	(-16031), (-13339)	(-16061), (-13389)	Id2	123.697	0.566313	0.0720187	N
Idh1	3205.68	0.0435357	0.882051	N	-0.0431286	0.762563	N	NN	N	Idh1	2264.12	-0.219419	0.406798	N	Idh1	360.599	0.000333205	0.99924	N	0.0825756	0.958383	N	NN	N	(+756)	NA	Idh1	1747.27	-0.211441	0.465041	N	-0.0823793	0.773327	N	0.0285898	0.93816	N	-0.0196034	0.956678	N	NNNN	N	(+1013)	(+933)	Idh1	375.534	1.53787	6.92e-14	U
Ier5	2329.27	0.0628214	0.933926	N	0.175002	0.446328	N	NN	N	Ier5	263.055	0.352923	0.00496658	U	Ier5	183.745	0.913683	0.000418333	U	0.990731	0.000139002	U	UU	U	(-11263), (+749), (+10227), (+16183), (+28501)	(-11229), (+16338), (+28573)	Ier5	27.3432	0.109233	0.873739	N	-0.125309	0.815636	N	-0.157102	0.796146	N	0.676442	0.0620723	N	NNNN	N	(-27172), (+16308)	(-27143), (+16362)	Ier5	639.701	1.28802	1.15e-10	U
Ifi35	76.2631	-0.11654	0.921901	N	-0.0735761	0.893988	N	NN	N	Ifi35	1.98171	-1.06897	NA	N	Ifi35	7.68504	0.543161	NA	N	0.304982	NA	N	NN	N	NA	NA	Ifi35	38.9117	0.423394	0.296326	N	0.753956	0.0120903	U	0.739621	0.0174745	U	1.08913	5.07e-05	U	NUUU	U	NA	NA	Ifi35	98.2122	0.378656	0.314145	N
Iglon5	556.31	0.319547	0.00798139	U	0.367072	0.000485095	U	UU	U	Iglon5	435.863	0.405773	0.000850719	U	Iglon5	382.465	1.24631	2.17e-06	U	0.815597	0.0154691	U	UU	U	(+1239), (+8667)	(+8705)	Iglon5	5.12466	0.78925	0.477391	N	0.939558	0.292671	N	1.27035	0.134373	N	0.469884	0.664124	N	NNNN	N	NA	NA	Iglon5	5.96606	1.24819	0.318747	N
Irak4	189.779	-0.0843196	0.939494	N	0.0363068	0.944383	N	NN	N	Irak4	9.49805	0.372236	0.940621	N	Irak4	14.7605	0.0893721	NA	N	-0.033068	0.996999	N	NN	N	NA	NA	Irak4	64.4943	0.671046	0.0288515	U	0.906578	0.000451706	U	0.637532	0.0268067	U	0.966259	0.000104726	U	UUUU	U	(+79)	(+35)	Irak4	23.2872	0.854029	0.1462	N
Irf1	562.182	0.0280124	0.970239	N	0.0110287	0.974837	N	NN	N	Irf1	24.8172	-0.0547979	0.995547	N	Irf1	15.0114	0.0627965	NA	N	0.301994	0.961812	N	NN	N	(+137)	NA	Irf1	70.4257	0.67263	0.0477588	U	0.477484	0.150236	N	0.578184	0.0745187	N	0.691111	0.0193104	U	UNNU	U	(+5848), (+18528), (+27199)	(+5799), (+27239)	Irf1	152.569	1.05882	1.72e-05	U
Irf9	598.327	0.0226614	0.975282	N	-0.0512473	0.813382	N	NN	N	Irf9	79.2225	-0.0517783	0.986568	N	Irf9	107.133	-0.136157	0.759965	N	0.0071408	0.998414	N	NN	N	NA	NA	Irf9	90.961	0.615378	0.0211274	U	0.510395	0.0446038	U	0.381566	0.176143	N	0.270072	0.35754	N	UUNN	U	NA	NA	Irf9	135.98	0.87666	0.00666506	U
Itga9	105.453	0.134015	0.903583	N	0.509039	0.0340417	U	NU	U	Itga9	48.4966	0.529404	0.141999	N	Itga9	67.394	-0.481599	0.408972	N	-0.213079	0.951035	N	NN	N	NA	NA	Itga9	13.9178	0.992934	0.105941	N	0.819376	0.155957	N	1.06984	0.0525432	N	1.60224	0.000528542	U	NNNU	U	NA	NA	Itga9	623.794	1.9951	1.54e-25	U
Jmjd6	453.817	0.216178	0.251871	N	0.0399542	0.894439	N	NN	N	Jmjd6	160.767	0.160207	0.791013	N	Jmjd6	171.579	0.28282	0.442849	N	0.0410238	0.992072	N	NN	N	(-9042), (-30)	NA	Jmjd6	157.067	0.347705	0.235993	N	0.616184	0.00565133	U	0.471544	0.0499903	U	0.759309	0.000255914	U	NUUU	U	NA	NA	Jmjd6	255.712	0.482504	0.0276302	U
Kcna1	13.114	0.264993	NA	N	1.58179	0.0330236	U	NU	U	Kcna1	79.3681	0.0946377	0.960265	N	Kcna1	699.395	0.173046	0.639079	N	0.357099	0.559251	N	NN	N	(+1052)	NA	Kcna1	48.0491	1.38889	1.42e-06	U	1.26172	9.53e-06	U	1.07322	0.000360508	U	1.37033	6.26e-07	U	UUUU	U	NA	NA	Kcna1	12.3277	2.72793	0.00568794	U
Kctd6	426.348	0.0687298	0.886242	N	0.290032	0.0130837	U	NU	U	Kctd6	163.041	0.0995392	0.940621	N	Kctd6	380.456	0.0485656	0.869402	N	0.0179439	0.992965	N	NN	N	NA	NA	Kctd6	271.24	-0.113529	0.800296	N	0.386462	0.166356	N	0.898596	0.000101349	U	0.769349	0.000987223	U	NNUU	U	NA	NA	Kctd6	136.603	0.516018	0.102173	N
Klf13	3328.92	0.189206	0.446115	N	0.247257	0.130165	N	NN	N	Klf13	830.238	-0.0339896	0.980704	N	Klf13	532.123	0.317049	0.462819	N	0.381703	0.718003	N	NN	N	(+146), (+1378)	(+1451), (+21041)	Klf13	183.655	1.56294	4.34e-07	U	1.63415	3.6e-08	U	2.32569	1.41e-16	U	1.84808	1.19e-10	U	UUUU	U	(+1382), (+9616), (+20982)	(+1412), (+9673), (+19293)	Klf13	828.103	0.649912	0.000293685	U
Lactb2	243.697	0.0418046	0.970519	N	0.22551	0.252356	N	NN	N	Lactb2	70.9401	0.133347	0.966888	N	Lactb2	148.757	0.0349158	0.950106	N	0.00682795	0.998414	N	NN	N	(+30)	NA	Lactb2	2363.43	-0.287263	0.376949	N	-0.351116	0.187474	N	0.366895	0.166723	N	0.596044	0.00933244	U	NNNU	U	(-85)	(-52)	Lactb2	238.098	1.09326	3.36e-08	U
Larp4	972.172	0.0154295	0.985088	N	0.0590678	0.790278	N	NN	N	Larp4	456.192	0.123105	0.703971	N	Larp4	118.419	-0.258882	0.470647	N	0.0945555	0.971133	N	NN	N	(+340)	NA	Larp4	360.849	0.113384	0.551283	N	0.263482	0.0473158	U	0.348169	0.00564867	U	0.267993	0.037875	U	NUUU	U	NA	NA	Larp4	356.129	0.449477	0.013861	U
Lcat	129.877	-0.157569	0.790936	N	0.474645	0.0346565	U	NU	U	Lcat	9.24924	0.571317	0.872801	N	Lcat	164.283	1.08218	0.0249724	U	0.905302	0.218741	N	UN	U	(-18592)	NA	Lcat	6.77217	1.20452	0.204769	N	1.64979	0.027339	N	1.0483	0.25019	N	1.34481	0.0852465	N	NNNN	N	NA	NA	Lcat	20.4024	1.72552	0.0162336	U
Ldlrap1	157.237	0.0675251	0.943178	N	0.0493563	0.915819	N	NN	N	Ldlrap1	4.85888	0.45608	NA	N	Ldlrap1	33.5474	-0.273078	0.71456	N	-0.201394	0.961812	N	NN	N	NA	NA	Ldlrap1	176.401	0.658252	7.8e-05	U	0.698107	9.32e-06	U	0.974264	7.15e-11	U	1.06907	1.5e-13	U	UUUU	U	(+7021)	(+6993)	Ldlrap1	228.525	0.741094	0.000219827	U
Lgals9	59.7523	-0.105971	0.946654	N	-0.156686	0.778849	N	NN	N	Lgals9	2.00125	0.000667682	NA	N	Lgals9	75.3885	0.019074	0.983712	N	0.0146581	0.998224	N	NN	N	(+658)	(+707)	Lgals9	215.242	0.55348	0.00237448	U	0.387739	0.0355318	U	0.486254	0.00586339	U	1.00591	2.62e-11	U	UUUU	U	(+11778), (+16405)	(+16317)	Lgals9	132.939	0.554015	0.0276302	U
Lgmn	2955.83	0.0500304	0.915903	N	0.179065	0.161753	N	NN	N	Lgmn	480.317	0.0338294	0.982941	N	Lgmn	418.616	0.189813	0.576359	N	0.142582	0.941572	N	NN	N	(+23438)	(+23384)	Lgmn	215.634	0.281271	0.201884	N	0.659983	3.07e-05	U	0.709641	5.9e-06	U	0.847088	1.26e-08	U	NUUU	U	NA	NA	Lgmn	268.194	1.05738	2.44e-05	U
Lims2	58.7852	0.356665	0.791168	N	0.235785	0.759062	N	NN	N	Lims2	14.7542	0.743976	0.455829	N	Lims2	243.059	0.0931326	0.881384	N	0.440351	0.647001	N	NN	N	NA	NA	Lims2	484.703	1.86388	1.34e-26	U	1.86807	7.11e-27	U	1.62735	3.09e-20	U	1.76367	3.46e-24	U	UUUU	U	(-9071)	(-9062)	Lims2	521.227	1.08269	4.31e-08	U
Lipg	312.119	-0.370719	0.00441181	D	-0.758551	2.32e-12	D	DD	D	Lipg	110.841	-0.433887	0.473382	N	Lipg	23.8831	1.30248	0.0351479	U	0.843377	0.598884	N	UN	U	(+19568)	(+19505)	Lipg	65.8069	1.97838	1e-05	U	2.29171	3.78e-08	U	2.84783	1.11e-12	U	2.40986	3.04e-09	U	UUUU	U	(+2913)	(+2926)	Lipg	1.522	2.94257	NA	N
Lman2	3045.41	-0.062135	0.811439	N	0.0476035	0.762798	N	NN	N	Lman2	685.573	0.0706801	0.944936	N	Lman2	711.915	0.0360992	0.905152	N	-0.0183259	0.992965	N	NN	N	NA	NA	Lman2	2410.02	0.288576	0.0167584	U	0.555347	1.36e-08	U	0.57234	3.08e-09	U	0.224928	0.0456908	U	UUUU	U	(+1578)	(+1523)	Lman2	962.729	0.675528	1.95e-07	U
Lrrc55	1.71805	1.98815	NA	N	-0.113898	NA	N	NN	N	Lrrc55	387.409	0.552	5.12e-07	U	Lrrc55	1066.49	1.69108	0.000175086	U	1.22507	0.0344389	U	UU	U	(-1594)	NA	Lrrc55	8.94572	1.62573	0.0697886	N	2.00301	0.00744055	N	2.00616	0.00798359	N	1.81094	0.0163007	N	NNNN	N	NA	NA	Lrrc55	13.6712	3.25068	9.31e-05	U
Lsp1	299.732	0.0989609	0.924844	N	0.139519	0.721411	N	NN	N	Lsp1	15.4013	0.0571204	0.995653	N	Lsp1	35.1291	0.455751	0.605201	N	0.54833	0.861037	N	NN	N	(+11569), (+19866)	NA	Lsp1	29.4939	0.842909	0.0212173	U	0.695839	0.0476317	U	-0.354554	0.481093	N	0.657013	0.0600833	N	UUNN	U	(+11478)	(+11516)	Lsp1	315.312	0.891673	0.00090008	U
Ly6e	166.993	-0.138061	0.853139	N	0.132465	0.697268	N	NN	N	Ly6e	440.181	0.143692	0.703913	N	Ly6e	1903.51	0.928414	0.0010384	U	0.801637	0.0156459	U	UU	U	NA	NA	Ly6e	1073.08	0.594722	0.00171512	U	0.63466	0.000291939	U	0.118016	0.660366	N	0.38072	0.0436234	U	UUNU	U	NA	NA	Ly6e	1041.71	1.04791	5.9e-14	U
Manf	1197.12	0.0961574	0.868502	N	0.240616	0.211849	N	NN	N	Manf	323.111	0.0861766	0.901373	N	Manf	741.676	0.2842	0.303118	N	0.20866	0.849808	N	NN	N	(-25737), (-16749)	NA	Manf	764.392	0.781006	5.27e-05	U	1.24262	5.29e-13	U	1.5069	3.29e-19	U	1.25796	1.29e-13	U	UUUU	U	NA	NA	Manf	156.784	1.26212	9.54e-06	U
Mcur1	1198.11	0.220333	0.0183336	U	0.390371	3.49e-08	U	UU	U	Mcur1	132.539	0.116433	0.960265	N	Mcur1	371.096	0.29994	0.304217	N	0.337196	0.574151	N	NN	N	(-93), (+28599)	NA	Mcur1	3730.36	-0.0267642	0.908448	N	0.31832	0.00462331	U	0.488827	2.02e-06	U	0.0735634	0.62925	N	NUUN	U	(-243), (+11220)	(-268), (+11307)	Mcur1	714.424	0.654796	0.00584865	U
Mdm2	1403.33	0.16277	0.578798	N	0.0560028	0.850246	N	NN	N	Mdm2	410.628	0.120117	0.825511	N	Mdm2	530.38	-0.278966	0.216244	N	-0.0456825	0.985727	N	NN	N	(-20698), (+17261)	(-20696), (-8465)	Mdm2	417.497	-0.0417959	0.912746	N	0.129312	0.598647	N	0.264741	0.220579	N	0.329245	0.0925156	N	NNNN	N	(+17232)	NA	Mdm2	622.456	0.909189	1.24e-09	U
Megf9	3699.35	0.0138248	0.990471	N	0.0342343	0.934555	N	NN	N	Megf9	1666.89	-0.135449	0.705279	N	Megf9	1959.63	0.0607654	0.840469	N	0.164945	0.838491	N	NN	N	(-1099)	NA	Megf9	1998.56	0.596497	0.000104717	U	1.05238	7.02e-15	U	1.30134	6.8e-23	U	0.943387	2.67e-12	U	UUUU	U	(-1111)	(-1025)	Megf9	322.606	1.2105	4.15e-10	U
Metrn	946.568	0.162146	0.475338	N	0.30238	0.0147577	U	NU	U	Metrn	82.1223	0.0331969	0.996302	N	Metrn	127.597	0.721812	0.0368978	U	0.399894	0.716153	N	UN	U	(-11945)	(-11667)	Metrn	2.67307	1.58136	NA	N	1.50431	NA	N	1.50018	0.321835	N	2.13284	0.0845916	N	NNNN	N	NA	NA	Metrn	610.092	3.86995	1.89e-96	U
Mir22hg	289.957	1.1782	3.54e-22	U	1.37923	1.29e-29	U	UU	U	Mir22hg	73.9598	0.13023	0.940621	N	Mir22hg	83.0645	-0.0869267	0.902762	N	0.0696839	0.987853	N	NN	N	NA	NA	Mir22hg	212.656	0.681709	0.00160744	U	0.703851	0.000461257	U	1.07624	6.42e-09	U	0.181969	0.502088	N	UUUN	U	NA	NA	Mir22hg	189.549	0.648835	0.00415525	U
Mlxipl	10.5725	-0.227224	NA	N	-0.369808	NA	N	NN	N	Mlxipl	1.10913	-1.62097	NA	N	Mlxipl	41.3494	0.120406	0.906267	N	-0.0154662	0.998414	N	NN	N	(+11735)	NA	Mlxipl	1562.08	0.587115	0.0259891	U	0.454303	0.0712372	N	0.843727	0.000116682	U	1.2529	1e-09	U	UNUU	U	(-17026), (+1968), (+7068), (+11942)	(-17068), (+1991), (+7099)	Mlxipl	255.09	2.20913	1.39e-18	U
Mpc2	769.15	-0.0778172	0.941004	N	0.294405	0.301639	N	NN	N	Mpc2	266.022	0.164993	0.662085	N	Mpc2	626.681	0.136404	0.563218	N	0.133484	0.896229	N	NN	N	(+287)	NA	Mpc2	5350.57	0.0252939	0.938921	N	0.1055	0.612885	N	0.588017	4.74e-05	U	0.688011	8.36e-07	U	NNUU	U	NA	NA	Mpc2	1424.32	1.1462	6.24e-09	U
Mrpl12	493.38	0.0723611	0.939494	N	0.374833	0.0830402	N	NN	N	Mrpl12	173.304	0.252736	0.427474	N	Mrpl12	188.774	0.302637	0.266918	N	0.241716	0.796795	N	NN	N	(+37)	(+71)	Mrpl12	680.165	0.407841	0.0133756	U	0.605769	1.43e-05	U	0.862661	5.32e-11	U	0.983515	1.95e-14	U	UUUU	U	NA	NA	Mrpl12	959.434	1.21382	2.01e-13	U
Mrpl34	615.595	0.00972104	0.995287	N	0.220026	0.546331	N	NN	N	Mrpl34	118.934	0.124184	0.940621	N	Mrpl34	347.437	0.367651	0.0763614	N	0.289576	0.518739	N	NN	N	(-134)	NA	Mrpl34	1372.39	0.355685	0.0387112	U	0.618693	8.75e-06	U	0.79986	1.62e-09	U	1.00511	5.48e-15	U	UUUU	U	NA	NA	Mrpl34	484.019	1.25574	2.17e-14	U
Mrpl4	563.07	-0.0728696	0.937586	N	0.251114	0.308438	N	NN	N	Mrpl4	91.3806	0.228247	0.624439	N	Mrpl4	169.721	0.278511	0.388882	N	0.119629	0.953935	N	NN	N	NA	NA	Mrpl4	199.405	0.540308	0.0193586	U	0.821342	2.11e-05	U	0.503121	0.0194984	U	0.594936	0.00298679	U	UUUU	U	NA	NA	Mrpl4	223.665	0.537174	0.0160705	U
Mrpl55	344.301	0.00812738	0.995309	N	0.275947	0.285303	N	NN	N	Mrpl55	79.2911	0.309982	0.455283	N	Mrpl55	361.942	0.284172	0.265857	N	0.145639	0.922753	N	NN	N	(-17), (+4819), (+5828)	(+30), (+5736)	Mrpl55	576.83	0.385143	0.0118397	U	0.578333	7.8e-06	U	0.715477	8.88e-09	U	0.72405	3.61e-09	U	UUUU	U	NA	NA	Mrpl55	219.748	0.696999	0.00916223	U
Mrps2	638.554	0.0136759	0.985597	N	0.000175224	0.999622	N	NN	N	Mrps2	391.464	0.0130434	0.995653	N	Mrps2	534.38	0.177042	0.464861	N	0.103383	0.941662	N	NN	N	NA	NA	Mrps2	2068.1	0.406746	1.13e-05	U	0.65151	5.09e-15	U	0.674011	3.65e-16	U	0.685684	6.12e-17	U	UUUU	U	NA	NA	Mrps2	372.485	0.658149	0.000272929	U
Mtch2	1674.67	0.0120452	0.986935	N	0.187567	0.133419	N	NN	N	Mtch2	552.132	0.0101506	0.995653	N	Mtch2	613.128	0.0539781	0.843877	N	0.116896	0.909577	N	NN	N	(-15593), (+21417), (+24432)	(+21277), (+24454)	Mtch2	2611.77	0.0230483	0.941	N	0.220279	0.186312	N	0.607197	5.73e-06	U	0.495163	0.000283779	U	NNUU	U	(-4499), (-764), (+21319), (+24516)	(-4441), (-756), (+24491)	Mtch2	349.718	0.494095	0.00949578	U
Myc	470.904	0.403841	0.0322463	U	0.424318	0.0155485	U	UU	U	Myc	401.309	0.129045	0.679348	N	Myc	259.994	0.510852	0.0409636	U	0.358093	0.525448	N	UN	U	(-2000), (+291)	NA	Myc	40.3775	1.09656	0.158164	N	0.641326	0.406195	N	1.31357	0.0440769	U	1.60096	0.00774311	U	NNUU	U	NA	NA	Myc	35.1865	0.803544	0.130654	N
N4bp2l1	512.77	0.0282574	0.971972	N	-0.0430785	0.870716	N	NN	N	N4bp2l1	87.571	-0.016151	0.996302	N	N4bp2l1	265.15	-0.112653	0.744365	N	-0.097583	0.954259	N	NN	N	(-17345), (-3761), (+418)	NA	N4bp2l1	422.057	1.85089	1.1e-24	U	1.94145	2.39e-27	U	1.50257	2.91e-16	U	1.50367	1.58e-16	U	UUUU	U	(+10383)	(+5281), (+10403)	N4bp2l1	40.0743	0.374919	0.499119	N
Nadk	2131.52	-0.0680791	0.699118	N	0.0723857	0.523727	N	NN	N	Nadk	492.14	0.0261585	0.991732	N	Nadk	1055.63	-0.0662662	0.790421	N	0.00876855	0.995558	N	NN	N	(-195)	NA	Nadk	5135.87	0.0698972	0.667054	N	0.279765	0.00513176	U	0.687132	2.02e-15	U	0.103438	0.397096	N	NUUN	U	(-2681), (-294), (+10354), (+13696)	(-2624), (-261), (+10375)	Nadk	356.217	0.523039	0.00976359	U
Ndufa8	1317.59	-0.0400184	0.975282	N	0.388514	0.0632248	N	NN	N	Ndufa8	414.911	0.149775	0.766601	N	Ndufa8	651.229	-0.0294136	0.918393	N	0.0324488	0.986974	N	NN	N	NA	NA	Ndufa8	2087.78	0.12634	0.287879	N	0.238593	0.00745112	U	0.519361	2.67e-11	U	0.613584	6.96e-16	U	NUUU	U	NA	NA	Ndufa8	1384	0.549148	0.00787618	U
Nf2	2319.53	0.054965	0.863312	N	-0.0101916	0.963704	N	NN	N	Nf2	1845.75	0.0663417	0.936995	N	Nf2	808.794	0.0571012	0.847	N	0.0992465	0.941572	N	NN	N	(+141)	NA	Nf2	491.738	0.200131	0.248742	N	0.488266	8.39e-05	U	0.846035	1.08e-13	U	0.949553	1.33e-17	U	NUUU	U	NA	NA	Nf2	1263.4	0.623085	2.23e-06	U
Nfix	13931.7	0.0737907	0.914903	N	0.000433438	0.999438	N	NN	N	Nfix	5168.69	0.0778076	0.956102	N	Nfix	2966.75	0.825225	0.109278	N	0.955835	0.151104	N	NN	N	NA	NA	Nfix	1069.58	0.353574	0.0979082	N	0.772411	1.98e-06	U	1.03623	1.9e-11	U	1.02845	2.14e-11	U	NUUU	U	(-15740), (-14798), (+12115), (+19722), (+27660)	(-15751), (+12104)	Nfix	977.198	0.506187	0.0085558	U
Ninj1	799.264	-0.270216	0.315728	N	0.157653	0.582248	N	NN	N	Ninj1	61.3505	0.330199	0.61713	N	Ninj1	198.581	0.192354	0.628428	N	-0.132251	0.950717	N	NN	N	(+9), (+1249)	NA	Ninj1	395.633	0.497276	0.148253	N	0.657811	0.019819	U	0.644022	0.0227131	U	0.766548	0.00385452	U	NUUU	U	NA	NA	Ninj1	611.673	0.78041	1.2e-06	U
Nrarp	261.219	0.606771	1.47e-07	U	0.513412	5.68e-05	U	UU	U	Nrarp	18.2371	0.841952	0.175321	N	Nrarp	443.959	0.659927	0.00110023	U	0.667417	0.00170328	U	UU	U	NA	NA	Nrarp	66.7938	0.4261	0.327598	N	0.242953	0.567477	N	-0.296273	0.517441	N	1.14768	7.65e-05	U	NNNU	U	NA	NA	Nrarp	128.944	0.819666	0.00274737	U
Nrep	3722.75	0.268779	0.0151408	U	0.325557	0.000416717	U	UU	U	Nrep	9818.21	0.143344	0.635308	N	Nrep	1618.64	0.500373	0.115417	N	0.848652	0.00348389	U	NU	U	(-472), (+2681)	NA	Nrep	134.922	1.03051	0.00229159	U	0.528773	0.148441	N	0.467735	0.224475	N	0.0729455	0.892387	N	UNNN	U	NA	NA	Nrep	340.694	1.56068	2.44e-09	U
Nudt7	144.296	0.135937	0.903583	N	0.411446	0.089019	N	NN	N	Nudt7	12.9344	0.459244	0.930844	N	Nudt7	84.0886	-0.456043	0.229035	N	-0.349499	0.775281	N	NN	N	(+163)	(+227)	Nudt7	4289.17	0.20782	0.534804	N	0.330754	0.194374	N	0.715178	0.000809514	U	0.430654	0.0646289	N	NNUN	U	(+3838), (+9211)	(+3861)	Nudt7	704.653	1.31813	9.09e-15	U
Pafah2	723.909	-0.109008	0.790936	N	0.0773564	0.752706	N	NN	N	Pafah2	71.6234	-0.0148988	0.996346	N	Pafah2	126.018	0.459358	0.238693	N	0.279661	0.881634	N	NN	N	(-1026), (+4023), (+26770)	NA	Pafah2	644.472	0.192464	0.376382	N	0.510108	0.000708929	U	0.895073	5.53e-11	U	0.75704	4.06e-08	U	NUUU	U	NA	NA	Pafah2	128.761	0.586734	0.0223396	U
Pcolce	404.735	-0.18566	0.697544	N	0.30082	0.206944	N	NN	N	Pcolce	3.65034	0.92552	NA	N	Pcolce	65.2741	0.446297	0.483618	N	0.248701	0.948353	N	NN	N	(+10110)	(+9975)	Pcolce	194.425	0.715481	0.00184953	U	0.883173	1.86e-05	U	0.45693	0.0585354	N	1.29528	1.15e-11	U	UUNU	U	(-1735), (+10027)	(-1813)	Pcolce	296.435	1.39807	6e-07	U
Pcyt2	383.798	0.0862748	0.871665	N	0.354309	0.00573871	U	NU	U	Pcyt2	209.294	0.144141	0.856081	N	Pcyt2	124.808	0.251692	0.483614	N	-0.00209428	0.999625	N	NN	N	(+246)	NA	Pcyt2	234.929	0.565233	0.0061595	U	0.959608	2.29e-08	U	1.31165	1.62e-15	U	1.3171	5.54e-16	U	UUUU	U	NA	NA	Pcyt2	210.302	0.142636	0.636059	N
Pde4a	197.063	0.178668	0.671811	N	-0.140728	0.591441	N	NN	N	Pde4a	457.526	-0.0150569	0.995267	N	Pde4a	646.831	0.682997	0.0159188	U	0.373046	0.633906	N	UN	U	(-516)	NA	Pde4a	466.588	0.715199	0.000175243	U	0.481734	0.013821	U	0.384769	0.0639611	N	0.955839	1.62e-08	U	UUNU	U	(+19796)	(+19473)	Pde4a	587.119	0.454978	0.0102302	U
Pdhb	864.932	0.158068	0.269461	N	0.32588	4.64e-05	U	NU	U	Pdhb	576.971	0.0469146	0.96622	N	Pdhb	785.138	-0.286751	0.032393	D	0.00334226	0.998414	N	DN	D	(-381), (+8562), (+10974)	(-233), (+8418)	Pdhb	8283.78	0.0862754	0.799809	N	0.122922	0.62974	N	0.608654	0.000786049	U	0.889343	1.36e-07	U	NNUU	U	(-1783), (-235)	(-1747), (-292)	Pdhb	1039.36	0.807874	0.377636	N
Pdlim1	156.327	-0.393175	0.16767	N	0.0366632	0.942595	N	NN	N	Pdlim1	9.54912	-0.432116	0.926169	N	Pdlim1	12.913	0.113806	NA	N	-0.147032	0.990486	N	NN	N	(-27077)	NA	Pdlim1	31.8499	0.518782	0.329178	N	0.43034	0.369172	N	-0.00609584	0.994517	N	1.12555	0.00212774	U	NNNU	U	NA	NA	Pdlim1	212.627	0.447765	0.0380531	U
Pdp2	345.802	0.247586	0.519871	N	0.211081	0.497284	N	NN	N	Pdp2	130.236	-0.146692	0.879193	N	Pdp2	112.624	0.393711	0.290596	N	0.20406	0.92873	N	NN	N	(+232)	NA	Pdp2	1616.48	1.1982	5.87e-16	U	0.838341	3.96e-08	U	0.578692	0.000310292	U	0.169421	0.415323	N	UUUN	U	(+519)	(+394)	Pdp2	501.68	2.21189	9.81e-26	U
Pfkfb1	12.8008	0.0276522	NA	N	-0.181456	0.889663	N	NN	N	Pfkfb1	6.25732	-0.132488	NA	N	Pfkfb1	16.0375	-0.0897978	NA	N	-0.259409	0.965741	N	NN	N	NA	NA	Pfkfb1	761.617	1.15525	5.71e-10	U	1.66432	1.36e-21	U	1.75742	3.97e-24	U	1.4946	1.16e-17	U	UUUU	U	(+3387)	(+3355)	Pfkfb1	71.8486	2.15955	2.56e-06	U
Pfkfb3	3123.64	0.690077	4.23e-16	U	0.428683	3.71e-06	U	UU	U	Pfkfb3	603.477	0.241278	0.00991166	U	Pfkfb3	319.854	0.123065	0.739464	N	0.161959	0.920215	N	NN	N	NA	NA	Pfkfb3	7194	0.571184	0.409866	N	0.522216	0.386614	N	-0.397287	0.554208	N	-0.692403	0.209749	N	NNNN	N	(-19676), (-14393)	(-19713)	Pfkfb3	111.644	1.30693	3.79e-07	U
Phospho2	447.904	0.0596413	0.934688	N	0.140718	0.571076	N	NN	N	Phospho2	173.561	0.00375027	0.99855	N	Phospho2	140.52	-0.0829397	0.843929	N	0.0455287	0.987853	N	NN	N	(-1257)	NA	Phospho2	228.456	0.539597	0.00435816	U	0.417289	0.0246848	U	0.474739	0.00887302	U	0.494593	0.00446566	U	UUUU	U	NA	NA	Phospho2	379.365	0.659794	0.000134532	U
Pid1	973.423	0.116702	0.620506	N	0.352982	2.59e-05	U	NU	U	Pid1	358.896	0.110357	0.937706	N	Pid1	647.143	0.541925	0.000247495	U	0.113061	0.922628	N	UN	U	NA	NA	Pid1	164.281	-0.310229	0.390321	N	-0.941304	0.000170801	D	-0.804617	0.00171569	D	-0.766629	0.00231143	D	NDDD	D	NA	NA	Pid1	137.592	0.692132	0.00631096	U
Pigq	1912.86	-0.0333242	0.935935	N	0.118076	0.287978	N	NN	N	Pigq	648.51	0.128947	0.446372	N	Pigq	1114.21	0.286115	0.196577	N	0.110714	0.941572	N	NN	N	(+21461), (+22206)	NA	Pigq	1019.17	-0.032543	0.915414	N	0.347297	0.0227899	U	0.62547	3.5e-06	U	0.544665	6.04e-05	U	NUUU	U	NA	NA	Pigq	479.843	1.19438	8.47e-14	U
Pitpna	2907.79	0.172884	0.023494	U	0.0894346	0.370798	N	UN	U	Pitpna	2067.07	0.0366514	0.979314	N	Pitpna	2912.37	0.214484	0.528155	N	0.214748	0.876229	N	NN	N	(+66)	NA	Pitpna	718.075	0.647059	4.48e-05	U	0.897277	4.54e-10	U	0.72944	7.4e-07	U	0.474346	0.00236421	U	UUUU	U	(-16891), (+8845)	(-16837), (+8876)	Pitpna	487.123	0.546346	0.000718506	U
Pkn1	872.58	0.0482727	0.928497	N	-0.0664981	0.761403	N	NN	N	Pkn1	155.041	0.0184409	0.995653	N	Pkn1	465.606	-0.202718	0.543708	N	0.0366865	0.990922	N	NN	N	(-3587), (+13982)	NA	Pkn1	997.076	0.840122	1.14e-13	U	1.15547	7.78e-27	U	1.29275	1.35e-33	U	1.50296	3.63e-46	U	UUUU	U	(-3483), (+9206)	(-3582), (+9004)	Pkn1	984.605	1.52896	2.58e-32	U
Plbd1	4.46263	-0.678241	NA	N	-0.31365	NA	N	NN	N	Plbd1	2.25758	0.26695	NA	N	Plbd1	0.579252	-1.08216	NA	N	-0.929284	NA	N	NN	N	(+4684)	NA	Plbd1	2387.5	0.428778	2.41e-07	U	0.600092	7.02e-15	U	0.881365	2.52e-32	U	0.671899	5.76e-19	U	UUUU	U	(-22324), (+1004), (+11035)	(-22376), (+994), (+11020)	Plbd1	103.25	2.08788	2.02e-14	U
Plin5	29.8234	-0.101379	0.977	N	-0.156628	0.839367	N	NN	N	Plin5	2.29317	-0.230405	NA	N	Plin5	1.37134	2.05439	NA	N	1.09483	NA	N	NN	N	NA	NA	Plin5	477.263	0.311809	0.0677862	N	0.437315	0.0019273	U	0.234854	0.155964	N	-0.166417	0.340741	N	NUNN	U	(+162), (+6559)	(-2648)	Plin5	815.205	1.21948	9.03e-07	U
Plod1	1386.41	0.0255285	0.963935	N	0.33818	1.74e-05	U	NU	U	Plod1	97.7049	0.532191	0.16115	N	Plod1	176.237	0.334557	0.266554	N	0.237697	0.844315	N	NN	N	NA	NA	Plod1	330.674	0.445425	0.089501	N	0.583648	0.00751625	U	0.504585	0.0255322	U	0.580717	0.00626021	U	NUUU	U	NA	(+23484)	Plod1	449.144	0.651248	5.77e-05	U
Pmm2	470.129	0.00771278	0.992163	N	0.0981561	0.647079	N	NN	N	Pmm2	85.7178	0.222759	0.755936	N	Pmm2	200.341	-0.119113	0.78313	N	-0.0984467	0.968731	N	NN	N	NA	NA	Pmm2	489.507	0.561529	0.000397091	U	1.01329	1.12e-13	U	1.13796	2.9e-17	U	1.02053	3.84e-14	U	UUUU	U	NA	NA	Pmm2	288.292	0.999562	1.26e-07	U
Por	2141.16	0.660013	7.49e-13	U	0.318833	0.00413026	U	UU	U	Por	463.221	0.0915154	0.930401	N	Por	212.266	0.305948	0.301899	N	0.153914	0.934768	N	NN	N	(-13901), (-7546), (-345)	(-13924)	Por	556.204	0.584299	0.0286956	U	0.789871	0.000496303	U	0.498105	0.0460475	U	-0.202316	0.504018	N	UUUN	U	(-15784), (-13945), (-422), (+6509), (+19042)	(-15816), (-377), (+6445)	Por	191.442	0.68238	0.00148437	U
Ppard	640.482	-0.00483367	0.996106	N	0.164037	0.461463	N	NN	N	Ppard	112.248	0.167877	0.936995	N	Ppard	234.628	0.550241	0.0413313	U	0.325546	0.675354	N	UN	U	(-8506), (-6416)	(-6410)	Ppard	187.657	0.543669	0.0800505	N	0.631792	0.0174571	U	0.645083	0.0149357	U	1.25895	3.39e-08	U	NUUU	U	(-6378), (+3607)	(-6391), (+3629)	Ppard	333.099	1.27786	4.76e-13	U
Ppargc1a	965.613	0.37518	0.10617	N	0.557794	0.000934293	U	NU	U	Ppargc1a	531.653	0.235135	0.48097	N	Ppargc1a	474.112	0.675983	0.00471248	U	0.492523	0.177635	N	UN	U	(-29825), (+66), (+1266), (+26590)	(-29950)	Ppargc1a	1195.97	1.41547	0.0218301	U	1.872	0.000424913	U	0.58363	0.406116	N	0.722236	0.254512	N	UUNN	U	(+93)	(+149), (+1190)	Ppargc1a	1459.95	-1.65365	9.08e-11	D
Ppp1r9b	4169.11	0.159164	0.382051	N	-0.0161425	0.954068	N	NN	N	Ppp1r9b	2514.44	0.0511335	0.973111	N	Ppp1r9b	2725.01	-0.0600922	0.762637	N	0.141893	0.729396	N	NN	N	(-5707), (-342), (+1156), (+2059)	(-247), (+2123)	Ppp1r9b	334.658	0.0999665	0.713995	N	0.124286	0.567948	N	0.249527	0.193301	N	0.483585	0.00207131	U	NNNU	U	(-324)	(-268)	Ppp1r9b	513.544	0.532832	0.0176869	U
Ppp6r1	2299.54	-0.0343021	0.921604	N	0.0798746	0.501022	N	NN	N	Ppp6r1	577.824	0.110355	0.853547	N	Ppp6r1	481.215	0.0192926	0.95462	N	-0.0438783	0.983131	N	NN	N	(-4464), (-30), (+8099)	(-41)	Ppp6r1	202.88	0.519299	0.000392585	U	0.632923	2.12e-06	U	0.516014	0.000261281	U	0.583719	1.2e-05	U	UUUU	U	(-149)	NA	Ppp6r1	384.724	0.574591	0.000714491	U
Ptges3l	38.736	-0.299367	0.794797	N	0.201746	0.771643	N	NN	N	Ptges3l	2.82128	0.130576	NA	N	Ptges3l	13.8204	-0.795467	NA	N	-0.449163	0.941572	N	NN	N	(-10102), (-8788), (-5734), (-161)	NA	Ptges3l	13.2259	0.599106	0.523188	N	1.69522	0.00309713	U	2.03793	0.000204786	U	2.69193	5.81e-08	U	NUUU	U	NA	NA	Ptges3l	299.208	1.82336	1.69e-22	U
Pyurf	300.993	-0.127758	0.747674	N	0.362737	0.00167277	U	NU	U	Pyurf	66.5557	-0.0258574	0.995653	N	Pyurf	208.36	0.275443	0.409664	N	0.133457	0.948353	N	NN	N	(+277)	(+371)	Pyurf	1701.06	-0.0167109	0.957827	N	-0.0160417	0.94379	N	0.519802	9.93e-05	U	0.205082	0.201718	N	NNUN	U	(+371)	NA	Pyurf	148.24	0.865298	0.00449034	U
Qrsl1	148.885	0.16043	0.727049	N	0.327443	0.120932	N	NN	N	Qrsl1	61.2986	0.50754	0.173193	N	Qrsl1	158.087	0.206249	0.540556	N	0.409027	0.372161	N	NN	N	(+112)	(+93)	Qrsl1	157.774	0.212331	0.582197	N	0.532088	0.0436593	U	0.796581	0.000918618	U	0.546924	0.0317444	U	NUUU	U	(+68)	(+96)	Qrsl1	169.914	1.35116	4.88e-10	U
Rab34	583.112	0.0153655	0.988553	N	0.288786	0.0726764	N	NN	N	Rab34	81.686	-0.0938172	0.98452	N	Rab34	135.363	0.30315	0.56158	N	0.174512	0.953935	N	NN	N	(+741)	(+868)	Rab34	300.272	1.14038	3.19e-08	U	1.74819	1.6e-20	U	1.98556	1.58e-26	U	2.29495	3.03e-36	U	UUUU	U	(+867)	(+812)	Rab34	98.9579	1.25177	9.25e-06	U
Rangap1	1998.18	0.0247559	0.965232	N	-0.0886807	0.602221	N	NN	N	Rangap1	1647.18	0.115168	0.885935	N	Rangap1	568.682	0.33433	0.335629	N	0.214113	0.902016	N	NN	N	(-117), (+11149), (+23585)	(+11256)	Rangap1	83.6932	0.344638	0.273014	N	0.217211	0.473609	N	0.000627916	0.998941	N	0.51278	0.033791	U	NNNU	U	NA	NA	Rangap1	180.365	0.907504	3.15e-05	U
Rcan1	1595.83	0.298532	0.00134598	U	0.47676	4.39e-10	U	UU	U	Rcan1	643.387	0.317917	0.000247635	U	Rcan1	444.613	0.0481681	0.908952	N	-0.00594086	0.998414	N	NN	N	(+4), (+8328)	NA	Rcan1	260.278	0.129827	0.498316	N	0.283417	0.0359401	U	0.48557	6.56e-05	U	0.673768	1.63e-09	U	NUUU	U	NA	NA	Rcan1	833.78	-0.115271	0.712071	N
Ret	8.07676	-0.445409	NA	N	1.72251	NA	N	NN	N	Ret	70.7947	1.13321	4.49e-07	U	Ret	65.6244	1.01831	0.0589619	N	0.441263	0.880822	N	NN	N	(+1882)	NA	Ret	14.8802	2.43326	2.7e-05	U	2.50742	5.41e-06	U	1.59112	0.0127231	U	1.68782	0.00497534	U	UUUU	U	NA	NA	Ret	50.3829	3.42145	6.08e-15	U
Rgs7	133.875	0.500817	0.0915178	N	1.4127	6.09e-14	U	NU	U	Rgs7	416.888	0.216222	0.50246	N	Rgs7	599.25	0.239744	0.270775	N	0.399192	0.0891741	N	NN	N	(-11627), (-56)	NA	Rgs7	965.038	0.331709	0.09464	N	0.623596	5.72e-05	U	0.921862	1.78e-10	U	0.766633	1.67e-07	U	NUUU	U	NA	NA	Rgs7	80.5394	5.0121	1.33e-23	U
Rpl7l1	1612.15	0.183273	0.344577	N	0.383633	0.000291031	U	NU	U	Rpl7l1	365.713	0.0369155	0.980704	N	Rpl7l1	275.05	-0.0735273	0.870887	N	0.0351171	0.992155	N	NN	N	(+9790)	NA	Rpl7l1	494.994	-0.00134927	0.99591	N	0.145	0.336451	N	-0.0442035	0.836564	N	-0.0676155	0.701177	N	NNNN	N	(-14970), (-6773), (+9025)	(-6701)	Rpl7l1	286.593	0.569891	0.00346003	U
Rrn3	1338.98	0.17544	0.0918499	N	0.0655705	0.662733	N	NN	N	Rrn3	606.734	0.0764458	0.878088	N	Rrn3	481.37	0.122922	0.620599	N	0.237234	0.587511	N	NN	N	(-157)	(-156)	Rrn3	431.888	0.330232	0.146237	N	0.519219	0.00391024	U	0.405537	0.0333396	U	0.285072	0.15662	N	NUUN	U	(-300)	(-181)	Rrn3	342.133	0.611285	0.00218241	U
Rtn4ip1	146.15	0.219488	0.646518	N	0.23205	0.399023	N	NN	N	Rtn4ip1	74.052	0.382058	0.196292	N	Rtn4ip1	122.503	0.077953	0.874299	N	0.0585142	0.987853	N	NN	N	NA	NA	Rtn4ip1	599.992	0.00612506	0.978407	N	0.328268	0.000952837	U	0.607526	1.44e-11	U	0.602639	1.04e-11	U	NUUU	U	NA	NA	Rtn4ip1	558.525	1.10376	2.21e-11	U
Sdc3	5612.21	-0.116375	0.664868	N	-0.391785	9.14e-05	D	ND	D	Sdc3	6742.72	0.0119284	0.995653	N	Sdc3	2795.54	0.395099	0.0181126	U	0.214044	0.656067	N	UN	U	(+7805), (+21686)	(+21740)	Sdc3	156.422	0.46315	0.015657	U	0.310141	0.10733	N	0.502038	0.00390135	U	0.240191	0.234721	N	UNUN	U	(-25441)	NA	Sdc3	964.168	0.328596	0.0838803	N
Sema7a	87.6374	0.541234	0.0398342	U	0.403764	0.148471	N	UN	U	Sema7a	791.176	0.890289	1.57e-12	U	Sema7a	707.669	1.16334	8.28e-06	U	1.61579	2.76e-11	U	UU	U	(-7023), (+45), (+4605), (+5300), (+14049), (+19569), (+20749), (+27832)	(+5350), (+20625)	Sema7a	89.0551	0.62522	0.176167	N	0.926009	0.0114157	U	1.02035	0.00431808	U	0.925408	0.00935558	U	NUUU	U	NA	NA	Sema7a	266.484	0.333315	0.199963	N
Serpinh1	9304.5	-0.174324	0.427974	N	0.0835623	0.715001	N	NN	N	Serpinh1	761.633	0.117436	0.856081	N	Serpinh1	420.006	0.0941627	0.791302	N	-0.0236299	0.992965	N	NN	N	(+23465), (+26954)	NA	Serpinh1	1491.74	0.870746	1.84e-07	U	0.656053	0.000104554	U	0.473339	0.00796222	U	1.20716	3.28e-15	U	UUUU	U	(-4269)	(-4183)	Serpinh1	2083.57	1.35428	2.15e-16	U
Sf3a1	2246.77	-0.0028629	0.996106	N	-0.0325579	0.854327	N	NN	N	Sf3a1	960.671	0.083206	0.700241	N	Sf3a1	731.432	0.29501	0.178755	N	0.0550137	0.98231	N	NN	N	(+26232)	(+14541)	Sf3a1	150.147	0.352716	0.182001	N	0.673435	0.000690936	U	0.475791	0.0286873	U	0.510695	0.0129479	U	NUUU	U	NA	(+14560)	Sf3a1	266.428	0.834793	3.31e-05	U
Sipa1	363.008	0.0298781	0.975282	N	0.117351	0.618714	N	NN	N	Sipa1	21.5041	0.0588658	0.995134	N	Sipa1	157.924	0.35043	0.286371	N	0.640225	0.0486385	U	NU	U	(+8628), (+14163)	(+8525)	Sipa1	65.217	0.587688	0.034507	U	0.310771	0.290737	N	0.393305	0.175252	N	0.785735	0.000587917	U	UNNU	U	NA	NA	Sipa1	251.279	0.638592	0.00114003	U
Slc20a1	1676.76	0.238975	0.00576986	U	0.291758	0.000121943	U	UU	U	Slc20a1	486.127	-0.0305105	0.983206	N	Slc20a1	917.685	0.478299	0.119384	N	0.6062	0.0987409	N	NN	N	(-343)	(-594)	Slc20a1	108.529	0.778527	0.025556	U	1.30804	3.78e-06	U	1.04922	0.000372562	U	1.25174	7.23e-06	U	UUUU	U	(-308), (+11556)	(+11515)	Slc20a1	356.627	0.481732	0.0290148	U
Slc22a4	391.38	0.325822	0.0572196	N	-0.158012	0.440421	N	NN	N	Slc22a4	36.6105	0.0506375	0.995653	N	Slc22a4	23.0737	-0.221666	0.848691	N	-0.34133	0.948353	N	NN	N	(+66)	NA	Slc22a4	29.2496	1.00249	0.0657554	N	1.47157	0.000843514	U	0.758291	0.159247	N	0.633308	0.23936	N	NUNN	U	(+21057)	(+20989)	Slc22a4	56.6813	0.865265	0.030745	U
Slc25a15	699.314	0.234279	0.0219424	U	0.163831	0.157153	N	UN	U	Slc25a15	98.5759	0.179261	0.854118	N	Slc25a15	94.2288	0.154003	0.741914	N	0.329739	0.744571	N	NN	N	(+334)	(+396)	Slc25a15	140.455	0.297224	0.206707	N	0.650469	0.000133958	U	0.955423	2.14e-09	U	0.790588	9.19e-07	U	NUUU	U	(+404)	(+467)	Slc25a15	184.151	1.38038	3.41e-10	U
Slc25a17	1381.64	-0.0817118	0.736423	N	0.0641479	0.697689	N	NN	N	Slc25a17	464.562	0.109802	0.80952	N	Slc25a17	266.684	0.0801412	0.805223	N	0.0307346	0.990559	N	NN	N	(-55)	NA	Slc25a17	1234.25	0.39851	0.0755466	N	0.7927	5.3e-06	U	0.754838	1.32e-05	U	0.624542	0.000393945	U	NUUU	U	(+1783)	NA	Slc25a17	154.242	0.569923	0.0222173	U
Slc25a22	394.421	0.0500507	0.937586	N	0.115674	0.590104	N	NN	N	Slc25a22	1332.9	0.106854	0.90239	N	Slc25a22	2627.56	0.6503	0.0266138	U	0.390064	0.604856	N	UN	U	(-3003), (+181), (+2605), (+3582)	NA	Slc25a22	1256.3	0.446587	0.0357039	U	0.868317	2.75e-07	U	0.853492	3.51e-07	U	0.498038	0.00597127	U	UUUU	U	(+5117)	(+5158)	Slc25a22	419.09	1.71972	1.61e-16	U
Slc25a35	27.9893	-0.903146	0.172104	N	0.270254	0.67459	N	NN	N	Slc25a35	3.20592	-0.332144	NA	N	Slc25a35	155.284	0.41914	0.218716	N	0.134374	0.954259	N	NN	N	(-99)	NA	Slc25a35	3530.02	0.237167	0.258864	N	0.431099	0.00688618	U	0.47075	0.00236776	U	0.426688	0.00590972	U	NUUU	U	(-357), (+393)	(-286)	Slc25a35	88.5363	1.48614	2.29e-06	U
Slc25a5	3136.49	-0.155523	0.663757	N	0.173959	0.445139	N	NN	N	Slc25a5	941.167	0.287855	8.5e-06	U	Slc25a5	856.721	-0.00800608	0.987221	N	0.0349859	0.990922	N	NN	N	(-167)	NA	Slc25a5	2426.57	-0.0376457	0.897209	N	0.180226	0.288849	N	0.263259	0.0941966	N	0.438801	0.00126629	U	NNNU	U	(-291)	NA	Slc25a5	1750.62	0.955327	5.07e-10	U
Slc30a9	1664.49	0.108866	0.360655	N	0.179405	0.0111028	U	NU	U	Slc30a9	931.031	0.0126187	0.994584	N	Slc30a9	816.578	-0.145465	0.421063	N	0.0446669	0.977185	N	NN	N	(+234)	(+37)	Slc30a9	788.911	0.0986598	0.590814	N	0.347373	0.00292575	U	0.567498	1.03e-07	U	0.221738	0.0771281	N	NUUN	U	(+335)	(+218)	Slc30a9	973.926	0.751081	6.18e-07	U
Slc35e4	974.01	0.35684	0.00816164	U	0.620676	1.75e-08	U	UU	U	Slc35e4	301.146	0.161921	0.688261	N	Slc35e4	87.1253	0.492382	0.139123	N	0.344527	0.739446	N	NN	N	NA	NA	Slc35e4	10.3419	2.25246	0.00269096	U	2.28915	0.00103052	U	2.20733	0.0018849	U	2.21951	0.00122744	U	UUUU	U	(-6663), (+11529)	(-6678), (+11564), (+18482)	Slc35e4	151.727	2.22304	3.79e-21	U
Slc35f6	693.712	0.0452603	0.931785	N	0.00594046	0.982796	N	NN	N	Slc35f6	223.065	0.113947	0.930401	N	Slc35f6	332.887	0.464282	0.0706557	N	0.407447	0.368782	N	NN	N	(-9759), (+18549)	(-9780)	Slc35f6	424.638	0.617223	5.02e-08	U	1.02404	1.6e-23	U	0.849047	1.08e-15	U	0.875894	3.39e-17	U	UUUU	U	(-9850), (+18602)	(-9864), (+18582)	Slc35f6	500.081	0.784624	9.25e-06	U
Slc40a1	94.9657	0.378761	0.261913	N	0.731052	0.000416717	U	NU	U	Slc40a1	25.3949	0.233301	0.936995	N	Slc40a1	372.154	-0.0723291	0.835228	N	0.0518187	0.983131	N	NN	N	NA	NA	Slc40a1	713.319	3.26925	3.03e-48	U	3.07226	2.11e-42	U	3.3991	3.36e-52	U	3.57209	5.23e-58	U	UUUU	U	(+20164)	NA	Slc40a1	109.42	0.063396	0.915228	N
Slc46a3	60.6789	0.219546	0.859128	N	0.258958	0.59546	N	NN	N	Slc46a3	11.8642	0.0371307	0.996302	N	Slc46a3	166.268	-0.153564	0.739386	N	0.00589767	0.999124	N	NN	N	(+23280)	NA	Slc46a3	209.515	-0.716777	0.030032	D	-0.48675	0.130687	N	0.92465	0.000680217	U	0.52391	0.0822185	N	DNUN	D	(+485)	NA	Slc46a3	107.927	0.648984	0.0297447	U
Slc4a8	226.453	0.113819	0.874479	N	0.412021	0.0182813	U	NU	U	Slc4a8	1393.21	0.260159	0.133261	N	Slc4a8	1596.11	0.843121	0.00870869	U	0.687621	0.125954	N	UN	U	(+154), (+28637)	(+3)	Slc4a8	61.7461	1.49242	0.000122829	U	1.37404	0.000264421	U	1.64435	5.19e-06	U	0.59832	0.184846	N	UUUN	U	NA	NA	Slc4a8	75.9016	-0.213652	0.685354	N
Smc6	1239.98	0.160653	0.387971	N	-0.0305554	0.904399	N	NN	N	Smc6	396.59	-0.0793601	0.911769	N	Smc6	220.564	-0.00857537	0.986385	N	0.321698	0.580523	N	NN	N	(+537)	(+637)	Smc6	217.355	0.106069	0.688989	N	0.253392	0.163502	N	0.491211	0.00181694	U	0.238	0.190377	N	NNUN	U	(+567)	(+579)	Smc6	231.238	0.524993	0.0193614	U
Smox	1065.45	-0.0180789	0.979856	N	-0.0532335	0.788098	N	NN	N	Smox	187.287	0.294132	0.333573	N	Smox	225.446	0.00680142	0.990999	N	0.0177039	0.995896	N	NN	N	(+46)	(-255)	Smox	24.3239	0.756548	0.224566	N	1.50304	0.000865255	U	0.753684	0.180627	N	1.45633	0.00102543	U	NUNU	U	(+52)	(-27)	Smox	203.396	0.654887	0.0102311	U
Smpd1	1907.74	-0.113239	0.537948	N	0.218649	0.0181081	U	NU	U	Smpd1	604.631	0.0602022	0.940361	N	Smpd1	1135.25	0.462943	0.160673	N	0.356305	0.684947	N	NN	N	(+119), (+26345)	NA	Smpd1	1377.87	0.47147	0.0312068	U	1.04241	1.2e-09	U	0.963826	1.85e-08	U	1.107	4.05e-11	U	UUUU	U	NA	NA	Smpd1	1773.54	0.306272	0.025828	U
Srp72	1913.1	0.0713131	0.773311	N	0.0162278	0.941095	N	NN	N	Srp72	1230.97	0.163155	0.189157	N	Srp72	1068.77	0.0408136	0.893602	N	0.158906	0.834406	N	NN	N	(-23093), (+343)	(-23075), (+326)	Srp72	710.93	0.150887	0.265299	N	0.233339	0.0284125	U	0.400081	2.81e-05	U	0.291645	0.00316754	U	NUUU	U	(-23048), (+307)	(-23005), (+261)	Srp72	350.734	0.517251	0.0050959	U
Stat2	294.43	0.0441289	0.963935	N	-0.0904737	0.781756	N	NN	N	Stat2	142.955	-0.0105252	0.99696	N	Stat2	105.736	-0.015811	0.982326	N	0.162133	0.948661	N	NN	N	(-115)	NA	Stat2	45.924	0.363681	0.359165	N	-0.0808035	0.855752	N	0.0926048	0.856424	N	0.172995	0.665343	N	NNNN	N	(+27388)	NA	Stat2	133.628	1.03747	5.76e-05	U
Steap3	655.285	0.118881	0.790936	N	0.379067	0.00499406	U	NU	U	Steap3	15.5139	0.291355	0.976011	N	Steap3	106.125	0.879647	0.0161038	U	0.82868	0.0754994	N	UN	U	NA	NA	Steap3	130.988	-0.0290181	0.952842	N	0.331141	0.193437	N	0.548221	0.0162231	U	0.516713	0.0207031	U	NNUU	U	(+5890), (+22533)	(+22565)	Steap3	555.149	1.20232	3.01e-13	U
Stip1	2161.42	0.132519	0.390899	N	-0.00459964	0.984051	N	NN	N	Stip1	792.433	0.0721282	0.936995	N	Stip1	798.441	0.321338	0.198363	N	0.018219	0.993697	N	NN	N	(-2198), (+14723)	NA	Stip1	451.18	0.34478	0.285217	N	0.098107	0.778259	N	0.401464	0.141769	N	0.85754	0.000121765	U	NNNU	U	(+19370)	NA	Stip1	258.835	0.681467	0.000398061	U
Suclg1	1989.89	0.0515309	0.939494	N	0.436616	0.000162477	U	NU	U	Suclg1	318.862	0.168864	0.62601	N	Suclg1	425.906	-0.172401	0.555002	N	-0.00999496	0.996719	N	NN	N	(-15564), (+1661)	(-15532), (+1661)	Suclg1	4091	0.388126	0.00249209	U	0.526016	3.62e-06	U	0.82194	9.95e-15	U	1.15985	2.09e-29	U	UUUU	U	(-15604), (+1490)	(-15592), (+1595)	Suclg1	1087.42	1.24021	1.15e-11	U
Synj2	332.828	0.202315	0.392142	N	-0.0383824	0.920798	N	NN	N	Synj2	120.691	-0.0852829	0.973509	N	Synj2	179.756	0.562667	0.402884	N	0.296294	0.941662	N	NN	N	(-4762)	NA	Synj2	83.2619	0.832412	0.0362895	U	1.70267	2.16e-08	U	2.19519	5.37e-14	U	2.5088	9.98e-19	U	UUUU	U	(-26864), (-4885)	(-4881)	Synj2	348.859	0.3471	0.266568	N
Tank	646.784	0.306328	0.036009	U	0.264385	0.0745841	N	UN	U	Tank	119.617	0.164014	0.892239	N	Tank	1053.53	0.434808	0.00628154	U	0.521814	0.000883231	U	UU	U	NA	NA	Tank	1608.9	-0.488635	0.0174478	D	-0.572647	0.00158009	D	-0.603706	0.000672789	D	-0.541709	0.00228748	D	DDDD	D	NA	NA	Tank	142.236	0.642914	0.0101471	U
Tatdn2	496.924	0.15786	0.490411	N	-0.018499	0.952991	N	NN	N	Tatdn2	430.655	-0.0223175	0.991732	N	Tatdn2	165.406	0.0448587	0.919639	N	-0.0193349	0.993776	N	NN	N	(-255)	NA	Tatdn2	137.73	0.147891	0.661156	N	0.365575	0.109641	N	0.461077	0.035993	U	0.462294	0.0282792	U	NNUU	U	(-17353), (-499)	(-17421)	Tatdn2	390.579	0.630769	0.000337246	U
Tbcel	2969.51	0.337924	0.000183053	U	0.440345	2.34e-08	U	UU	U	Tbcel	476.827	0.259324	0.449903	N	Tbcel	732.017	0.317995	0.100084	N	0.411357	0.0613686	N	NN	N	(-19863), (+88), (+28016)	(+96)	Tbcel	185.485	0.711693	0.000329577	U	1.22876	4.98e-13	U	1.19974	2.7e-12	U	1.36068	2.88e-16	U	UUUU	U	(+69)	NA	Tbcel	217.69	0.651254	0.00177769	U
Them4	368.57	0.141148	0.738421	N	0.321201	0.0541297	N	NN	N	Them4	398.782	0.106493	0.908587	N	Them4	337.515	0.450887	0.0465722	U	0.137968	0.934768	N	UN	U	(+238)	(+176)	Them4	221.389	0.83005	5.24e-07	U	1.13133	1.1e-13	U	1.15424	4.23e-14	U	1.00876	4.71e-11	U	UUUU	U	(+255)	NA	Them4	125.571	0.459339	0.149082	N
Thrsp	1024.94	-0.406807	0.108596	N	-0.389813	0.0843337	N	NN	N	Thrsp	121.847	-0.554318	0.940621	N	Thrsp	64.8475	-0.28038	0.816087	N	0.0810314	0.992965	N	NN	N	NA	NA	Thrsp	38400.4	-0.133098	0.769443	N	-0.068154	0.863118	N	0.316897	0.321953	N	0.681295	0.00778121	U	NNNU	U	(-6016), (-3006), (-1281), (+3137)	(-6067), (-3074), (-1260)	Thrsp	518.679	1.49546	1.41e-12	U
Tlcd1	297.676	0.250599	0.23853	N	0.153675	0.525632	N	NN	N	Tlcd1	64.2433	0.236103	0.949339	N	Tlcd1	296.001	0.30953	0.336532	N	0.508167	0.188488	N	NN	N	(-404), (+4561)	(+4547)	Tlcd1	1412.84	0.578019	4.4e-05	U	0.934393	1.31e-13	U	1.31186	5.57e-27	U	1.09018	8.06e-19	U	UUUU	U	(-567), (+4524)	(-556), (+4498)	Tlcd1	105.334	1.41403	1.51e-06	U
Tm6sf1	38.0691	-0.267304	0.84712	N	0.417463	0.337412	N	NN	N	Tm6sf1	13.2881	0.9781	0.16815	N	Tm6sf1	208.214	0.800688	0.149055	N	0.533733	0.775281	N	NN	N	NA	NA	Tm6sf1	143.984	0.211299	0.66053	N	0.356003	0.318426	N	0.988572	0.00044161	U	1.617	2.45e-10	U	NNUU	U	NA	NA	Tm6sf1	75.6121	0.90815	0.00885694	U
Tmem147	730.648	-0.0354531	0.977	N	0.277733	0.230429	N	NN	N	Tmem147	197.881	0.212146	0.494804	N	Tmem147	618.83	0.289173	0.0887213	N	0.214438	0.603604	N	NN	N	(-67)	NA	Tmem147	1628.74	0.121648	0.536543	N	0.503284	4.26e-05	U	0.926308	1.63e-16	U	0.794517	2.29e-12	U	NUUU	U	(+702)	NA	Tmem147	181.194	1.22144	5.51e-09	U
Tmem35a	571.325	-0.0941639	0.829688	N	0.315678	0.0136372	U	NU	U	Tmem35a	1645.53	-0.307193	4.55e-05	D	Tmem35a	1335.47	0.416695	0.039528	U	-0.141911	0.909577	N	UN	U	NA	NA	Tmem35a	28.0432	0.354911	0.596222	N	0.493824	0.341407	N	1.6109	2.64e-05	U	1.15814	0.00416107	U	NNUU	U	NA	NA	Tmem35a	146.862	1.23284	8.47e-08	U
Tnfaip2	431.109	0.454533	0.0732753	N	-0.0232591	0.968944	N	NN	N	Tnfaip2	13.5448	-0.194843	0.972462	N	Tnfaip2	5.05937	-0.319474	NA	N	-0.345493	NA	N	NN	N	NA	NA	Tnfaip2	17.5711	0.233737	0.803006	N	0.29262	0.68416	N	-0.492439	0.524501	N	1.36867	0.00441551	U	NNNU	U	NA	NA	Tnfaip2	375.461	2.19845	3e-36	U
Tnfaip8	843.675	-0.199461	0.160793	N	-0.127092	0.422539	N	NN	N	Tnfaip8	54.8614	-0.100545	0.988311	N	Tnfaip8	67.6902	0.0838626	0.906398	N	-0.148347	0.967191	N	NN	N	NA	NA	Tnfaip8	378.445	-0.000180189	0.999628	N	0.481238	0.0545376	N	0.363117	0.179082	N	0.626988	0.00613684	U	NNNU	U	NA	NA	Tnfaip8	840.271	1.05687	1.02e-05	U
Tnk2	1956.4	0.288261	0.0642	N	0.34735	0.0064087	U	NU	U	Tnk2	384.826	0.10868	0.828072	N	Tnk2	336.825	0.0851357	0.786082	N	0.148762	0.897366	N	NN	N	(-760), (+28601)	NA	Tnk2	86.7929	2.30048	6.34e-16	U	1.86705	1.69e-10	U	2.23743	3.35e-15	U	2.94608	1.3e-27	U	UUUU	U	(+13444), (+22003), (+28394)	(+12383), (+13406), (+21920), (+28472)	Tnk2	213.115	0.146913	0.670484	N
Tob2	1762.29	0.108222	0.663757	N	0.122341	0.445095	N	NN	N	Tob2	232.538	0.110534	0.877563	N	Tob2	228.486	0.578633	0.0214194	U	0.58096	0.0593094	N	UN	U	(-1502), (-716), (+186), (+12458)	(+37)	Tob2	1498	0.716127	0.0571538	N	0.674346	0.0477453	U	0.612229	0.079017	N	0.434885	0.23552	N	NUNN	U	(+12490)	(+12525)	Tob2	932.545	0.581967	0.00367853	U
Trak2	1086.16	0.0718312	0.901698	N	0.0416818	0.893988	N	NN	N	Trak2	1037.3	0.0720518	0.927357	N	Trak2	1636.41	-0.0829889	0.787338	N	0.135706	0.909577	N	NN	N	(+238), (+23793)	NA	Trak2	669.242	0.836735	2.22e-13	U	1.26848	3.06e-32	U	1.36198	6.64e-37	U	1.41962	8.25e-41	U	UUUU	U	(+15297)	(+15345)	Trak2	2588.59	0.738024	3.01e-10	U
Trim7	74.2745	-0.201046	0.822078	N	-0.285132	0.493695	N	NN	N	Trim7	25.6079	0.127733	0.985509	N	Trim7	8.66717	0.096836	NA	N	-0.115167	0.992965	N	NN	N	(+18029), (+20700)	(-3055)	Trim7	10.8794	0.19103	0.916324	N	2.37705	0.00117943	U	1.397	0.126384	N	3.96264	4.23e-10	U	NUNU	U	(-319)	(-283)	Trim7	906.584	4.61692	5.31e-113	U
Trmt61a	196.101	0.256211	0.336588	N	0.426484	0.00907123	U	NU	U	Trmt61a	135.797	0.254971	0.527244	N	Trmt61a	56.0235	0.338627	0.5096	N	0.292205	0.901281	N	NN	N	(-150), (+4254), (+8331), (+9864), (+18392), (+23015)	(-113)	Trmt61a	9.80992	0.692183	0.387893	N	1.16554	0.0486876	N	0.477832	0.574599	N	1.25884	0.025635	N	NNNN	N	NA	NA	Trmt61a	70.8091	0.802586	0.0137968	U
Tuba8	14.7111	-0.178078	NA	N	0.560075	0.664393	N	NN	N	Tuba8	6.40585	-0.328377	NA	N	Tuba8	44.9539	1.63715	0.0172787	U	0.885996	0.662874	N	UN	U	(-3792)	(-3809)	Tuba8	812.063	2.12059	8.1e-32	U	3.0638	1.19e-68	U	3.18996	3.96e-74	U	3.83786	1.39e-108	U	UUUU	U	(-3730), (+8961)	(-3668), (+8914)	Tuba8	2119.44	3.27581	1.08e-60	U
Tubb4b-ps1	386.643	0.313367	0.0281448	U	0.558505	2.04e-07	U	UU	U	Tubb4b-ps1	128.732	0.295867	0.578348	N	Tubb4b-ps1	12.4198	0.00681177	NA	N	-0.0676266	0.993257	N	NN	N	NA	NA	Tubb4b-ps1	12.1804	0.0746594	0.945767	N	0.573663	0.325081	N	0.352246	0.635732	N	1.22412	0.00739883	U	NNNU	U	NA	NA	Tubb4b-ps1	599.835	1.16001	9.65e-12	U
Tubb6	1407.07	-0.218348	0.601254	N	-0.00490877	0.991995	N	NN	N	Tubb6	213.923	0.250691	0.38194	N	Tubb6	56.0256	0.787464	0.293731	N	0.0828684	0.992556	N	NN	N	NA	NA	Tubb6	123.67	0.519045	0.194386	N	0.871563	0.004507	U	1.07916	0.000228936	U	2.26606	1.43e-18	U	NUUU	U	(-16)	NA	Tubb6	344.678	2.54363	2.52e-20	U
Txn2	1692.29	-0.0388972	0.961839	N	0.251724	0.115789	N	NN	N	Txn2	623.422	0.152126	0.602186	N	Txn2	2165.64	0.427832	7.87e-06	U	0.218234	0.184215	N	UN	U	(-4894), (+15727)	(-4911)	Txn2	4981.4	0.310988	0.126956	N	0.622927	6.66e-05	U	0.716425	1.84e-06	U	0.905978	3.96e-10	U	NUUU	U	(-5215)	(-5154)	Txn2	1947.72	0.843639	7.24e-10	U
Ube2f	455.082	0.0932711	0.822078	N	0.0992704	0.669127	N	NN	N	Ube2f	299.681	0.000215145	0.999857	N	Ube2f	310.5	0.0278597	0.943226	N	0.150328	0.898639	N	NN	N	(+6550), (+22171)	NA	Ube2f	562.942	0.283255	0.091872	N	0.365634	0.00929259	U	0.381626	0.00615035	U	0.328322	0.019243	U	NUUU	U	NA	NA	Ube2f	260.876	0.569148	0.00677503	U
Ublcp1	191.724	0.184862	0.605549	N	0.20429	0.351901	N	NN	N	Ublcp1	63.2115	-0.219592	0.821009	N	Ublcp1	46.9976	0.317385	0.583126	N	0.0869935	0.987853	N	NN	N	(-589), (+217)	(-669)	Ublcp1	76.2156	0.262599	0.427769	N	0.299982	0.272671	N	0.480275	0.055235	N	0.482171	0.042803	U	NNNU	U	NA	NA	Ublcp1	127.251	1.0585	0.000242355	U
Ucp3	1.78106	1.50006	NA	N	2.2799	NA	N	NN	N	Ucp3	0.280942	0.0600819	NA	N	Ucp3	10.6427	0.463811	NA	N	1.12842	0.695916	N	NN	N	NA	NA	Ucp3	1562.09	1.50342	2.85e-21	U	1.20442	8.91e-14	U	1.17725	2.23e-13	U	1.41417	2.53e-19	U	UUUU	U	(-12755), (-11048), (-7135), (-1646)	(-12718), (-11012), (-7123), (-1627)	Ucp3	467.815	4.47643	4.45e-48	U
Ung	182.991	0.245127	0.427652	N	-0.169737	0.563693	N	NN	N	Ung	26.337	-0.0390924	0.995653	N	Ung	24.2886	1.63931	0.00735861	U	1.44492	0.0707153	N	UN	U	(-2139), (+1160)	(+1352)	Ung	45.8198	1.83487	1.78e-05	U	2.38971	7.28e-10	U	2.08856	1.55e-07	U	2.0979	8.14e-08	U	UUUU	U	(+1329), (+13086), (+15957)	(+1390), (+13104), (+15951)	Ung	109.785	2.16605	1.93e-09	U
Uqcrc1	3238.78	-0.108751	0.800039	N	0.305709	0.0357599	U	NU	U	Uqcrc1	844.329	0.12871	0.55206	N	Uqcrc1	717.209	0.279439	0.121561	N	0.194654	0.712085	N	NN	N	(+285)	NA	Uqcrc1	2954.4	0.449756	0.152434	N	0.602806	0.0191578	U	0.501019	0.0614265	N	0.598764	0.0165102	U	NUNU	U	NA	(-10561)	Uqcrc1	936.824	0.52686	0.0299424	U
Usp12	641.453	-0.00044238	0.999115	N	-0.0808213	0.737696	N	NN	N	Usp12	611.87	-0.0858281	0.897369	N	Usp12	292.214	0.00661168	0.987113	N	0.0121117	0.995558	N	NN	N	(-24594), (+22878)	(+22876)	Usp12	136.532	0.444573	0.0481898	U	0.605942	0.00127395	U	0.62259	0.000993836	U	0.918462	6.71e-08	U	UUUU	U	(+22878)	(+22908)	Usp12	243.266	0.5034	0.0330601	U
Vmp1	1161.26	0.234242	0.00932011	U	0.360499	1.3e-06	U	UU	U	Vmp1	621.85	0.407001	7.08e-07	U	Vmp1	654.055	0.594324	0.00590599	U	0.902145	3.3e-06	U	UU	U	(+12517)	(+12509)	Vmp1	479.915	0.00791915	0.978407	N	0.149753	0.33882	N	0.26531	0.057398	N	0.104358	0.53592	N	NNNN	N	NA	NA	Vmp1	279.949	1.14051	1.07e-10	U
Zfp691	165.756	0.383867	0.0889788	N	0.244622	0.350473	N	NN	N	Zfp691	17.8855	0.235717	0.941224	N	Zfp691	53.5401	0.161468	0.811314	N	0.0503343	0.992861	N	NN	N	(-185)	(-125)	Zfp691	137.283	0.972071	1.37e-05	U	1.13832	4.23e-08	U	1.24807	1.2e-09	U	1.48473	5.04e-14	U	UUUU	U	(-137)	(-115)	Zfp691	208.449	0.905027	0.000176682	U
Zhx3	1732.61	0.370322	0.00205096	U	0.287375	0.022734	U	UU	U	Zhx3	765.493	0.193215	0.0811617	N	Zhx3	499.813	0.277339	0.227369	N	0.204707	0.799503	N	NN	N	(-487), (+16183), (+17123)	(-522)	Zhx3	330.405	1.17226	3.11e-05	U	1.37398	1.53e-07	U	1.58066	5.29e-10	U	1.33415	2.29e-07	U	UUUU	U	(-650), (+15682)	(-611)	Zhx3	466.063	1.00655	2.03e-11	U
0610030E20Rik	311.301	0.262092	0.321609	N	0.0730771	0.834156	N	NN	N	0610030E20Rik	106.31	-0.069995	0.978234	N	0610030E20Rik	208.236	-0.0557394	0.900089	N	-0.00668126	0.998414	N	NN	N	(+315)	(+492)	0610030E20Rik	317.581	0.186876	0.298491	N	0.338035	0.0125139	U	0.521428	2.83e-05	U	0.279352	0.0435972	U	NUUU	U	(+432)	(+486)	0610030E20Rik	352.087	0.0343565	0.915105	N
1110008P14Rik	538.03	0.00890078	0.995634	N	0.185145	0.634941	N	NN	N	1110008P14Rik	186.19	0.145454	0.891721	N	1110008P14Rik	628.431	0.648853	0.0231165	U	0.414554	0.531604	N	UN	U	(+19000)	NA	1110008P14Rik	648.808	0.336083	0.205224	N	0.197912	0.444693	N	-0.0921538	0.780229	N	0.351298	0.113321	N	NNNN	N	NA	NA	1110008P14Rik	191.674	0.718824	0.00129089	U
1700021F05Rik	323.626	-0.0327326	0.984854	N	0.372199	0.173441	N	NN	N	1700021F05Rik	112.787	0.118065	0.940621	N	1700021F05Rik	88.8606	0.387043	0.296232	N	0.303583	0.830919	N	NN	N	(+234)	(+315)	1700021F05Rik	368.151	0.0836638	0.774606	N	0.373373	0.0319516	U	0.494616	0.00246888	U	0.584098	0.000153272	U	NUUU	U	(+252)	NA	1700021F05Rik	374.38	0.470356	0.022348	U
2300009A05Rik	62.4459	-0.0828763	0.961373	N	0.404104	0.279999	N	NN	N	2300009A05Rik	23.1301	0.168084	0.960665	N	2300009A05Rik	244.015	0.0638825	0.900854	N	0.170992	0.935256	N	NN	N	(-60), (+21236)	(-273)	2300009A05Rik	971.973	0.272719	0.13009	N	0.637053	1.98e-06	U	0.694783	1.12e-07	U	0.452746	0.00105363	U	NUUU	U	(-25)	(+62)	2300009A05Rik	122.673	0.651301	0.0119273	U
2410131K14Rik	592.254	0.00453051	0.996106	N	-0.0143367	0.964439	N	NN	N	2410131K14Rik	509.036	0.070007	0.969839	N	2410131K14Rik	166.598	0.19875	0.5486	N	0.158218	0.92873	N	NN	N	(+253), (+5564)	NA	2410131K14Rik	272.187	0.921054	0.000220467	U	1.32772	2.15e-09	U	1.85588	2.14e-18	U	1.6394	1.52e-14	U	UUUU	U	(+5585)	(+5595)	2410131K14Rik	383.176	0.951132	1.18e-08	U
4931406C07Rik	1352.44	0.104689	0.498633	N	0.171895	0.0286174	U	NU	U	4931406C07Rik	329.805	0.160702	0.8501	N	4931406C07Rik	291.44	-0.112824	0.748961	N	0.0835543	0.967699	N	NN	N	NA	NA	4931406C07Rik	7133.6	0.339879	0.0276134	U	0.741194	1.12e-09	U	1.04452	3.47e-19	U	1.11668	4.63e-22	U	UUUU	U	NA	NA	4931406C07Rik	119.743	0.429974	0.181925	N
5033430I15Rik	19.5082	-0.186391	0.948255	N	0.432867	0.614406	N	NN	N	5033430I15Rik	26.0106	0.732482	0.176301	N	5033430I15Rik	102.546	0.0493732	0.942299	N	-0.0832101	0.984355	N	NN	N	NA	NA	5033430I15Rik	26.0577	-0.549735	0.363663	N	0.700909	0.103271	N	1.51964	1.67e-05	U	1.1899	0.00107843	U	NNUU	U	NA	NA	5033430I15Rik	41.9027	1.75389	2.84e-05	U
A830018L16Rik	15.65	0.187069	0.970481	N	1.67254	0.00393486	U	NU	U	A830018L16Rik	517.569	-0.0382848	0.986568	N	A830018L16Rik	755.128	0.0622468	0.92372	N	0.190687	0.941572	N	NN	N	(-331), (+11436)	NA	A830018L16Rik	196.582	-0.0706015	0.853294	N	0.206316	0.406749	N	0.962348	5.89e-08	U	0.125644	0.64565	N	NNUN	U	NA	NA	A830018L16Rik	1.54505	-2.92748	NA	N
Aars	2035.06	-0.00523943	0.991767	N	0.021612	0.893457	N	NN	N	Aars	1314.64	0.113479	0.656557	N	Aars	471.282	0.289573	0.339157	N	0.276694	0.739446	N	NN	N	(+328)	NA	Aars	230.037	-0.129632	0.717322	N	0.0872553	0.777795	N	-0.0563739	0.881033	N	0.437521	0.047874	U	NNNU	U	NA	NA	Aars	207.161	0.540545	0.010271	U
Abcb4	80.5748	-0.0563986	0.971682	N	-0.190576	0.624166	N	NN	N	Abcb4	12.0772	-0.0471406	0.996259	N	Abcb4	21.079	-0.43466	NA	N	-0.600545	0.782564	N	NN	N	NA	NA	Abcb4	9.65656	-0.576871	0.496676	N	0.110287	0.894777	N	-0.752209	0.316299	N	-0.545246	0.451317	N	NNNN	N	NA	NA	Abcb4	106.05	1.5215	2.42e-08	U
Abcb9	100.58	-0.181762	0.872162	N	0.3569	0.277282	N	NN	N	Abcb9	210.284	0.149383	0.796974	N	Abcb9	253.432	0.700554	0.00115885	U	0.523643	0.0774786	N	UN	U	(+390), (+1659), (+2352), (+7764), (+8728), (+10082), (+11217), (+13384)	(+1683), (+8810), (+9889)	Abcb9	102.964	0.178213	0.605052	N	0.856333	2e-05	U	0.525026	0.021215	U	0.452352	0.0462497	U	NUUU	U	(+2033)	NA	Abcb9	125.616	1.49203	2.01e-08	U
Abcc1	1433.66	0.239059	0.26551	N	0.147367	0.524201	N	NN	N	Abcc1	201.849	0.504388	0.00010519	U	Abcc1	225.714	0.186742	0.484362	N	0.31843	0.437136	N	NN	N	(+173)	(-57)	Abcc1	268.328	-0.260437	0.487581	N	0.160658	0.638504	N	0.346826	0.248484	N	0.978679	2.03e-05	U	NNNU	U	(+19756)	(+19799)	Abcc1	310.152	1.24774	1.01e-12	U
Abtb2	416.644	-0.143202	0.624777	N	-0.0638405	0.822299	N	NN	N	Abtb2	104.525	0.475447	0.0395719	U	Abtb2	211.731	-0.0946821	0.809591	N	0.199424	0.876229	N	NN	N	NA	NA	Abtb2	54.172	0.896374	0.00351852	U	1.03819	0.000168177	U	1.32237	5.15e-07	U	0.969092	0.000414324	U	UUUU	U	NA	NA	Abtb2	219.972	-0.481428	0.0239206	D
AC159187.1	425.26	-0.112838	0.85661	N	0.0913645	0.778849	N	NN	N	AC159187.1	478.509	0.0423816	0.972462	N	AC159187.1	364.89	0.513844	0.0159726	U	0.366652	0.347375	N	UN	U	NA	NA	AC159187.1	192.918	0.0670526	0.849356	N	0.0610112	0.826693	N	0.082383	0.78736	N	0.458764	0.0126544	U	NNNU	U	NA	NA	AC159187.1	589.169	-0.279613	0.508016	N
Acaa1a	784.28	-0.0109312	0.990217	N	0.261642	0.0321865	U	NU	U	Acaa1a	78.2522	0.319827	0.631456	N	Acaa1a	166.659	0.289338	0.466444	N	0.347678	0.728273	N	NN	N	(-148)	(-147)	Acaa1a	206.089	0.776258	3.97e-05	U	0.977102	1.64e-08	U	1.16858	4.47e-12	U	1.11709	2.7e-11	U	UUUU	U	(-181)	(-160)	Acaa1a	166.055	0.368922	0.292802	N
Acacb	75.6673	-0.0806585	0.970328	N	0.0331291	0.962833	N	NN	N	Acacb	19.5122	-0.116335	0.988311	N	Acacb	18.1549	0.794024	NA	N	0.74886	0.742826	N	NN	N	(-14989)	(-14797), (+26618)	Acacb	4157.11	0.0478485	0.912531	N	0.0869804	0.774281	N	0.43927	0.0492285	U	0.705468	0.000347971	U	NNUU	U	(-14820), (-3063), (-192), (+10919), (+29134)	(-14759), (-3045), (-198)	Acacb	1527.62	0.31676	0.183932	N
Acadvl	1032.27	-0.0339422	0.95579	N	0.181311	0.176574	N	NN	N	Acadvl	115.798	0.11777	0.969839	N	Acadvl	52.9521	0.288987	0.594106	N	0.453809	0.702522	N	NN	N	(-201), (+439)	(+411)	Acadvl	2263.44	0.286489	0.0894716	N	0.311169	0.0336202	U	0.177976	0.294076	N	0.167397	0.309848	N	NUNN	U	NA	NA	Acadvl	1043.41	0.927819	6.45e-07	U
Acat2	582.959	0.165293	0.663276	N	0.123547	0.665862	N	NN	N	Acat2	620.112	-0.163313	0.925162	N	Acat2	293.042	0.0975231	0.825833	N	0.174782	0.924092	N	NN	N	(-232)	NA	Acat2	1522.07	-0.335264	0.219009	N	-0.510775	0.0180659	D	-0.127497	0.681072	N	-0.252024	0.307595	N	NDNN	D	NA	NA	Acat2	33.5475	1.16558	0.0167625	U
Ace	150.625	-0.206058	0.607497	N	0.331581	0.144027	N	NN	N	Ace	104.834	-0.208684	0.90226	N	Ace	390.017	2.04154	0.0787749	N	2.76851	0.0223167	U	NU	U	(-565)	(-820)	Ace	98.6504	0.382858	0.161175	N	0.768287	0.000147849	U	0.318231	0.224623	N	0.828006	2.31e-05	U	NUNU	U	(+7042), (+22562)	(+22559)	Ace	496.404	0.950369	1.03e-06	U
Acp5	17.9272	0.868521	0.428222	N	0.281151	0.776669	N	NN	N	Acp5	1.71316	0.255329	NA	N	Acp5	5.15485	-0.0600943	NA	N	-0.188693	NA	N	NN	N	(+11848)	NA	Acp5	3381.91	0.0282796	0.911147	N	0.390434	0.00102832	U	0.171142	0.234838	N	-0.209171	0.113926	N	NUNN	U	(+11968)	(+11929)	Acp5	22.185	1.85465	0.0276746	U
Acsl6	937.865	0.305198	0.00117018	U	0.853409	8.01e-37	U	UU	U	Acsl6	587.239	0.174962	0.258793	N	Acsl6	1337.92	0.274839	0.152073	N	0.551481	0.000604299	U	NU	U	NA	NA	Acsl6	1.36913	-2.81859	NA	N	1.62154	NA	N	-0.070315	NA	N	0.118584	0.971048	N	NNNN	N	NA	NA	Acsl6	176.399	2.62831	2.74e-20	U
Actb	30030.5	-0.136139	0.59533	N	-0.0349189	0.896319	N	NN	N	Actb	12388.5	-0.04908	0.973336	N	Actb	12111	-0.113666	0.640663	N	0.0239199	0.992072	N	NN	N	NA	NA	Actb	2721.87	-0.248146	0.14563	N	-0.187854	0.236555	N	-0.16036	0.341391	N	0.174505	0.267332	N	NNNN	N	NA	NA	Actb	1483.77	0.828063	1.23e-08	U
Actn4	3367.39	-0.0413984	0.913517	N	-0.159296	0.0951265	N	NN	N	Actn4	760.759	0.119546	0.756124	N	Actn4	600.286	0.221897	0.488342	N	0.204806	0.876441	N	NN	N	(-55)	NA	Actn4	881.281	-0.033615	0.911215	N	0.165445	0.347603	N	-0.0601207	0.799235	N	0.299965	0.045743	U	NNNU	U	NA	(+28205)	Actn4	771.065	0.833932	6.57e-06	U
Actr1a	3914.93	-0.0870602	0.738421	N	-0.0339494	0.874394	N	NN	N	Actr1a	2316.67	-0.0188565	0.991732	N	Actr1a	1780.6	0.33781	0.050188	N	0.133233	0.893208	N	NN	N	(+19400), (+27383)	NA	Actr1a	930.319	0.403406	0.0125102	U	0.787449	1.88e-09	U	0.753545	8.63e-09	U	0.919198	4.56e-13	U	UUUU	U	(+1269)	(+1309)	Actr1a	962.275	0.278358	0.0786363	N
Adamts2	337.706	0.172952	0.764572	N	0.196542	0.524201	N	NN	N	Adamts2	80.1573	0.448844	0.151336	N	Adamts2	91.3601	1.43896	1.94e-06	U	1.25219	0.000123715	U	UU	U	(-147), (+419)	NA	Adamts2	63.7548	0.627099	0.0342654	U	0.346736	0.262425	N	0.0104356	0.98462	N	0.107583	0.788063	N	UNNN	U	(-265)	(-240)	Adamts2	225.043	1.11521	0.198019	N
Adap2	5.85537	1.3096	NA	N	0.0936777	NA	N	NN	N	Adap2	0.795553	-0.360905	NA	N	Adap2	45.4013	-0.0577703	0.946607	N	-0.0128725	0.998224	N	NN	N	NA	NA	Adap2	19.3111	0.910114	0.147039	N	1.21382	0.0167539	U	1.37698	0.00545546	U	1.2286	0.0128797	U	NUUU	U	NA	NA	Adap2	71.053	1.21867	0.000190515	U
Adcy10	0.663814	1.47798	NA	N	-0.876094	NA	N	NN	N	Adcy10	1.07893	-0.0848943	NA	N	Adcy10	1.3895	3.12819	NA	N	3.31791	NA	N	NN	N	(-23859), (+25292)	(+25350)	Adcy10	107.369	1.82649	2.25e-08	U	1.88179	2.28e-09	U	2.67973	2.9e-19	U	3.39356	5.95e-32	U	UUUU	U	(+18562), (+25364)	(+18540), (+25301)	Adcy10	0.534868	2.53738	NA	N
Adcy7	64.7309	-0.121441	0.950779	N	0.23157	0.702717	N	NN	N	Adcy7	89.9457	-0.0388737	0.991732	N	Adcy7	40.1258	-0.0511276	0.963573	N	0.0234381	0.997151	N	NN	N	(-6321)	(-6221)	Adcy7	24.6306	0.777813	0.129617	N	1.05221	0.0113566	U	1.25412	0.0018048	U	1.06933	0.00824509	U	NUUU	U	(-6219)	(-6270)	Adcy7	208.337	1.9846	3.27e-10	U
Adgra3	2457.57	-0.0380409	0.92453	N	-0.0334349	0.858217	N	NN	N	Adgra3	354.639	0.333601	0.0144764	U	Adgra3	221.93	0.614639	0.0197822	U	0.41049	0.467976	N	UN	U	NA	NA	Adgra3	170.755	0.0766584	0.803374	N	0.134755	0.543344	N	0.381068	0.0330382	U	0.308941	0.0862599	N	NNUN	U	NA	NA	Adgra3	160.056	-0.0601143	0.880814	N
Adk	1263.48	0.039543	0.939418	N	0.406192	1.85e-06	U	NU	U	Adk	292.623	0.159396	0.728185	N	Adk	214.597	-0.0748662	0.877009	N	0.159198	0.941572	N	NN	N	(+158), (+23439)	(+407)	Adk	483.651	-0.0755816	0.781455	N	-0.0767828	0.728485	N	0.241341	0.174624	N	0.453693	0.00209072	U	NNNU	U	(+23604)	NA	Adk	664.118	0.798983	1.01e-05	U
Adm	403.011	0.43858	0.000554773	U	0.534769	4.58e-05	U	UU	U	Adm	28.7352	0.12993	0.979314	N	Adm	18.8992	0.420289	NA	N	0.941377	0.766863	N	NN	N	NA	NA	Adm	8.82743	1.47316	0.0988547	N	1.05866	0.22856	N	1.58188	0.0463126	N	2.21112	0.00124149	N	NNNN	N	NA	NA	Adm	75.4282	-0.126892	0.811781	N
Ado	804.276	-0.0208245	0.971924	N	-0.0789093	0.622569	N	NN	N	Ado	609.1	-0.0169824	0.995134	N	Ado	550.966	-0.398787	0.0555033	N	0.0462397	0.986733	N	NN	N	(-234), (+1631)	(-537), (+1639)	Ado	178.723	0.194901	0.401282	N	0.377555	0.0264151	U	0.890439	5.61e-10	U	0.724836	6.03e-07	U	NUUU	U	NA	NA	Ado	325.468	0.480473	0.0201945	U
Adra2a	504.802	0.637571	5.45e-07	U	0.93154	4.86e-21	U	UU	U	Adra2a	179.631	0.660935	0.000385409	U	Adra2a	276.742	1.7218	3.33e-08	U	1.23536	0.00041709	U	UU	U	NA	NA	Adra2a	1.4891	-1.2518	NA	N	-0.982187	NA	N	-1.57325	NA	N	-0.768894	0.657698	N	NNNN	N	NA	NA	Adra2a	0.806047	1.87991	NA	N
Adrb2	40.3287	-0.0893191	0.975357	N	0.328529	0.668037	N	NN	N	Adrb2	1.72407	0.534733	NA	N	Adrb2	18.4665	-0.226828	NA	N	0.239819	0.970004	N	NN	N	NA	NA	Adrb2	56.5515	0.112997	0.894358	N	0.776432	0.0857618	N	1.07196	0.0103463	U	0.435065	0.395236	N	NNUN	U	NA	(+16821)	Adrb2	38.6376	0.653818	0.157195	N
Agap2	287.656	0.0637841	0.964421	N	-0.192553	0.628552	N	NN	N	Agap2	2846.86	0.0838096	0.953798	N	Agap2	2723.68	0.0272881	0.954175	N	0.278885	0.708691	N	NN	N	(-30), (+1617), (+2457), (+4221)	(-465), (+2366), (+4201)	Agap2	7.89914	1.77789	0.0256664	N	1.548	0.0408629	N	2.04208	0.00350245	N	1.88905	0.0062988	N	NNNN	N	NA	NA	Agap2	94.9349	1.19496	0.000486803	U
Agbl2	129.169	0.0295928	0.986348	N	-0.0836717	0.863057	N	NN	N	Agbl2	4.37692	-0.0823093	NA	N	Agbl2	34.6651	0.342414	0.799336	N	-0.100284	0.992861	N	NN	N	(-3896), (-595)	NA	Agbl2	29.7327	0.378465	0.47272	N	0.802834	0.0289184	U	0.764362	0.0460117	U	0.212011	0.677836	N	NUUN	U	NA	NA	Agbl2	17.4281	1.45874	0.0270548	U
Agpat1	1363.57	-0.143263	0.35655	N	0.0096265	0.969977	N	NN	N	Agpat1	809.818	0.0414656	0.977902	N	Agpat1	1003	0.515893	0.0129781	U	0.254682	0.690826	N	UN	U	(+543), (+8156)	NA	Agpat1	614.08	0.431425	0.104099	N	0.731889	0.000493168	U	0.845739	2.88e-05	U	0.832094	3.16e-05	U	NUUU	U	NA	NA	Agpat1	525.895	0.440811	0.00764	U
Agpat5	580.612	0.115552	0.614982	N	0.232341	0.0342371	U	NU	U	Agpat5	615.156	0.0770238	0.953167	N	Agpat5	840.501	0.0138537	0.965597	N	0.223273	0.574151	N	NN	N	(+182)	(-12)	Agpat5	391.416	-0.307723	0.211498	N	-0.0533758	0.850379	N	0.352031	0.0890035	N	-0.0469194	0.878065	N	NNNN	N	NA	NA	Agpat5	208.473	1.44458	2.18e-12	U
Ahcyl1	4012.93	0.00432452	0.994565	N	-0.0205557	0.930926	N	NN	N	Ahcyl1	1624.72	0.0515074	0.96622	N	Ahcyl1	3316.27	-0.105469	0.499197	N	0.0788024	0.922753	N	NN	N	(+15694)	NA	Ahcyl1	8587.97	0.128604	0.510475	N	0.353575	0.00744055	U	0.742352	1.37e-10	U	1.01367	1.55e-19	U	NUUU	U	(+5902)	(+5943)	Ahcyl1	912.051	0.545521	0.00181452	U
Aldoa	11395.4	-0.00507973	0.995309	N	0.337309	0.00439882	U	NU	U	Aldoa	2690.15	0.219404	0.209971	N	Aldoa	6257.61	0.334559	0.0120006	U	0.14775	0.762699	N	UN	U	(-23914), (+146)	(-23849)	Aldoa	21077.1	0.101668	0.760857	N	-0.00602806	0.985854	N	-0.190081	0.451815	N	0.056955	0.852014	N	NNNN	N	NA	NA	Aldoa	5053.21	-0.325268	0.0482093	D
Ammecr1l	892.127	0.00856158	0.995287	N	-0.104445	0.779084	N	NN	N	Ammecr1l	187.757	-0.0225411	0.992537	N	Ammecr1l	405.843	0.105629	0.661355	N	-0.0098213	0.995558	N	NN	N	(+271), (+29063)	NA	Ammecr1l	419.16	0.562899	2.95e-05	U	0.80415	4.02e-11	U	0.518546	7.99e-05	U	0.696347	1.32e-08	U	UUUU	U	(+1071)	(+1081)	Ammecr1l	313.418	0.500966	0.0138878	U
Ampd3	1388.96	-0.0844456	0.879002	N	-0.332078	0.0237988	D	ND	D	Ampd3	111.742	0.15588	0.953366	N	Ampd3	513.806	-0.0606208	0.932324	N	0.0247549	0.995558	N	NN	N	(-3999), (+9623)	(+9671)	Ampd3	900.76	0.778773	0.00132575	U	1.29383	5.74e-10	U	1.92733	4.09e-22	U	1.9467	9.1e-23	U	UUUU	U	(-101), (+9721)	(-74), (+9629), (+10621)	Ampd3	365.314	1.20359	7.4e-12	U
Ank2	3082.52	-0.0992938	0.899703	N	-0.0598575	0.886856	N	NN	N	Ank2	6343.85	-0.0878473	0.893875	N	Ank2	7519.04	0.287193	0.550543	N	0.239831	0.921627	N	NN	N	NA	NA	Ank2	183.22	0.307255	0.222351	N	1.44478	1.66e-20	U	2.14087	1.91e-46	U	2.2674	1.41e-53	U	NUUU	U	NA	NA	Ank2	929.046	0.452944	0.00653709	U
Ankrd35	15.3711	0.903006	NA	N	1.05203	0.0527704	N	NN	N	Ankrd35	29.6729	-0.126733	0.980704	N	Ankrd35	19.3734	0.274856	NA	N	-0.652125	0.876229	N	NN	N	(-6990), (+40), (+5545)	(+46)	Ankrd35	0.66946	1.65098	NA	N	1.18541	NA	N	1.06806	NA	N	1.48669	NA	N	NNNN	N	(+62)	(+104)	Ankrd35	23.3467	1.81841	0.00390639	U
Ankrd40	2663.58	-0.0288405	0.912549	N	0.0875259	0.251942	N	NN	N	Ankrd40	400.354	0.118951	0.854578	N	Ankrd40	1168.62	0.18533	0.343839	N	0.282158	0.295408	N	NN	N	(-5877), (+57)	(-98)	Ankrd40	1895.08	-0.125206	0.427779	N	0.14457	0.264602	N	0.283379	0.0106499	U	0.363281	0.000434405	U	NNUU	U	NA	NA	Ankrd40	1635.29	0.442331	0.00560227	U
Ankrd9	100.93	0.287046	0.583645	N	0.627712	0.0116562	U	NU	U	Ankrd9	13.4164	0.0998295	0.991732	N	Ankrd9	18.5555	0.814595	NA	N	0.644565	0.852068	N	NN	N	NA	NA	Ankrd9	336.286	1.31128	0.0216617	U	1.8125	0.00019421	U	1.28533	0.0125564	U	1.03884	0.0492782	U	UUUU	U	(-5580), (-2714), (-290)	(-2704)	Ankrd9	702.887	0.5052	0.0354821	U
Ano8	621.49	0.309423	0.405116	N	0.153269	0.69356	N	NN	N	Ano8	266.196	0.0634754	0.973336	N	Ano8	148.422	0.296191	0.442849	N	0.322668	0.767972	N	NN	N	(-2065), (+128), (+9407)	(-1965)	Ano8	31.1438	0.687631	0.11211	N	0.817947	0.0252415	U	1.10554	0.00122798	U	1.16266	0.000353862	U	NUUU	U	(-1997)	(-2046)	Ano8	136.598	0.746264	0.0073112	U
Ap2a1	1873.52	-0.0684922	0.795516	N	-0.0598938	0.705088	N	NN	N	Ap2a1	997.614	0.114204	0.828415	N	Ap2a1	681.542	0.412284	0.0473861	U	0.248619	0.675021	N	UN	U	(+275), (+7602), (+24948), (+27075)	(+24930), (+27004)	Ap2a1	91.5222	0.560921	0.0488976	U	0.639048	0.00976917	U	0.384224	0.185908	N	0.740243	0.00153278	U	UUNU	U	NA	NA	Ap2a1	161.128	0.371655	0.182176	N
Apba3	728.272	-0.0409878	0.946605	N	0.0589149	0.804345	N	NN	N	Apba3	74.1069	0.212094	0.907724	N	Apba3	48.1575	0.404558	0.501534	N	0.0715211	0.990559	N	NN	N	NA	NA	Apba3	121.511	0.796668	0.0211048	U	0.747947	0.0186551	U	0.477418	0.186523	N	1.10257	0.000110152	U	UUNU	U	NA	NA	Apba3	345.478	0.420234	0.10167	N
Apex2	147.541	-0.0951913	0.903583	N	-0.00167862	0.997753	N	NN	N	Apex2	60.3744	0.0301364	0.995134	N	Apex2	107.495	-0.0925419	0.847619	N	-0.172255	0.938073	N	NN	N	(+18250)	NA	Apex2	198.176	0.525527	0.0123381	U	1.50007	3.33e-21	U	1.29551	1.9e-15	U	1.08788	3.81e-11	U	UUUU	U	NA	NA	Apex2	68.9741	1.33408	0.000145932	U
Aph1b	739.655	0.0295468	0.977796	N	-0.129616	0.632156	N	NN	N	Aph1b	552.886	-0.190043	0.47687	N	Aph1b	388.194	0.122198	0.695554	N	-0.0961722	0.953298	N	NN	N	(-259)	(-254)	Aph1b	117.478	0.186839	0.531834	N	-0.113485	0.690773	N	0.669422	0.000391368	U	1.16749	2.16e-12	U	NNUU	U	(-222)	(-213)	Aph1b	165.645	0.659409	0.0228198	U
Apobr	25.7915	0.258896	0.906484	N	0.0915381	0.935122	N	NN	N	Apobr	9.13691	0.64937	0.700411	N	Apobr	5.73054	0.605005	NA	N	0.191555	NA	N	NN	N	(-1581)	NA	Apobr	32.2163	0.11733	0.839294	N	0.447559	0.198455	N	-0.148308	0.784003	N	1.22305	3.26e-06	U	NNNU	U	NA	NA	Apobr	18.9671	1.44636	0.0357477	U
Arhgap4	9.07838	-0.639266	NA	N	-0.523912	NA	N	NN	N	Arhgap4	2.76801	-0.860372	NA	N	Arhgap4	25.3422	-0.0252242	0.983244	N	0.237208	0.958748	N	NN	N	NA	NA	Arhgap4	6.79945	0.502365	0.603512	N	0.16055	0.869789	N	-0.0436359	0.97357	N	-0.0659431	0.956226	N	NNNN	N	NA	NA	Arhgap4	20.3924	1.71306	0.00324715	U
Arhgdib	56.1435	-0.196411	0.867602	N	-0.282416	0.55102	N	NN	N	Arhgdib	17.8454	-0.0457925	0.995653	N	Arhgdib	283.65	-0.526353	0.225626	N	-0.193869	0.948353	N	NN	N	(+6768), (+10681)	NA	Arhgdib	82.0626	0.159435	0.724398	N	0.18853	0.604185	N	-0.00176797	0.997951	N	0.173397	0.639025	N	NNNN	N	NA	NA	Arhgdib	145.962	0.840216	0.000824412	U
Arhgef12	4214.98	0.143418	0.833494	N	0.0648022	0.886504	N	NN	N	Arhgef12	1983.75	-0.0320674	0.967487	N	Arhgef12	3411.58	0.140428	0.519891	N	0.105374	0.928646	N	NN	N	(-82), (+1014)	(+1115)	Arhgef12	2997.19	0.581122	1.95e-05	U	1.02839	1.9e-17	U	1.15693	3.05e-22	U	1.12471	3.26e-21	U	UUUU	U	(-1311), (+1099)	(-1271), (+1124)	Arhgef12	2109.99	0.908211	4.35e-12	U
Arhgef19	316.827	-0.492347	0.02186	D	-0.562376	0.00105935	D	DD	D	Arhgef19	11.9127	-0.637838	0.893558	N	Arhgef19	30.6946	0.285249	0.715522	N	0.408619	0.88976	N	NN	N	NA	NA	Arhgef19	28.0259	2.1881	0.00172865	U	2.61904	2.62e-05	U	3.86987	1.06e-11	U	4.27021	1.67e-14	U	UUUU	U	(-491)	(-151)	Arhgef19	120.958	1.29647	0.0042671	U
Arhgef37	98.0399	-0.0180817	0.992004	N	-0.0382651	0.947639	N	NN	N	Arhgef37	15.3244	0.0635448	0.993642	N	Arhgef37	10.7783	1.83818	NA	N	1.80909	0.403746	N	NN	N	NA	NA	Arhgef37	19.0007	0.497019	0.696967	N	0.314335	0.779767	N	-0.496511	0.686663	N	2.41788	0.000662615	U	NNNU	U	NA	NA	Arhgef37	88.2563	1.11377	0.000130869	U
Art3	30.8635	-0.117325	0.960169	N	0.181665	0.78482	N	NN	N	Art3	1.31589	0.83684	NA	N	Art3	42.1955	0.610212	0.287111	N	0.955091	0.151195	N	NN	N	NA	NA	Art3	524.032	0.0571785	0.909533	N	0.152368	0.645003	N	-0.00824032	0.986012	N	-0.393742	0.142772	N	NNNN	N	NA	NA	Art3	2599.16	1.88458	5.39e-44	U
Asap2	816.363	0.092832	0.886705	N	-0.0922802	0.769337	N	NN	N	Asap2	503.289	0.00113478	0.999033	N	Asap2	490.813	0.0494873	0.932307	N	0.0843839	0.98222	N	NN	N	NA	NA	Asap2	228.062	0.464653	0.0946695	N	0.46822	0.0577029	N	0.461405	0.0652302	N	1.13938	1.82e-08	U	NNNU	U	NA	NA	Asap2	135.564	0.47257	0.0689991	N
Atad2	604.402	0.0697276	0.929005	N	-0.224335	0.341604	N	NN	N	Atad2	96.4547	-0.291345	0.63265	N	Atad2	126.037	-0.215229	0.611823	N	0.276086	0.8367	N	NN	N	(+10938)	(+10905)	Atad2	43.0696	0.114545	0.853545	N	-0.0825074	0.872033	N	0.713896	0.0357509	U	0.927405	0.00232102	U	NNUU	U	NA	NA	Atad2	58.0195	0.806149	0.0265584	U
Atad3a	611.652	0.0171927	0.982223	N	0.376331	1.3e-05	U	NU	U	Atad3a	249.987	0.176699	0.62541	N	Atad3a	90.2023	0.225619	0.565086	N	0.285259	0.81662	N	NN	N	(+25996)	NA	Atad3a	184.506	0.313718	0.161033	N	0.741782	4.54e-06	U	0.474697	0.00818778	U	0.554436	0.000931592	U	NUUU	U	(-9012)	(-8963)	Atad3a	296.022	0.437423	0.0605097	N
Atf4	1329.5	0.00595757	0.992659	N	0.0258667	0.918451	N	NN	N	Atf4	852.92	0.0154627	0.991732	N	Atf4	1027.4	0.49968	0.0108943	U	0.253196	0.662874	N	UN	U	(-21068), (+19), (+1271)	NA	Atf4	1375.47	-0.0539478	0.91473	N	0.156559	0.632743	N	-0.0023068	0.996733	N	0.649486	0.00605372	U	NNNU	U	NA	NA	Atf4	1028.69	0.149927	0.380724	N
Atp13a1	908.417	-0.0407738	0.928789	N	0.141358	0.279999	N	NN	N	Atp13a1	301.549	0.0574883	0.971046	N	Atp13a1	429.525	-0.00185667	0.996691	N	0.0305829	0.990922	N	NN	N	NA	NA	Atp13a1	175.075	0.32088	0.295693	N	0.650172	0.00391817	U	0.367739	0.162078	N	0.324952	0.210501	N	NUNN	U	NA	NA	Atp13a1	88.8681	0.0337779	0.94799	N
Atp1a1	30194.6	0.162221	0.1418	N	0.523866	1.37e-15	U	NU	U	Atp1a1	2153.25	0.0800634	0.936995	N	Atp1a1	2485.67	-0.0660803	0.900795	N	0.0621234	0.986974	N	NN	N	(+13560)	NA	Atp1a1	211.196	0.27555	0.43252	N	0.436618	0.103589	N	0.565362	0.0257051	U	0.484124	0.057381	N	NNUN	U	NA	NA	Atp1a1	2255.4	0.84257	4.44e-10	U
Atp5g1	113.916	-0.0805828	0.946654	N	0.156008	0.705302	N	NN	N	Atp5g1	37.9138	0.148379	0.98452	N	Atp5g1	455.444	0.255252	0.34459	N	0.184127	0.881634	N	NN	N	(+455)	NA	Atp5g1	24.7844	0.41457	0.54817	N	1.02891	0.0265171	U	-0.391408	0.575191	N	1.00745	0.0265298	U	NUNU	U	NA	NA	Atp5g1	362.31	0.971194	1.22e-07	U
Atp5k	455.383	0.100334	0.928789	N	0.430523	0.108771	N	NN	N	Atp5k	83.613	0.127659	0.940621	N	Atp5k	156.277	-0.00192319	0.997174	N	0.00427788	0.999136	N	NN	N	NA	NA	Atp5k	818.583	0.0974012	0.719355	N	0.00894683	0.973425	N	0.278289	0.130686	N	0.347296	0.0386891	U	NNNU	U	(+3108)	(+3137)	Atp5k	40.8872	1.35552	0.00135599	U
Atp5o	1645.21	-0.100893	0.910099	N	0.421683	0.0477201	U	NU	U	Atp5o	571.427	0.179011	0.235218	N	Atp5o	504.749	0.507672	0.00115697	U	0.218684	0.648623	N	UN	U	NA	NA	Atp5o	2419.25	0.152934	0.385746	N	0.0133425	0.947741	N	-0.0360832	0.868257	N	0.153133	0.301219	N	NNNN	N	NA	NA	Atp5o	99.4031	0.0531669	0.920042	N
Atpaf2	314.288	-0.0836623	0.915841	N	0.0818565	0.807066	N	NN	N	Atpaf2	133.304	-0.00339878	0.99855	N	Atpaf2	156.531	0.142435	0.713365	N	0.178923	0.910021	N	NN	N	NA	NA	Atpaf2	1260.37	0.0703403	0.664062	N	0.34302	0.000352121	U	0.524544	3.72e-09	U	0.480363	6.45e-08	U	NUUU	U	(+834)	(+895)	Atpaf2	183.355	0.575989	0.0166005	U
Atrn	2406.11	0.0985907	0.877246	N	0.186302	0.458597	N	NN	N	Atrn	1920	0.0245497	0.98452	N	Atrn	1992.73	-0.0593388	0.764159	N	0.0826907	0.923215	N	NN	N	NA	NA	Atrn	523.472	0.329876	0.0276911	U	0.357172	0.00720643	U	0.504895	4.67e-05	U	0.261586	0.0598305	N	UUUN	U	(+19822), (+26555)	(+26592)	Atrn	427.677	0.0971408	0.685541	N
Baalc	1053.88	0.594193	1.73e-16	U	0.988508	3.98e-50	U	UU	U	Baalc	523.626	0.04153	0.991732	N	Baalc	2342.61	0.685253	2.3e-07	U	0.682304	3.64e-07	U	UU	U	NA	NA	Baalc	8.49822	2.41113	0.00429376	N	2.3642	0.00264438	N	2.49868	0.00132986	N	2.25647	0.00378537	N	NNNN	N	NA	NA	Baalc	17.4084	2.89423	0.000130176	U
BC049352	NA	NA	NA	NA	NA	NA	NA	NA	NA	BC049352	0.274523	0.0600819	NA	N	BC049352	13.5294	-1.14601	NA	N	-1.14297	0.725532	N	NN	N	(-27044), (-13955), (-13107), (-9992), (-6343), (+1898), (+4539)	(-27026), (-10062), (+1855)	BC049352	10.27	-0.472371	0.674582	N	-0.31357	0.748568	N	0.93492	0.206269	N	1.8557	0.00116885	U	NNNU	U	(-13780)	NA	BC049352	NA	NA	NA	NA
Bccip	683.587	0.174779	0.411193	N	0.163987	0.325812	N	NN	N	Bccip	154.335	0.0420453	0.98452	N	Bccip	327.44	-0.139228	0.672669	N	0.0490563	0.986974	N	NN	N	(+5782), (+29058)	(-43), (+17161)	Bccip	483.633	0.0472278	0.825982	N	0.14228	0.306208	N	0.278565	0.0209584	U	0.16895	0.198625	N	NNUN	U	NA	NA	Bccip	234.044	0.464515	0.0329332	U
Bdh1	1256.39	0.137552	0.685923	N	0.356955	0.00786453	U	NU	U	Bdh1	895.72	0.207828	0.557952	N	Bdh1	1115.72	0.620884	0.0282527	U	0.54152	0.191899	N	UN	U	(+920), (+7637)	NA	Bdh1	4.72083	0.425863	NA	N	0.524729	0.714433	N	0.148652	0.939667	N	0.903183	0.473283	N	NNNN	N	NA	NA	Bdh1	903.994	0.612719	0.0121177	U
Bmf	607.346	0.782929	3.75e-12	U	0.669209	2.69e-09	U	UU	U	Bmf	34.6683	0.387991	0.809601	N	Bmf	47.8448	-0.0211399	0.981626	N	-0.159704	0.967699	N	NN	N	(+382)	NA	Bmf	17.6963	0.931833	0.0857439	N	0.256709	0.697271	N	0.865919	0.0882871	N	0.53961	0.32981	N	NNNN	N	(+16158), (+20125)	(+16149), (+20027)	Bmf	61.7234	0.200768	0.69763	N
C1qbp	1440.07	-0.0291116	0.977001	N	0.117334	0.658133	N	NN	N	C1qbp	485.341	0.143209	0.60329	N	C1qbp	346.581	0.276332	0.231061	N	0.230988	0.718003	N	NN	N	(-21350), (+148)	(+61)	C1qbp	576.66	0.169934	0.345784	N	0.38017	0.00327791	U	0.658735	1.73e-08	U	0.718596	2.98e-10	U	NUUU	U	NA	NA	C1qbp	530.977	0.615757	0.00847025	U
Cab39	3088.27	0.0426218	0.883304	N	-0.0679698	0.588658	N	NN	N	Cab39	1761.94	-0.0363814	0.979314	N	Cab39	815.799	0.00746461	0.983786	N	0.132008	0.909577	N	NN	N	(-163), (+881)	(+1018)	Cab39	1009.92	-0.0146561	0.952842	N	-0.00437782	0.982086	N	-0.10557	0.488904	N	-0.289426	0.0105879	D	NNND	D	NA	NA	Cab39	1545.3	0.664572	1.35e-07	U
Cacna1a	662.246	-0.0529291	0.958854	N	0.287764	0.17359	N	NN	N	Cacna1a	552.246	0.35408	0.00141958	U	Cacna1a	1068.6	0.263748	0.634705	N	0.468725	0.674643	N	NN	N	(-929), (+139), (+918), (+1667), (+2403)	(+921), (+2371)	Cacna1a	29.2605	1.10664	0.0488976	U	0.514725	0.410988	N	0.988352	0.0665742	N	3.25969	6.72e-17	U	UNNU	U	NA	NA	Cacna1a	46.2083	1.8117	8.01e-06	U
Cad	1259.92	-0.111587	0.741139	N	-0.0503307	0.849061	N	NN	N	Cad	305.216	0.176426	0.55829	N	Cad	88.5365	0.475975	0.153415	N	0.0254697	0.99378	N	NN	N	(+441)	NA	Cad	124.519	0.0212747	0.968559	N	0.325236	0.244922	N	0.707812	0.00241876	U	0.63691	0.00608123	U	NNUU	U	(+383)	(+464), (+18850)	Cad	59.7678	0.352808	0.442029	N
Calr	6649.94	0.0532979	0.914903	N	0.350941	0.000414037	U	NU	U	Calr	3015.15	0.085283	0.809765	N	Calr	2101.16	0.216743	0.462573	N	0.0521951	0.986733	N	NN	N	NA	NA	Calr	1349.67	0.312207	0.0844292	N	0.532028	0.000211356	U	0.089385	0.690298	N	0.104456	0.604138	N	NUNN	U	NA	NA	Calr	841.765	0.262297	0.147355	N
Calu	10761.8	-0.0658302	0.801292	N	-0.0694529	0.634607	N	NN	N	Calu	2166.35	0.0407413	0.979118	N	Calu	1090.33	0.00679476	0.981354	N	0.0215555	0.990486	N	NN	N	NA	NA	Calu	1699.35	0.127733	0.570352	N	0.294467	0.0626481	N	0.423528	0.0034227	U	0.438653	0.00184453	U	NNUU	U	NA	NA	Calu	3740.85	0.456182	0.00604773	U
Caprin1	7075.01	-0.0758528	0.773311	N	-0.157907	0.149321	N	NN	N	Caprin1	3527.72	-0.0392234	0.977902	N	Caprin1	1963.27	0.0730742	0.831149	N	0.137188	0.921627	N	NN	N	(-6909), (+477)	NA	Caprin1	1639.09	0.0356867	0.865563	N	-0.0462814	0.770642	N	-0.210943	0.0807922	N	-0.534111	7.02e-08	D	NNND	D	NA	NA	Caprin1	877.336	0.474283	0.000929979	U
Cars	504.442	0.201937	0.250194	N	-0.0193259	0.952232	N	NN	N	Cars	254.735	0.0195935	0.994805	N	Cars	96.706	0.151829	0.804345	N	0.068774	0.987853	N	NN	N	NA	NA	Cars	35.4413	-0.394119	0.380055	N	-0.2924	0.471674	N	-0.379491	0.364398	N	0.796431	0.00658202	U	NNNU	U	NA	NA	Cars	38.65	-0.0440881	0.955212	N
Cbr2	4.72475	-0.489356	NA	N	0.952968	NA	N	NN	N	Cbr2	NA	NA	NA	NA	Cbr2	8.72782	1.22749	NA	N	0.984009	0.8367	N	NN	N	NA	NA	Cbr2	32.5841	1.78897	0.000757462	U	2.35355	5.23e-07	U	2.10628	1.19e-05	U	2.7974	3.81e-10	U	UUUU	U	NA	NA	Cbr2	80.7179	2.96069	3.57e-17	U
Ccdc25	576.638	0.284722	0.0264849	U	0.101078	0.616832	N	UN	U	Ccdc25	277.29	-0.00170065	0.99855	N	Ccdc25	199.849	-0.142229	0.692363	N	-0.102228	0.957691	N	NN	N	NA	NA	Ccdc25	131.926	-0.0751351	0.819539	N	-0.17393	0.447935	N	-0.0486851	0.878604	N	0.0613747	0.824424	N	NNNN	N	NA	NA	Ccdc25	255.216	0.784403	9.68e-05	U
Ccnj	183.041	0.0850526	0.910099	N	0.0447012	0.910411	N	NN	N	Ccnj	93.4449	0.017861	0.996259	N	Ccnj	80.1741	-0.104101	0.865482	N	0.123623	0.970004	N	NN	N	(+421)	(+493)	Ccnj	40.6866	-0.0342971	0.953662	N	0.0273309	0.949917	N	0.0109389	0.984205	N	-0.13287	0.73672	N	NNNN	N	NA	(+577)	Ccnj	72.2968	0.930085	0.00421002	U
Cct2	4638.21	-0.017191	0.984854	N	-0.0113478	0.971761	N	NN	N	Cct2	1604.66	0.0446736	0.979314	N	Cct2	1047.26	0.00564959	0.988067	N	0.116068	0.940346	N	NN	N	NA	NA	Cct2	816.503	0.10937	0.518133	N	0.138394	0.308192	N	0.15272	0.264754	N	0.249006	0.0314335	U	NNNU	U	(-28628)	(-28634)	Cct2	153.501	0.176482	0.59412	N
Cct3	3726.86	-0.0234396	0.980928	N	0.108384	0.651819	N	NN	N	Cct3	1375.54	0.105392	0.868567	N	Cct3	296.42	0.0131909	0.973571	N	0.0299792	0.990922	N	NN	N	NA	NA	Cct3	227.081	0.285082	0.243966	N	0.278451	0.192102	N	0.105579	0.714265	N	0.374893	0.0534208	N	NNNN	N	NA	NA	Cct3	250.802	0.620435	0.000925737	U
Cct5	4267.42	-0.0559018	0.928964	N	0.0757576	0.762563	N	NN	N	Cct5	1591.64	0.0152965	0.994331	N	Cct5	883.478	0.151815	0.342343	N	0.128972	0.824551	N	NN	N	NA	NA	Cct5	689.068	0.202668	0.0936231	N	0.146352	0.205898	N	0.0315215	0.857491	N	0.485412	4.67e-08	U	NNNU	U	(+18076)	(+18046)	Cct5	422.856	0.321705	0.0970641	N
Cct7	3760.76	-0.0696591	0.899703	N	0.0926064	0.696444	N	NN	N	Cct7	1696.84	0.073171	0.953366	N	Cct7	429.905	0.104959	0.791459	N	0.0441541	0.987853	N	NN	N	(-28)	NA	Cct7	245.698	0.301086	0.15481	N	0.174221	0.407338	N	-0.0573913	0.843388	N	0.655189	1.9e-05	U	NNNU	U	NA	NA	Cct7	352.295	0.142981	0.562215	N
Cd38	50.5943	0.475145	0.53625	N	-0.074324	0.928249	N	NN	N	Cd38	6.84279	-0.166409	NA	N	Cd38	279.089	-0.469294	0.23082	N	0.111965	0.973988	N	NN	N	(+9105)	(+9093)	Cd38	274.604	0.442734	0.0380852	U	-0.114076	0.659161	N	0.225738	0.332046	N	0.434397	0.0206932	U	UNNU	U	NA	NA	Cd38	112.379	0.903616	0.00112595	U
Cd68	219.012	0.0290094	0.986348	N	-0.320674	0.301639	N	NN	N	Cd68	63.4296	0.206283	0.911767	N	Cd68	184.018	-0.520717	0.363523	N	-0.333581	0.909577	N	NN	N	(-5955), (-65), (+3478)	NA	Cd68	66.1048	0.630894	0.122249	N	0.37374	0.359014	N	0.0164579	0.980206	N	0.8967	0.00535432	U	NNNU	U	NA	NA	Cd68	71.9477	1.58705	8.79e-05	U
Cdipt	1645.61	-0.0487666	0.922153	N	0.0652687	0.75261	N	NN	N	Cdipt	756.389	0.0973572	0.786867	N	Cdipt	1337.51	0.193372	0.30587	N	0.169208	0.765973	N	NN	N	NA	NA	Cdipt	448.151	0.169831	0.41189	N	0.517048	0.000183434	U	0.430731	0.00261212	U	0.296971	0.0497122	U	NUUU	U	NA	NA	Cdipt	403.067	0.797803	5.51e-07	U
Cdk16	2251.25	-0.0181586	0.967008	N	0.14006	0.0968886	N	NN	N	Cdk16	1573.23	0.0780743	0.840857	N	Cdk16	2972.81	0.459744	0.120686	N	0.305575	0.739446	N	NN	N	(-283), (+459)	NA	Cdk16	980.676	0.248333	0.140111	N	0.420919	0.00140623	U	0.659606	5e-08	U	0.854797	1.96e-13	U	NUUU	U	(-21755), (+486)	(-21697), (+577)	Cdk16	1021.4	0.715207	3.17e-06	U
Cdk18	21.8632	-0.202489	0.932985	N	-0.176616	0.859269	N	NN	N	Cdk18	10.1431	0.887055	0.494151	N	Cdk18	208.393	1.15626	0.0122533	U	0.209892	0.954259	N	UN	U	NA	NA	Cdk18	24.3132	0.197979	0.796259	N	0.439182	0.402945	N	0.900216	0.0428494	U	0.887567	0.0371703	U	NNUU	U	NA	NA	Cdk18	129.479	0.993874	0.000186678	U
Cenpa	641.884	-0.292269	0.0795567	N	-0.130811	0.594193	N	NN	N	Cenpa	45.2564	0.0806514	0.985509	N	Cenpa	74.6965	0.0332078	0.964659	N	-0.149325	0.96507	N	NN	N	(-295)	NA	Cenpa	153.456	0.904136	0.0123381	U	0.982985	0.00237645	U	1.47581	6.76e-07	U	2.37412	9.77e-18	U	UUUU	U	(-242), (+6040)	(-262), (+5999)	Cenpa	134.602	1.06166	0.00122595	U
Cfp	56.4812	-0.194382	0.91717	N	0.331698	0.639444	N	NN	N	Cfp	15.7471	0.440526	0.821802	N	Cfp	112.256	0.13558	0.825201	N	-0.0315265	0.993666	N	NN	N	(-18976)	NA	Cfp	47.5481	0.806959	0.0386418	U	0.544976	0.159255	N	-0.204895	0.711418	N	0.640027	0.0777537	N	UNNN	U	NA	NA	Cfp	67.7548	1.27039	0.000720641	U
Chd3	1949.95	0.320649	0.108026	N	0.280023	0.139295	N	NN	N	Chd3	3084.86	-0.0461936	0.973942	N	Chd3	2061.73	0.306462	0.150222	N	0.166825	0.870108	N	NN	N	(+1828), (+4231), (+26631)	(+4251)	Chd3	187.52	1.39465	1.25e-10	U	1.29104	1.71e-09	U	1.34263	2.91e-10	U	1.63702	1.52e-15	U	UUUU	U	(+3149), (+4140)	(+3081), (+4168)	Chd3	149.677	0.380907	0.195186	N
Chst12	292.773	-0.204589	0.671736	N	0.107475	0.781756	N	NN	N	Chst12	178.479	0.0499369	0.98452	N	Chst12	280.541	0.483537	0.0216608	U	0.370649	0.311397	N	UN	U	(-7096), (+1087)	NA	Chst12	351.182	0.526182	0.279298	N	0.589427	0.150557	N	0.99526	0.00586339	U	1.2623	0.000193836	U	NNUU	U	(-7108), (+1119)	(-7171), (+1204)	Chst12	67.8875	0.017964	0.981337	N
Chst8	58.3229	2.10792	9.12e-09	U	2.94348	1.05e-18	U	UU	U	Chst8	131.748	-0.245861	0.653448	N	Chst8	85.8048	1.60594	0.00182885	U	0.557671	0.821202	N	UN	U	NA	NA	Chst8	20.0878	0.271094	0.751087	N	0.103406	0.893785	N	-0.351264	0.646024	N	-2.54628	1.91e-05	D	NNND	D	NA	NA	Chst8	1.89649	0.96966	NA	N
Ciao2a	609.889	0.0250455	0.975282	N	0.0442447	0.854995	N	NN	N	Ciao2a	150.758	0.0673114	0.969839	N	Ciao2a	138.419	-0.0171925	0.971903	N	-0.0748256	0.980688	N	NN	N	NA	NA	Ciao2a	688.95	0.118818	0.638625	N	0.336162	0.0446911	U	0.687011	1.84e-06	U	0.175234	0.358653	N	NUUN	U	NA	NA	Ciao2a	281.564	0.696336	0.0010402	U
Cideb	13.8458	0.258427	NA	N	0.0415753	0.977978	N	NN	N	Cideb	1.32808	-0.994293	NA	N	Cideb	9.55312	0.193382	NA	N	-0.0152176	0.999136	N	NN	N	NA	NA	Cideb	63.9813	0.510965	0.394328	N	1.16155	0.00592818	U	1.69052	1.26e-05	U	1.48062	0.000145578	U	NUUU	U	NA	NA	Cideb	37.4436	1.21732	0.00885694	U
Cisd1	637.482	-0.150831	0.822078	N	0.265565	0.352726	N	NN	N	Cisd1	546.873	0.139733	0.730649	N	Cisd1	529.382	0.307889	0.0470541	U	0.243235	0.410536	N	UN	U	(-118)	(-146)	Cisd1	1872.1	0.102968	0.570702	N	0.150656	0.285621	N	0.258146	0.0393804	U	0.310478	0.00777906	U	NNUU	U	(+17)	NA	Cisd1	1121.8	0.44026	0.0317628	U
Clcn4	1566.39	0.00520441	0.993034	N	0.0286393	0.893931	N	NN	N	Clcn4	2655.38	-0.0874685	0.907724	N	Clcn4	2386.09	-0.132501	0.690805	N	0.0817997	0.968731	N	NN	N	(-1229), (+957)	NA	Clcn4	675.39	-0.020519	0.934912	N	0.119536	0.422462	N	0.255743	0.0437397	U	-0.154767	0.267697	N	NNUN	U	NA	NA	Clcn4	901.496	0.27853	0.138619	N
Cltb	2160.58	0.14612	0.719609	N	0.115381	0.686795	N	NN	N	Cltb	1215.96	0.201075	0.176301	N	Cltb	1292.49	0.596118	0.000941343	U	0.681001	0.000124367	U	UU	U	(+30), (+2159), (+20651)	(+2255)	Cltb	166.531	0.163238	0.535731	N	0.0642045	0.803125	N	0.110194	0.678104	N	0.277797	0.151139	N	NNNN	N	NA	NA	Cltb	499.176	0.562073	0.00199155	U
Cmc2	229.528	-0.118837	0.901287	N	0.298723	0.314135	N	NN	N	Cmc2	29.1812	-0.0536808	0.991732	N	Cmc2	67.7808	0.089617	0.882385	N	-0.0962597	0.98231	N	NN	N	NA	NA	Cmc2	256.663	0.435315	0.0422058	U	0.811202	1.67e-06	U	1.3844	1.04e-18	U	1.44375	8.76e-21	U	UUUU	U	NA	NA	Cmc2	228.642	1.20317	2.79e-07	U
Cmklr1	16.0385	0.0410432	0.992107	N	-0.18392	0.891873	N	NN	N	Cmklr1	1.96297	-0.0557448	NA	N	Cmklr1	37.9353	0.135743	0.867345	N	0.287768	0.934768	N	NN	N	NA	NA	Cmklr1	40.6026	0.337772	0.410341	N	0.14401	0.730377	N	-0.183634	0.693578	N	0.335753	0.334955	N	NNNN	N	NA	NA	Cmklr1	199.856	0.911389	1.39e-05	U
Coa3	620.459	-0.0257228	0.986462	N	0.270618	0.38706	N	NN	N	Coa3	383.475	0.0766435	0.953798	N	Coa3	745.498	0.435667	0.0143312	U	0.123456	0.921656	N	UN	U	(-22961)	NA	Coa3	981.337	0.244682	0.131379	N	0.367883	0.00478922	U	0.552252	4.28e-06	U	0.63627	4.29e-08	U	NUUU	U	NA	NA	Coa3	639.816	0.646978	0.000537352	U
Col15a1	32.0869	-0.172206	0.939494	N	-0.620217	0.185572	N	NN	N	Col15a1	11.9877	0.387672	0.930844	N	Col15a1	122.154	1.21072	0.000260271	U	1.40923	1.4e-05	U	UU	U	(-141)	NA	Col15a1	275.519	0.395398	0.21406	N	0.434577	0.108143	N	0.0619268	0.886318	N	0.0805973	0.83266	N	NNNN	N	NA	NA	Col15a1	333.687	2.13653	0.0012194	U
Col4a3	149.547	0.375921	0.599405	N	1.2411	1.21e-06	U	NU	U	Col4a3	3.48178	0.607474	NA	N	Col4a3	14.6089	-0.611735	NA	N	0.516192	0.909326	N	NN	N	NA	NA	Col4a3	13.8973	-0.186772	0.856493	N	0.351726	0.618526	N	0.591108	0.37353	N	0.317788	0.660125	N	NNNN	N	NA	NA	Col4a3	69.5375	2.99239	2.77e-12	U
Col4a4	453.404	-0.0120703	0.993034	N	0.744862	3.9e-05	U	NU	U	Col4a4	23.4576	0.339519	0.949571	N	Col4a4	27.9763	0.425239	0.720212	N	0.952396	0.662874	N	NN	N	NA	NA	Col4a4	21.2531	-0.399226	0.606432	N	0.483346	0.411668	N	0.440154	0.494898	N	0.27086	0.684485	N	NNNN	N	NA	NA	Col4a4	139.118	1.92716	7.27e-11	U
Colgalt2	548.586	-0.436204	0.00456433	D	0.0179603	0.96443	N	DN	D	Colgalt2	36.7319	0.263173	0.950118	N	Colgalt2	100.324	-0.327796	0.41045	N	-0.275171	0.866736	N	NN	N	NA	NA	Colgalt2	30.327	1.8716	1.91e-07	U	1.93792	1.97e-08	U	2.08914	1.1e-09	U	1.49684	3.72e-05	U	UUUU	U	NA	NA	Colgalt2	79.4577	0.471751	0.211035	N
Cox10	505.907	-0.0475888	0.946281	N	0.0822962	0.731514	N	NN	N	Cox10	162.783	0.168148	0.74795	N	Cox10	306.729	0.22509	0.32898	N	0.129148	0.922169	N	NN	N	(-383), (+168)	NA	Cox10	463.906	0.377822	0.00701998	U	0.82683	2.01e-13	U	1.01912	3.12e-20	U	1.12293	2.65e-25	U	UUUU	U	NA	NA	Cox10	694.914	0.40831	0.0764994	N
Cox19	646.88	0.0817625	0.914903	N	0.510699	0.000762543	U	NU	U	Cox19	426.388	0.0193746	0.993642	N	Cox19	604.223	0.168351	0.4624	N	0.119648	0.921643	N	NN	N	(+7137), (+19547)	NA	Cox19	1465.9	0.0767945	0.762564	N	0.144045	0.436068	N	0.153097	0.419892	N	0.226454	0.166039	N	NNNN	N	(+6925)	NA	Cox19	442.724	0.785785	0.000402982	U
Cpn2	0.0672473	0	NA	N	-0.882627	NA	N	NN	N	Cpn2	0.0861093	0.156253	NA	N	Cpn2	NA	NA	NA	NA	NA	NA	NA	NA	NA	(+16510)	NA	Cpn2	346.385	0.406554	0.115578	N	0.874496	6.93e-06	U	0.938268	8.59e-07	U	0.486163	0.0220834	U	NUUU	U	(+7999)	(+8003)	Cpn2	3.33416	2.06287	0.245709	N
Csnk1e	1651.86	0.0510989	0.858244	N	0.00326919	0.986229	N	NN	N	Csnk1e	1243.18	-0.0314161	0.98452	N	Csnk1e	1158.77	0.55687	0.00574446	U	0.294079	0.574006	N	UN	U	(+257), (+4421)	(+4473)	Csnk1e	159.126	0.25825	0.42161	N	0.272881	0.312639	N	0.59763	0.0081491	U	0.628027	0.00376864	U	NNUU	U	NA	NA	Csnk1e	489.441	-0.0905958	0.709078	N
Csnk2a1	1589.8	-0.00328116	0.996106	N	0.0993535	0.541459	N	NN	N	Csnk2a1	918.507	-0.067011	0.938572	N	Csnk2a1	613.093	-0.223588	0.319028	N	0.0443048	0.984355	N	NN	N	(-7422), (-1028), (+190)	NA	Csnk2a1	517.72	0.0397261	0.900641	N	0.193134	0.295614	N	0.629324	1.04e-05	U	0.257776	0.127549	N	NNUN	U	NA	NA	Csnk2a1	788.76	0.438171	0.00232642	U
Cst3	27629.6	0.0876493	0.920917	N	0.491362	0.00841377	U	NU	U	Cst3	2768.94	0.202939	0.703388	N	Cst3	22972.2	0.0873028	0.748174	N	0.275283	0.405397	N	NN	N	(+17872)	(+17830)	Cst3	12938.7	0.404147	0.0041312	U	0.397611	0.00234463	U	0.488287	8.45e-05	U	0.561094	3.04e-06	U	UUUU	U	(-3688), (-1491)	(-3764)	Cst3	3860.49	0.430928	0.00327642	U
Ctdnep1	1238.01	-0.143257	0.664156	N	0.119721	0.618714	N	NN	N	Ctdnep1	276.907	0.18779	0.61713	N	Ctdnep1	274.048	0.241885	0.383485	N	0.103589	0.953155	N	NN	N	(-688)	(-711)	Ctdnep1	334.278	0.415191	0.0462921	U	0.965887	1.23e-09	U	0.915682	9.95e-09	U	0.889163	1.96e-08	U	UUUU	U	NA	NA	Ctdnep1	441.413	0.904357	1.05e-07	U
Cux1	2772.92	-0.0938897	0.72523	N	-0.0386207	0.861789	N	NN	N	Cux1	561.81	0.0878888	0.960665	N	Cux1	1383.21	0.207063	0.516956	N	0.303863	0.645826	N	NN	N	(-1768), (-70), (+1919)	NA	Cux1	985.827	0.429116	0.00242319	U	0.602573	1.26e-06	U	0.694595	8.51e-09	U	0.589379	1.35e-06	U	UUUU	U	(-1596)	(-1663)	Cux1	548.929	-0.0757924	0.764999	N
Cxcl12	82.9634	0.138075	0.960335	N	-0.700446	0.260138	N	NN	N	Cxcl12	84.8817	-0.588197	0.0104094	D	Cxcl12	924.995	0.212373	0.495922	N	0.243809	0.796201	N	NN	N	NA	NA	Cxcl12	738.284	0.772378	7.3e-11	U	0.700216	2.4e-09	U	0.337676	0.0117623	U	-0.03377	0.87463	N	UUUN	U	NA	NA	Cxcl12	1635.37	0.913423	7.82e-08	U
Cxcr4	1984.38	0.0944891	0.66055	N	0.262933	0.00128869	U	NU	U	Cxcr4	148.104	-0.0187828	0.996302	N	Cxcr4	116.797	0.448928	0.396921	N	0.371331	0.864591	N	NN	N	NA	NA	Cxcr4	22.1662	-0.117378	0.901832	N	-0.193042	0.77443	N	0.698258	0.175589	N	1.5363	0.000101081	U	NNNU	U	NA	NA	Cxcr4	73.3413	-0.751348	0.0434484	D
Cyp27a1	3.26742	0.543598	NA	N	-0.573323	NA	N	NN	N	Cyp27a1	0.197213	-0.420816	NA	N	Cyp27a1	15.296	0.397369	NA	N	-0.308156	0.98281	N	NN	N	NA	NA	Cyp27a1	319.225	0.154811	0.667054	N	0.0383065	0.910303	N	0.0406637	0.920556	N	0.533769	0.0155631	U	NNNU	U	NA	NA	Cyp27a1	223.354	-0.573313	0.0110986	D
D230025D16Rik	411.026	0.135812	0.538587	N	0.0288107	0.913541	N	NN	N	D230025D16Rik	128.782	0.0268238	0.991732	N	D230025D16Rik	247.886	0.198549	0.484369	N	0.0201261	0.993257	N	NN	N	NA	NA	D230025D16Rik	191.899	0.946666	1.87e-05	U	0.88562	3.73e-05	U	0.69865	0.00189172	U	0.872306	3.31e-05	U	UUUU	U	NA	NA	D230025D16Rik	136.645	-0.047877	0.921319	N
Dab2ip	1712.88	-0.166956	0.561194	N	-0.0534099	0.856758	N	NN	N	Dab2ip	788.065	-0.0321375	0.986568	N	Dab2ip	764.559	0.430846	0.0544587	N	0.56508	0.0148304	U	NU	U	(-13122), (+18732)	(-13064)	Dab2ip	240.806	0.657706	0.00217375	U	0.308936	0.192854	N	0.438591	0.0472132	U	0.426443	0.0466728	U	UNUU	U	NA	NA	Dab2ip	761.79	-0.275701	0.142261	N
Dcun1d2	478.424	0.0106702	0.990217	N	-0.084209	0.689045	N	NN	N	Dcun1d2	225.172	0.113156	0.839995	N	Dcun1d2	330.138	-0.204002	0.605152	N	0.000688038	0.999625	N	NN	N	(-253)	NA	Dcun1d2	243.454	0.0704206	0.742632	N	0.290037	0.0258237	U	0.252242	0.0703877	N	0.336987	0.00610726	U	NUNU	U	NA	NA	Dcun1d2	790.548	0.558385	0.000215199	U
Ddr2	2204.41	-0.128973	0.815784	N	-0.0923168	0.783242	N	NN	N	Ddr2	194.483	-0.0138593	0.996346	N	Ddr2	76.5485	0.169961	0.836804	N	0.165419	0.973988	N	NN	N	NA	NA	Ddr2	117.707	0.628373	0.000737185	U	0.697274	4.93e-05	U	0.443982	0.0231405	U	0.496602	0.00614838	U	UUUU	U	NA	NA	Ddr2	433.874	0.617679	0.00670998	U
Ddx21	1655.45	0.144634	0.325658	N	0.0164718	0.94653	N	NN	N	Ddx21	632.233	0.0585723	0.947237	N	Ddx21	268.047	-0.0545038	0.879644	N	0.00602634	0.998224	N	NN	N	NA	NA	Ddx21	287.526	0.170948	0.441548	N	0.248449	0.151305	N	0.208536	0.265488	N	0.333068	0.0346716	U	NNNU	U	NA	NA	Ddx21	365.799	0.150983	0.529469	N
Ddx24	1861.69	-0.00995255	0.986935	N	0.00494217	0.98279	N	NN	N	Ddx24	1161.59	0.0341518	0.98452	N	Ddx24	1355.07	0.169143	0.375135	N	0.15296	0.81662	N	NN	N	(-15)	NA	Ddx24	619.171	0.331743	0.0218301	U	0.417353	0.000869882	U	0.0981268	0.596385	N	0.000442052	0.998522	N	UUNN	U	NA	NA	Ddx24	740.872	0.409642	0.00820036	U
Ddx39	543.709	-0.0201388	0.982975	N	-0.0270495	0.93337	N	NN	N	Ddx39	148.691	0.0415618	0.985016	N	Ddx39	161.377	0.0290324	0.95491	N	-0.000909869	0.999625	N	NN	N	(-17625)	NA	Ddx39	125.067	0.09609	0.844223	N	0.481945	0.0865479	N	0.74878	0.00320179	U	0.447302	0.109773	N	NNUN	U	(-17729)	(-17630)	Ddx39	47.87	0.621704	0.208694	N
Dgkq	181.268	0.237374	0.838828	N	-0.104829	0.889663	N	NN	N	Dgkq	69.1986	0.149917	0.946115	N	Dgkq	285.978	0.040792	0.922604	N	0.160544	0.909326	N	NN	N	(+357)	NA	Dgkq	136.251	0.7723	2.85e-05	U	0.891447	2.12e-07	U	0.759604	2.25e-05	U	0.507254	0.00747376	U	UUUU	U	(-6524)	NA	Dgkq	155.645	0.477096	0.0509401	N
Dhcr24	1191.51	0.136652	0.663757	N	0.0691924	0.791363	N	NN	N	Dhcr24	855.179	-0.0372891	0.988311	N	Dhcr24	1029.33	0.231824	0.418549	N	0.272007	0.68288	N	NN	N	(-90)	NA	Dhcr24	74.4351	0.295724	0.621195	N	-0.311984	0.53922	N	1.27756	0.000321141	U	1.80225	3.97e-08	U	NNUU	U	NA	NA	Dhcr24	53.0154	1.53193	0.0103521	U
Dhcr7	630.327	0.0373815	0.955407	N	0.0996803	0.634686	N	NN	N	Dhcr7	696.229	0.0905355	0.953167	N	Dhcr7	770.928	0.737567	1.99e-05	U	0.569426	0.0051902	U	UU	U	(+7042)	(+7022)	Dhcr7	324.099	-0.0987099	0.858748	N	-0.23202	0.54088	N	0.372125	0.288344	N	1.12251	2.11e-05	U	NNNU	U	NA	NA	Dhcr7	69.1643	0.378432	0.382262	N
Dhx58	18.909	0.131648	0.971924	N	0.17536	0.851461	N	NN	N	Dhx58	1.03055	-0.247734	NA	N	Dhx58	7.28228	-0.456217	NA	N	-0.155485	NA	N	NN	N	(-7815)	NA	Dhx58	37.9017	0.00215419	0.997427	N	0.834738	0.00956324	U	1.41757	6.95e-07	U	1.17921	4.73e-05	U	NUUU	U	NA	NA	Dhx58	13.2385	1.27756	0.11356	N
Dlat	1248.77	-0.0112922	0.984854	N	0.122659	0.236762	N	NN	N	Dlat	725.651	0.089035	0.856081	N	Dlat	900.03	-0.107828	0.67552	N	0.0777562	0.954259	N	NN	N	(-863), (+251)	(-863)	Dlat	7330.95	-0.146308	0.650873	N	0.179604	0.483685	N	0.759837	4.82e-05	U	0.799315	1.33e-05	U	NNUU	U	(-9832), (-5380), (-857)	(-9871), (-5441), (-810)	Dlat	2249.55	1.25508	1.02e-16	U
Dlst	2545.95	0.0488924	0.874414	N	0.0782754	0.550136	N	NN	N	Dlst	1158.67	0.0668629	0.925162	N	Dlst	888.331	0.291459	0.121561	N	0.282263	0.393387	N	NN	N	(+711), (+22663)	(+723), (+22550)	Dlst	6534.76	0.140072	0.379363	N	0.258173	0.0301264	U	0.445131	2.52e-05	U	0.534481	1.54e-07	U	NUUU	U	(+837)	(+787)	Dlst	5230.88	0.956309	2.48e-09	U
Dmtn	40.0466	0.4483	0.572077	N	0.3379	0.499575	N	NN	N	Dmtn	976.359	-0.0359325	0.988311	N	Dmtn	2073.44	0.684774	2.62e-05	U	0.743526	5.16e-06	U	UU	U	(-9511), (-8691), (-1746), (+1234), (+3456), (+8326), (+11302), (+27071)	(+1173), (+3533), (+11266)	Dmtn	381.654	0.605061	0.0194603	U	0.886024	5.02e-05	U	1.02807	1.06e-06	U	0.894699	2.56e-05	U	UUUU	U	(+8384)	(+8358)	Dmtn	51.4785	0.712913	0.137545	N
Dnajc11	1068.04	0.0772272	0.758548	N	0.0335482	0.859269	N	NN	N	Dnajc11	458.843	0.0613027	0.956444	N	Dnajc11	296.7	0.127404	0.647155	N	-0.00710093	0.998119	N	NN	N	(+10)	NA	Dnajc11	530.305	0.318552	0.0247446	U	0.821743	4.04e-14	U	0.817104	7.02e-14	U	0.606691	5.54e-08	U	UUUU	U	NA	NA	Dnajc11	344.579	0.634648	0.0009165	U
Dnmt3a	2720.18	0.138321	0.812557	N	0.109703	0.755343	N	NN	N	Dnmt3a	2305.76	0.172887	0.146379	N	Dnmt3a	1931.16	-0.0139478	0.958348	N	0.123564	0.844315	N	NN	N	(-28446), (-26406), (+818), (+17049), (+27724), (+28872)	(+1086), (+27725)	Dnmt3a	143.648	0.230752	0.539124	N	0.0361138	0.927395	N	0.55225	0.0348492	U	0.964617	1.86e-05	U	NNUU	U	(+1408)	(+1385)	Dnmt3a	606.92	0.79414	1.94e-07	U
Dock5	106.876	0.102941	0.931645	N	-0.160246	0.759795	N	NN	N	Dock5	16.4994	1.35567	0.0330576	U	Dock5	35.791	1.03821	0.464298	N	0.961377	0.860877	N	NN	N	NA	NA	Dock5	134.721	-0.0361469	0.943151	N	0.154459	0.623957	N	0.543375	0.0240904	U	0.56775	0.0136311	U	NNUU	U	NA	NA	Dock5	138.154	0.794756	0.000778489	U
Dock9	417.552	0.0312501	0.983529	N	0.646828	4.91e-05	U	NU	U	Dock9	1375.16	-0.0441071	0.956444	N	Dock9	1182.07	0.276887	0.529786	N	0.400234	0.674643	N	NN	N	(-11070)	NA	Dock9	431.657	0.177778	0.439344	N	0.060046	0.795866	N	0.409477	0.0112519	U	-0.00794816	0.978319	N	NNUN	U	(-8153), (+18124)	(-8134), (+18100)	Dock9	265.956	-0.665564	0.000503069	D
Dph2	231.303	0.00193742	0.997832	N	-0.108016	0.722948	N	NN	N	Dph2	109.441	0.0380202	0.989856	N	Dph2	71.3938	0.0648921	0.923485	N	0.0557713	0.990486	N	NN	N	(-14509), (+4527)	(+4547)	Dph2	25.6425	0.612717	0.237102	N	0.913632	0.0235394	U	0.950967	0.0197534	U	1.00977	0.00842596	U	NUUU	U	(-14377)	(-14469)	Dph2	56.2004	0.493054	0.222783	N
Dtx3l	454.89	-0.00724136	0.995287	N	-0.169093	0.528379	N	NN	N	Dtx3l	21.2353	0.0902554	0.991732	N	Dtx3l	38.5773	-0.242035	0.721905	N	-0.368572	0.881634	N	NN	N	NA	NA	Dtx3l	147.902	0.562331	0.0311643	U	1.0015	1.65e-06	U	0.898648	2.45e-05	U	0.527899	0.0234907	U	UUUU	U	NA	NA	Dtx3l	217.98	0.635777	0.00574628	U
Dusp14	1114.33	-0.162364	0.608688	N	0.0875737	0.752706	N	NN	N	Dusp14	71.5006	-0.115034	0.956444	N	Dusp14	692.424	0.693101	0.0079698	U	0.295455	0.759392	N	UN	U	(-9934), (-4443), (+328), (+1536)	(-10031), (+1521)	Dusp14	54.5792	-0.638717	0.295991	N	0.275157	0.635118	N	2.01813	3.3e-08	U	2.53893	3.66e-13	U	NNUU	U	(-9950), (+14761)	(-10045), (+14802)	Dusp14	3.74442	0.242953	0.921537	N
Dusp7	103.615	0.215888	0.665375	N	0.148332	0.687387	N	NN	N	Dusp7	188.649	0.148625	0.829873	N	Dusp7	724.932	0.447964	0.00913912	U	0.451386	0.0201966	U	UU	U	(-137), (+1605), (+2969)	NA	Dusp7	266.25	-0.152909	0.607348	N	0.177283	0.458032	N	0.470681	0.0142859	U	0.0781179	0.781261	N	NNUN	U	(+3111)	(+3199)	Dusp7	463.605	1.26373	3.89e-14	U
Dyrk1b	548.652	-0.0526621	0.939494	N	-0.0459824	0.880892	N	NN	N	Dyrk1b	48.4442	0.124803	0.967167	N	Dyrk1b	96.1174	0.586045	0.134622	N	0.350595	0.83144	N	NN	N	(-10274), (+47)	NA	Dyrk1b	141.427	1.04259	8.99e-06	U	1.05966	2.37e-06	U	0.851719	0.000285019	U	1.04574	2.11e-06	U	UUUU	U	(-47)	(-49), (+23005)	Dyrk1b	124.837	1.26675	0.000213832	U
Dysf	1023.55	0.0796103	0.861305	N	-0.0908602	0.690087	N	NN	N	Dysf	29.5162	0.266951	0.937706	N	Dysf	19.5921	0.0507269	NA	N	-0.199196	0.987853	N	NN	N	(+6843)	NA	Dysf	101.526	0.0323136	0.952842	N	0.123027	0.729239	N	0.338092	0.259074	N	0.757817	0.00111097	U	NNNU	U	(-8378), (+24306)	(-8436), (+24313)	Dysf	245.151	1.66796	8.01e-18	U
E2f4	541.598	0.0126783	0.990217	N	0.0999758	0.688518	N	NN	N	E2f4	133.445	0.226174	0.635308	N	E2f4	223.311	0.372459	0.0935316	N	0.123728	0.941572	N	NN	N	(+85)	NA	E2f4	164.281	0.208959	0.46718	N	0.356913	0.0968648	N	0.159176	0.570486	N	0.494238	0.0108395	U	NNNU	U	NA	NA	E2f4	164.94	0.292931	0.319585	N
E2f6	835.715	-0.0784399	0.753554	N	-0.045033	0.806264	N	NN	N	E2f6	154.147	0.0867953	0.971046	N	E2f6	312.007	0.104275	0.79751	N	0.122761	0.948353	N	NN	N	(+321), (+2731)	(+351)	E2f6	458.546	0.208139	0.182679	N	0.613797	1.66e-08	U	0.797222	4.22e-14	U	0.805901	8.51e-15	U	NUUU	U	NA	NA	E2f6	705.929	0.692599	5.76e-05	U
Efr3a	1446.32	0.0396237	0.939494	N	0.0320073	0.893373	N	NN	N	Efr3a	518.383	-0.0558288	0.969839	N	Efr3a	516.997	0.412953	0.466433	N	0.57427	0.615148	N	NN	N	(-230)	NA	Efr3a	786.785	0.326359	0.0483219	U	0.579609	1.19e-05	U	0.558384	2.36e-05	U	0.621813	1.15e-06	U	UUUU	U	(-286), (+4952)	(-326), (+5047)	Efr3a	598.301	1.01174	1.14e-12	U
Egln1	2834.02	0.101958	0.483756	N	0.119344	0.23533	N	NN	N	Egln1	660.84	0.0530263	0.956444	N	Egln1	627.552	0.0373747	0.91239	N	0.183467	0.806385	N	NN	N	(-281), (+26882)	(-481)	Egln1	1610.16	0.428434	0.11226	N	0.557506	0.0130105	U	0.939745	2.99e-06	U	0.791607	0.000104607	U	NUUU	U	(-390), (+24790)	(-398), (+24743)	Egln1	3243.54	0.438586	0.0309718	U
Egln3	2025.34	0.275803	0.0194817	U	0.119783	0.484255	N	UN	U	Egln3	67.0871	-0.0476013	0.995134	N	Egln3	151.293	0.934538	0.0335513	U	0.560094	0.6392	N	UN	U	NA	NA	Egln3	322.641	-0.902992	4.33e-06	D	-1.09403	3e-09	D	-1.21078	3.8e-11	D	-1.35111	5.73e-14	D	DDDD	D	NA	NA	Egln3	434.615	1.03288	3.59e-11	U
Eif4g1	6277.03	0.16915	0.247476	N	0.0806439	0.641817	N	NN	N	Eif4g1	2778.35	0.142256	0.208239	N	Eif4g1	1693.12	0.304928	0.166746	N	0.191944	0.830154	N	NN	N	(-940), (+19832)	(-889)	Eif4g1	2059.74	0.0573692	0.807282	N	0.324697	0.0138549	U	0.243486	0.085181	N	0.23826	0.0821694	N	NUNN	U	(-864)	(-868)	Eif4g1	1661.18	0.440007	0.00158262	U
Elmo2	1466.41	0.109332	0.477699	N	0.149747	0.143787	N	NN	N	Elmo2	458.881	0.143874	0.392714	N	Elmo2	540.792	0.545108	0.00242896	U	0.290846	0.484785	N	UN	U	(-274), (+3618), (+4796), (+10587), (+11334)	(-432)	Elmo2	185.074	0.583862	0.0813511	N	0.557622	0.0632145	N	0.324195	0.359386	N	1.48271	1.09e-09	U	NNNU	U	(+4900)	(+4813)	Elmo2	133.42	0.210608	0.574868	N
Elof1	1423.03	0.204035	0.663757	N	0.245439	0.386098	N	NN	N	Elof1	223.448	-0.0345988	0.986568	N	Elof1	296.216	0.36991	0.175157	N	0.118713	0.948455	N	NN	N	(-5814)	NA	Elof1	460.815	0.409049	0.111272	N	0.524458	0.0144728	U	0.777169	7.71e-05	U	0.624406	0.00186652	U	NUUU	U	(-5694)	(-5733), (+6730)	Elof1	254.952	0.42582	0.0414039	U
Elovl5	3734.46	0.312272	6.48e-06	U	0.632382	1.18e-25	U	UU	U	Elovl5	941.993	0.206182	0.688261	N	Elovl5	1420.66	0.277936	0.241886	N	0.427148	0.114978	N	NN	N	(-6587)	(-6678)	Elovl5	2603.96	-0.350807	0.181565	N	-0.629848	0.00178167	D	-0.16881	0.54954	N	0.478826	0.020119	U	NDNU	D	(-6658)	(-6686)	Elovl5	285.844	0.474845	0.0203292	U
Elovl6	632.356	0.266679	0.0866449	N	0.0516494	0.853594	N	NN	N	Elovl6	1027.54	-0.0429685	0.96748	N	Elovl6	1086.6	0.0433173	0.906267	N	0.054	0.98281	N	NN	N	(+1904)	NA	Elovl6	16205.3	0.149312	0.637358	N	0.183355	0.46509	N	1.057	1.7e-09	U	0.760673	2.87e-05	U	NNUU	U	NA	NA	Elovl6	21.3768	1.51255	0.00885259	U
Elp5	781.594	-0.104509	0.875009	N	0.125557	0.685551	N	NN	N	Elp5	434.83	0.100392	0.860061	N	Elp5	866.846	0.203448	0.260985	N	0.140964	0.849516	N	NN	N	NA	NA	Elp5	678.775	0.253246	0.107155	N	0.55672	2.61e-06	U	0.565894	1.5e-06	U	0.538436	3.86e-06	U	NUUU	U	NA	NA	Elp5	152.281	1.11822	1.98e-07	U
Emc10	3432.68	-0.135323	0.712267	N	0.114704	0.651681	N	NN	N	Emc10	1038.52	0.135366	0.853547	N	Emc10	1884.65	0.273463	0.154916	N	0.0891812	0.948353	N	NN	N	(+28473)	NA	Emc10	754.647	0.425333	0.133573	N	0.884665	3.87e-05	U	0.483227	0.0461141	U	0.635021	0.00412748	U	NUUU	U	NA	NA	Emc10	503.043	0.824194	4.74e-05	U
Emc3	2062.72	0.0342447	0.959781	N	0.159812	0.314339	N	NN	N	Emc3	693.056	0.0837977	0.868554	N	Emc3	1190.88	0.0379504	0.882434	N	0.0674222	0.951014	N	NN	N	NA	NA	Emc3	1389.27	0.10878	0.557241	N	0.431411	0.000212863	U	0.201604	0.145986	N	-0.0911326	0.572707	N	NUNN	U	NA	(+22539)	Emc3	528.372	0.574456	0.00077619	U
Emg1	942.152	-0.00362475	0.996392	N	0.129892	0.561926	N	NN	N	Emg1	185.027	0.133738	0.80952	N	Emg1	223.232	-0.287458	0.281655	N	-0.10037	0.954259	N	NN	N	(-138)	NA	Emg1	427.402	0.37353	0.0162664	U	0.543405	3.65e-05	U	0.55147	2.58e-05	U	0.71573	6.76e-09	U	UUUU	U	(+17725)	NA	Emg1	182.029	0.704163	0.00167293	U
Endog	103.889	0.323908	0.690094	N	0.471486	0.221007	N	NN	N	Endog	15.3958	0.143792	0.983554	N	Endog	78.0802	0.603869	0.0730691	N	0.373448	0.726882	N	NN	N	(+239)	(+131)	Endog	250.595	0.418609	0.0697752	N	0.528159	0.00669476	U	0.864125	9.72e-07	U	0.920551	8.5e-08	U	NUUU	U	NA	NA	Endog	335.537	0.977855	1.7e-06	U
Eng	38.0051	-0.36814	0.738492	N	0.154179	0.830346	N	NN	N	Eng	4.57157	0.898103	NA	N	Eng	801.682	0.324942	0.334776	N	0.484112	0.303482	N	NN	N	NA	NA	Eng	819.542	0.893831	0.000893224	U	1.01177	4.37e-05	U	0.49746	0.0829664	N	0.516675	0.0600156	N	UUNN	U	NA	NA	Eng	1074.81	0.732474	7.41e-06	U
Eno1	3627.36	0.0340408	0.966602	N	0.231274	0.163813	N	NN	N	Eno1	362.182	0.305159	0.942059	N	Eno1	551.939	0.388478	0.182803	N	0.173566	0.922753	N	NN	N	(-6016), (+265), (+1012), (+2982)	(-6036)	Eno1	2102	0.225359	0.226586	N	0.263676	0.091039	N	0.44017	0.00146782	U	0.681023	8.66e-08	U	NNUU	U	(-15734), (-5800)	(-15713), (-5757)	Eno1	101.472	0.436799	0.217701	N
Epb41	1758.6	-0.170108	0.388014	N	-0.164211	0.295544	N	NN	N	Epb41	457.661	-0.0447707	0.986568	N	Epb41	817.456	-0.415712	0.602333	N	-0.1273	0.986842	N	NN	N	NA	NA	Epb41	1020.99	0.365435	0.0142935	U	0.782648	5.43e-11	U	0.996187	7.81e-18	U	0.491243	8.56e-05	U	UUUU	U	(+5858)	(+5798), (+14542)	Epb41	1148.51	0.0615684	0.840771	N
Epb41l2	4293.73	0.236994	0.0138743	U	0.0324503	0.870909	N	UN	U	Epb41l2	706.856	0.257273	0.471407	N	Epb41l2	1898.74	0.0956536	0.697517	N	0.300138	0.237096	N	NN	N	(-29573), (-194)	(-251)	Epb41l2	1375.15	0.0119822	0.981067	N	0.202979	0.512782	N	0.578062	0.0187021	U	0.525527	0.0319755	U	NNUU	U	(-191)	(-237)	Epb41l2	481.533	-0.0466234	0.882325	N
Epdr1	2713	0.0472052	0.805751	N	0.170487	0.00354179	U	NU	U	Epdr1	538.344	0.144152	0.8736	N	Epdr1	513.284	-0.00867568	0.983712	N	-0.0394639	0.987853	N	NN	N	NA	NA	Epdr1	104.322	-0.562737	0.193483	N	0.257422	0.54709	N	0.571031	0.11797	N	1.61593	1.15e-08	U	NNNU	U	NA	NA	Epdr1	284.099	0.910601	4.29e-05	U
Ephb1	952.842	0.281907	0.008717	U	0.265907	0.00290528	U	UU	U	Ephb1	297.004	0.578768	6.04e-11	U	Ephb1	543.787	-0.0440689	0.946607	N	0.348376	0.767049	N	NN	N	(+507), (+14092)	(-290), (+552)	Ephb1	5.46353	0.272536	0.831469	N	-0.916661	0.323463	N	-0.27587	0.824429	N	-0.798654	0.396865	N	NNNN	N	NA	NA	Ephb1	226.231	1.08888	3.7e-05	U
Epn2	1718.59	-0.0850013	0.738843	N	0.064086	0.714842	N	NN	N	Epn2	940.217	0.0869293	0.689884	N	Epn2	1168.52	-0.0166061	0.963168	N	-0.00908907	0.996568	N	NN	N	(+656), (+19960)	NA	Epn2	300.329	0.784142	6.9e-07	U	0.772299	4.54e-07	U	1.10049	4.09e-14	U	1.68293	1.76e-34	U	UUUU	U	(-28684), (-17934)	(-28695), (-17919)	Epn2	402.997	-0.195889	0.357542	N
Ergic1	2646.98	-0.124384	0.389961	N	0.0605861	0.698052	N	NN	N	Ergic1	1394.88	0.120906	0.775008	N	Ergic1	1325.16	0.445077	0.0390475	U	0.280825	0.614145	N	UN	U	(-11889), (+291), (+16259)	(+322)	Ergic1	1160.27	0.0700782	0.841192	N	0.22643	0.313862	N	0.062033	0.843388	N	0.807387	1.77e-06	U	NNNU	U	(+279), (+10217), (+21065)	(+276), (+10102), (+21061)	Ergic1	337.009	0.343344	0.117849	N
Ero1l	305.621	0.356037	0.106977	N	-0.0902519	0.817336	N	NN	N	Ero1l	183.289	-0.00196924	0.99855	N	Ero1l	85.6949	-0.230606	0.584739	N	-0.0886251	0.981111	N	NN	N	(-11089), (+4466)	(+4321)	Ero1l	120.609	0.112975	0.717893	N	0.422185	0.0289408	U	0.380556	0.0626902	N	0.392336	0.0418634	U	NUNU	U	NA	NA	Ero1l	69.8292	0.0209823	0.973609	N
Esrra	633.656	-0.0104759	0.992107	N	0.287598	0.0937268	N	NN	N	Esrra	127.526	0.388397	0.109796	N	Esrra	74.5391	0.344191	0.491209	N	0.376018	0.817268	N	NN	N	(-1488), (+51)	NA	Esrra	289.078	0.488297	0.0311643	U	0.926798	2.69e-07	U	0.757302	4.65e-05	U	0.484489	0.0149708	U	UUUU	U	NA	NA	Esrra	1133.1	0.424243	0.0154796	U
Esrrg	76.4529	0.515873	0.209396	N	0.198422	0.703885	N	NN	N	Esrrg	71.7204	0.108119	0.957137	N	Esrrg	289.995	0.457349	0.334898	N	0.329416	0.876229	N	NN	N	NA	NA	Esrrg	627.279	0.113157	0.687058	N	1.43053	3.25e-23	U	1.3421	2.24e-20	U	1.15966	1.77e-15	U	NUUU	U	NA	NA	Esrrg	485.766	-0.500563	0.0239206	D
F730043M19Rik	34.1404	-0.240579	0.872104	N	0.198444	0.768236	N	NN	N	F730043M19Rik	196.888	0.503865	0.0326556	U	F730043M19Rik	183.345	1.2334	0.050188	N	0.641432	0.788265	N	NN	N	NA	NA	F730043M19Rik	12.8784	0.595578	0.539857	N	0.444693	0.61466	N	1.73778	0.00383388	U	2.98614	3.98e-09	U	NNUU	U	NA	NA	F730043M19Rik	11.3212	0.67572	0.506988	N
Fads1	5800.42	-0.112081	0.298852	N	-0.145924	0.0505775	N	NN	N	Fads1	1892.16	0.100434	0.441895	N	Fads1	1108.67	0.358835	0.0114315	U	0.244906	0.35199	N	UN	U	(+572), (+10310)	(+10266)	Fads1	74.7193	-0.0651605	0.904316	N	0.02304	0.957801	N	-0.246927	0.503695	N	0.32132	0.295886	N	NNNN	N	(+11005)	NA	Fads1	286.498	0.759752	0.00257844	U
Fam160b2	297.508	0.449607	0.266631	N	0.213029	0.647716	N	NN	N	Fam160b2	141.105	0.21254	0.560903	N	Fam160b2	145.951	0.101031	0.846357	N	-0.0564687	0.987853	N	NN	N	(-25996), (-23774), (-18904), (-15928), (-159), (+13951), (+14977)	(-26057), (-23697), (-15964)	Fam160b2	98.7862	0.803292	0.00196861	U	0.821469	0.000675374	U	0.763995	0.00200146	U	0.931825	5.06e-05	U	UUUU	U	(-18846), (+15590)	(-18872)	Fam160b2	319.802	0.636898	0.000523989	U
Fam214b	973.258	0.166483	0.456277	N	0.0516198	0.843673	N	NN	N	Fam214b	270.584	-0.00363168	0.99855	N	Fam214b	236.13	0.722638	0.0205718	U	0.206682	0.928286	N	UN	U	(-5732), (+8469)	(-5907)	Fam214b	119.002	0.523719	0.0565381	N	0.288386	0.307753	N	0.0031504	0.995277	N	0.510091	0.0340476	U	NNNU	U	(-5878)	(-5880)	Fam214b	453.83	0.172735	0.42012	N
Fam222b	462.456	-0.0539841	0.939494	N	-0.101257	0.688936	N	NN	N	Fam222b	254.97	-0.0217108	0.992418	N	Fam222b	583.423	0.474106	0.0469862	U	0.172928	0.906867	N	UN	U	(-5661)	NA	Fam222b	154.974	0.490661	0.119903	N	0.590918	0.0265802	U	0.338108	0.281396	N	0.659449	0.00902282	U	NUNU	U	(+22238)	NA	Fam222b	208.389	0.0990679	0.752185	N
Fam43a	518.371	0.422902	0.0024457	U	0.330816	0.0257292	U	UU	U	Fam43a	65.304	0.391798	0.316412	N	Fam43a	157.021	-0.154752	0.775247	N	-0.219888	0.926793	N	NN	N	(-2378)	NA	Fam43a	187.752	0.677258	0.00200095	U	0.529403	0.0142314	U	0.446576	0.0502999	N	0.73723	0.000171387	U	UUNU	U	NA	NA	Fam43a	354.009	0.261822	0.19682	N
Fam49a	888.856	-0.0637902	0.903583	N	-0.0891326	0.689409	N	NN	N	Fam49a	5479.44	-0.0660537	0.940621	N	Fam49a	4643.07	0.328654	0.389137	N	0.4644	0.468429	N	NN	N	(-17), (+5818)	(+5730)	Fam49a	401.688	-0.0492337	0.902135	N	-0.345892	0.110211	N	0.124786	0.663144	N	0.896284	2.05e-07	U	NNNU	U	(+21892), (+22660), (+25162)	(+25135)	Fam49a	122.322	-0.0746485	0.903507	N
Fam69b	249.44	-0.12875	0.877246	N	0.203526	0.554626	N	NN	N	Fam69b	294.75	0.179142	0.650177	N	Fam69b	217.363	0.252049	0.47517	N	0.103058	0.967526	N	NN	N	(+298), (+11666)	NA	Fam69b	123.093	0.342838	0.414828	N	0.503671	0.123447	N	0.803667	0.00607454	U	0.684562	0.0208596	U	NNUU	U	(-23803), (-20910), (-19074)	(-20900), (-19055)	Fam69b	198.77	1.08835	0.000192789	U
Fastkd2	240.403	-0.0156074	0.989205	N	-0.153807	0.539689	N	NN	N	Fastkd2	107.017	0.092711	0.956444	N	Fastkd2	143.117	0.161949	0.693076	N	0.0899878	0.97455	N	NN	N	NA	NA	Fastkd2	323.868	0.0712823	0.82011	N	0.362571	0.0439002	U	0.626416	8.8e-05	U	0.463729	0.00505404	U	NUUU	U	NA	NA	Fastkd2	184.067	0.713188	0.00104711	U
Fbrsl1	2015.76	-0.0192344	0.985597	N	-1.28e-06	0.99999	N	NN	N	Fbrsl1	261.468	0.0369703	0.986568	N	Fbrsl1	530.172	0.727996	2.51e-06	U	0.599648	0.00041709	U	UU	U	NA	NA	Fbrsl1	172.818	0.430538	0.0392798	U	0.47639	0.00942676	U	0.360731	0.0736845	N	0.679859	4.57e-05	U	UUNU	U	NA	NA	Fbrsl1	407.124	-0.164863	0.590366	N
Fgd3	682.197	0.351202	0.0180995	U	0.0141574	0.969977	N	UN	U	Fgd3	219.138	0.121213	0.953798	N	Fgd3	25.3564	0.275831	0.808024	N	-0.0818369	0.992861	N	NN	N	(+25500)	NA	Fgd3	0.844691	1.84968	NA	N	-0.0939769	NA	N	0.924696	NA	N	0.0109288	NA	N	NNNN	N	NA	NA	Fgd3	19.7749	1.13588	0.107395	N
Fgf1	220.143	-0.15074	0.779281	N	0.175061	0.523739	N	NN	N	Fgf1	148.686	-0.0336469	0.995653	N	Fgf1	450.819	0.438681	0.0530373	N	0.320561	0.523921	N	NN	N	(+28378)	NA	Fgf1	301.174	0.409165	0.283797	N	1.61007	8.78e-11	U	2.17406	8.56e-20	U	3.2362	6.05e-45	U	NUUU	U	(-10800)	(-10756)	Fgf1	2535.25	1.39046	7.51e-26	U
Filip1l	51.678	0.438774	0.640358	N	-0.394637	0.562358	N	NN	N	Filip1l	17.7817	0.367005	0.860143	N	Filip1l	119.448	0.661728	0.371552	N	0.276686	0.952673	N	NN	N	(+4133), (+6370)	NA	Filip1l	234.385	0.345295	0.334821	N	0.128915	0.730099	N	-0.0121194	0.980781	N	-0.030357	0.948214	N	NNNN	N	NA	NA	Filip1l	658.2	0.978711	6.15e-07	U
Fkbp5	307.535	0.0717706	0.926141	N	-0.152988	0.54065	N	NN	N	Fkbp5	230.025	-0.0659523	0.956444	N	Fkbp5	161.657	-0.147461	0.774637	N	-0.0688054	0.986974	N	NN	N	(-10702), (-5630), (-4143), (-1185)	(-5455), (-4174), (-1119)	Fkbp5	40.6372	0.590147	0.430521	N	1.16329	0.0307701	U	1.6288	0.00100623	U	1.18678	0.0227055	U	NUUU	U	(-1124)	NA	Fkbp5	547.232	0.635858	0.00997245	U
Flywch2	65.9536	0.302649	0.794967	N	1.52212	2.5e-09	U	NU	U	Flywch2	68.3734	1.66632	3.15e-14	U	Flywch2	145.835	1.43518	1.09e-06	U	1.70449	1.34e-09	U	UU	U	(-16892), (-4997), (+161)	(+6)	Flywch2	6.17592	-0.214997	0.862545	N	-0.628807	0.472588	N	0.386768	0.682551	N	0.484624	0.546608	N	NNNN	N	(+10)	NA	Flywch2	9.78865	1.91173	0.0432351	N
Fosl2	1278.91	-0.0888496	0.84547	N	-0.289555	0.0489738	D	ND	D	Fosl2	1191.38	-0.489912	0.00143505	D	Fosl2	320.669	0.677512	0.198436	N	0.021979	0.996719	N	NN	N	(-20274), (-305)	NA	Fosl2	436.457	0.238714	0.81189	N	-0.400313	0.584672	N	0.150563	0.873486	N	1.16724	0.0385819	U	NNNU	U	(-28949), (+19657)	(-28955), (-14752), (+19626)	Fosl2	360.675	0.576988	0.00184075	U
Foxo1	1182.85	0.173373	0.316284	N	0.101486	0.570353	N	NN	N	Foxo1	618.125	0.0161485	0.995174	N	Foxo1	1821.46	-0.610285	0.591918	N	-0.241339	0.980688	N	NN	N	(+954), (+16535), (+28476)	NA	Foxo1	1607.69	1.08402	0.000380325	U	1.35993	9.64e-07	U	1.35359	7.72e-07	U	1.23395	7.19e-06	U	UUUU	U	NA	NA	Foxo1	326.127	0.0830012	0.776031	N
Foxo6os	1.5013	0.199298	NA	N	3.94452	NA	N	NN	N	Foxo6os	1.51813	1.66614	NA	N	Foxo6os	2.81446	1.45567	NA	N	1.86713	NA	N	NN	N	NA	NA	Foxo6os	5.23954	0.596356	0.870055	N	5.37963	7.25e-05	N	4.21598	0.00421378	N	6.44705	3.72e-07	N	NNNN	N	NA	NA	Foxo6os	410.732	6.80267	9.62e-12	U
Foxred2	379.318	0.163961	0.53625	N	0.231353	0.0653448	N	NN	N	Foxred2	269.796	0.214546	0.409295	N	Foxred2	205.247	0.681219	0.0205568	U	0.434424	0.525448	N	UN	U	(-807), (-69), (+22860)	(-839), (+22843)	Foxred2	38.6445	0.413288	0.59426	N	1.61865	0.000328156	U	3.31916	1.44e-17	U	2.36863	5.35e-09	U	NUUU	U	(+22539)	(+22600)	Foxred2	14.3156	0.805365	0.338459	N
Fscn1	10767.2	-0.120001	0.6885	N	-0.105984	0.614488	N	NN	N	Fscn1	3712	0.00617527	0.997779	N	Fscn1	2253.43	0.458251	0.00115885	U	0.178532	0.717144	N	UN	U	(+1279), (+3238), (+4086), (+7598), (+8321)	(+938), (+4081), (+8422)	Fscn1	92.0564	0.20726	0.574209	N	0.133096	0.694948	N	-0.290245	0.362009	N	0.662249	0.00419385	U	NNNU	U	NA	NA	Fscn1	208.814	1.14017	1.06e-08	U
Fuca2	1071.67	0.0962593	0.598685	N	0.118842	0.258413	N	NN	N	Fuca2	328.182	0.0316361	0.991732	N	Fuca2	252.552	0.184265	0.547549	N	0.0609375	0.98281	N	NN	N	(+191)	NA	Fuca2	60.9757	-0.0596735	0.910996	N	-0.425973	0.154776	N	-0.190653	0.621758	N	0.769214	0.00111659	U	NNNU	U	NA	NA	Fuca2	1433.02	1.18561	5.78e-14	U
Fyb	41.4051	0.285002	0.85186	N	-0.377236	0.570094	N	NN	N	Fyb	3.14684	-0.405537	NA	N	Fyb	80.0451	-0.201425	0.707002	N	-0.0590715	0.990117	N	NN	N	NA	NA	Fyb	25.6513	0.889255	0.0702027	N	-0.0205622	0.977363	N	-0.344219	0.593281	N	0.501785	0.315518	N	NNNN	N	NA	NA	Fyb	24.8383	1.51814	0.00987067	U
Gadd45a	342.636	0.520409	0.00522882	U	0.750346	2.02e-06	U	UU	U	Gadd45a	54.19	0.282226	0.674057	N	Gadd45a	56.8299	0.0993118	0.885367	N	0.294635	0.89642	N	NN	N	(+249)	(-26)	Gadd45a	62.5254	0.00719181	0.993337	N	0.0163897	0.982506	N	0.636081	0.204315	N	0.237452	0.694007	N	NNNN	N	(+121)	(-20334), (+37), (+23439)	Gadd45a	82.3978	2.18962	4.79e-07	U
Gbe1	679.762	0.239994	0.0593531	N	0.447222	5.31e-07	U	NU	U	Gbe1	295.799	0.302439	0.318158	N	Gbe1	151.283	0.0809911	0.893623	N	0.250336	0.899129	N	NN	N	(-4571), (+29)	(-4736), (+52)	Gbe1	6378.34	0.0188368	0.959381	N	-0.0340532	0.895143	N	0.16937	0.437369	N	0.474337	0.00363212	U	NNNU	U	(+96)	(+48)	Gbe1	194.07	1.30198	1.72e-11	U
Gbp5	225.533	0.842424	5.41e-05	U	0.0109242	0.985224	N	UN	U	Gbp5	7.99123	0.261171	0.972079	N	Gbp5	11.8478	-0.336139	NA	N	0.459155	0.942204	N	NN	N	NA	NA	Gbp5	30.145	0.810487	0.0536073	N	0.0709712	0.902813	N	0.397609	0.409221	N	0.0779929	0.900716	N	NNNN	N	NA	NA	Gbp5	71.1495	0.839661	0.044318	U
Gbp7	255.588	0.296023	0.351517	N	0.147009	0.656291	N	NN	N	Gbp7	58.0409	0.4202	0.947237	N	Gbp7	86.6812	-0.475885	0.220134	N	-0.00348023	0.999625	N	NN	N	(+27936)	NA	Gbp7	133.461	0.240946	0.589673	N	-0.249928	0.506677	N	0.0149729	0.978512	N	0.123843	0.771913	N	NNNN	N	(+29640)	(+29595)	Gbp7	147.374	0.994079	0.0040659	U
Gch1	66.3938	0.29686	0.6885	N	-0.351132	0.581554	N	NN	N	Gch1	14.1389	-0.3525	0.884005	N	Gch1	12.2503	0.427275	NA	N	0.251955	0.97677	N	NN	N	NA	NA	Gch1	18.0272	-0.044414	0.958351	N	-0.117204	0.840438	N	-0.163106	0.805955	N	0.546848	0.185977	N	NNNN	N	(+11452)	NA	Gch1	82.1333	0.793837	0.00775651	U
Gda	8.39127	1.34484	NA	N	-0.899089	NA	N	NN	N	Gda	1918.19	-0.417684	0.0185085	D	Gda	2642.66	-0.108055	0.813271	N	-0.170346	0.934768	N	NN	N	NA	NA	Gda	214.917	0.615395	0.00691428	U	0.340431	0.155985	N	0.0129792	0.975562	N	0.0831001	0.796904	N	UNNN	U	NA	NA	Gda	217.366	0.918264	0.000654784	U
Gde1	1874.58	-0.1047	0.756099	N	0.245633	0.0638411	N	NN	N	Gde1	1008.02	0.143047	0.212581	N	Gde1	2136.47	0.527937	0.0262554	U	0.470398	0.15649	N	UN	U	(-52), (+28820)	(-123)	Gde1	2485.72	0.441085	0.0218014	U	0.994373	6.17e-11	U	1.09322	2.21e-13	U	0.865247	1.21e-08	U	UUUU	U	(-232), (+6892)	(-136), (+6846)	Gde1	351.224	0.179647	0.454294	N
Gemin5	653.623	0.0105504	0.98877	N	-0.111329	0.492936	N	NN	N	Gemin5	248.743	0.0101166	0.996302	N	Gemin5	113.643	0.0713168	0.881727	N	-0.0155938	0.995558	N	NN	N	(+226)	NA	Gemin5	54.5711	0.0988028	0.824054	N	0.472389	0.0611794	N	0.416672	0.12772	N	0.582314	0.0127148	U	NNNU	U	NA	NA	Gemin5	87.1805	-0.0667398	0.889116	N
Ginm1	1111.7	0.0660526	0.875009	N	0.0735627	0.712576	N	NN	N	Ginm1	125.251	0.0257573	0.995653	N	Ginm1	211.512	0.0673583	0.881384	N	0.10684	0.957691	N	NN	N	NA	NA	Ginm1	4787.82	-0.178345	0.459417	N	-0.0318902	0.901117	N	0.207328	0.304745	N	-0.152607	0.463048	N	NNNN	N	(+6399)	(+774), (+6429), (+25853)	Ginm1	396.016	0.757415	5.43e-05	U
Gli2	933.339	0.36141	0.081324	N	0.400425	0.0205512	U	NU	U	Gli2	46.6922	0.175717	0.968836	N	Gli2	94.9583	1.1891	0.000418333	U	1.30259	0.000120193	U	UU	U	NA	NA	Gli2	3.93573	0.458159	NA	N	1.31794	0.174991	N	1.29374	0.20743	N	1.03433	0.321743	N	NNNN	N	(+22215)	(+22258)	Gli2	30.8636	-0.173345	0.850016	N
Glns-ps1	1562.62	0.132052	0.251156	N	0.0272852	0.873661	N	NN	N	Glns-ps1	208.932	0.0130892	0.997871	N	Glns-ps1	290.489	0.348509	0.396835	N	0.277413	0.876229	N	NN	N	NA	NA	Glns-ps1	583.405	0.54197	0.173126	N	1.3798	1.55e-06	U	1.3902	8.92e-07	U	1.05066	0.0003214	U	NUUU	U	NA	NA	Glns-ps1	1252.11	-1.64579	2.31e-18	D
Glrx5	1324.24	0.0229014	0.986348	N	0.431375	0.0286174	U	NU	U	Glrx5	367.621	0.196506	0.496698	N	Glrx5	368.191	0.0836381	0.791302	N	0.143779	0.905995	N	NN	N	(-22725)	NA	Glrx5	759.553	0.159611	0.344437	N	0.456832	8.05e-05	U	0.575611	2.03e-07	U	0.632219	4.56e-09	U	NUUU	U	(+6877)	(+4994), (+7082)	Glrx5	725.601	0.985131	2.35e-07	U
Gm10031	392.147	-0.00388772	0.99648	N	-0.225589	0.330705	N	NN	N	Gm10031	616.407	-0.121483	0.638091	N	Gm10031	248.01	-0.216098	0.464388	N	-0.138131	0.937655	N	NN	N	NA	NA	Gm10031	242.219	0.148753	0.535374	N	0.176223	0.365744	N	0.494371	0.00141829	U	0.3067	0.0670966	N	NNUN	U	NA	NA	Gm10031	677.01	0.529155	0.00208059	U
Gm10039	449.246	-0.120734	0.893905	N	0.39413	0.131083	N	NN	N	Gm10039	578.639	0.185138	0.698236	N	Gm10039	709.666	0.290558	0.257289	N	0.185796	0.876229	N	NN	N	NA	NA	Gm10039	30.0325	-0.247431	0.725735	N	0.970122	0.0177487	U	-0.425416	0.467858	N	0.987111	0.0129185	U	NUNU	U	NA	NA	Gm10039	9860.67	0.66752	0.000882936	U
Gm10053	91.2838	0.153793	0.919551	N	0.55014	0.198684	N	NN	N	Gm10053	48.1168	0.473778	0.588336	N	Gm10053	3.61876	-0.228271	NA	N	0.231534	NA	N	NN	N	NA	NA	Gm10053	43.3668	-0.0175119	0.978407	N	-0.0293616	0.951583	N	0.553875	0.0851125	N	0.0779763	0.870436	N	NNNN	N	NA	NA	Gm10053	1138.34	1.40157	3.64e-19	U
Gm10169	NA	NA	NA	NA	NA	NA	NA	NA	NA	Gm10169	NA	NA	NA	NA	Gm10169	259.826	0.637521	0.0304069	U	0.339202	0.718003	N	UN	U	NA	NA	Gm10169	30.378	0.48538	0.353917	N	0.376492	0.431905	N	0.411279	0.411526	N	0.792519	0.0407297	U	NNNU	U	NA	NA	Gm10169	286.951	0.144419	0.616764	N
Gm10516	33.2346	-0.0247766	0.992905	N	-0.0778341	0.938218	N	NN	N	Gm10516	19.8981	-0.270194	0.940621	N	Gm10516	55.9637	0.0910952	0.897038	N	0.135095	0.970004	N	NN	N	NA	NA	Gm10516	47.4144	-0.00754655	0.990715	N	0.352454	0.312651	N	0.764376	0.00868556	U	1.15792	5.39e-06	U	NNUU	U	NA	NA	Gm10516	60.6677	0.891414	0.0338785	U
Gm11633	298.967	-0.0398802	0.975282	N	0.351171	0.10581	N	NN	N	Gm11633	356.357	0.177017	0.713769	N	Gm11633	418.605	0.409964	0.111941	N	0.323604	0.598884	N	NN	N	NA	NA	Gm11633	1605.35	-0.0714555	0.838609	N	-0.0393656	0.891573	N	0.197416	0.412979	N	0.0936511	0.725041	N	NNNN	N	NA	NA	Gm11633	773.018	0.618187	0.00152098	U
Gm11967	NA	NA	NA	NA	NA	NA	NA	NA	NA	Gm11967	NA	NA	NA	NA	Gm11967	0.303633	0.596698	NA	N	1.51992	NA	N	NN	N	NA	NA	Gm11967	1.93943	1.28284	NA	N	3.41223	NA	N	3.30342	NA	N	5.02333	0.00152706	N	NNNN	N	NA	NA	Gm11967	24.4324	2.33304	0.000157021	U
Gm14403	21.3193	0.043884	0.990671	N	-0.351896	0.70379	N	NN	N	Gm14403	4.24546	0.157902	NA	N	Gm14403	12.2129	-0.00821653	NA	N	0.0550379	0.995558	N	NN	N	NA	NA	Gm14403	77.1889	-0.0649377	0.915502	N	0.493673	0.123174	N	1.4137	2.39e-08	U	0.448608	0.164249	N	NNUN	U	NA	NA	Gm14403	154.609	1.42977	7.74e-11	U
Gm15542	146.796	0.044365	0.975912	N	0.0417903	0.942326	N	NN	N	Gm15542	270.559	-0.0341152	0.986568	N	Gm15542	26.775	1.08334	0.0782286	N	0.719206	0.684206	N	NN	N	NA	NA	Gm15542	12.9993	0.900774	0.171338	N	0.868881	0.134992	N	1.30999	0.0124713	U	0.922171	0.0998381	N	NNUN	U	NA	NA	Gm15542	64.1195	0.612676	0.15528	N
Gm17276	1.35636	0.0317858	NA	N	0.951041	NA	N	NN	N	Gm17276	1.64538	0.895335	NA	N	Gm17276	21.1598	-0.335132	NA	N	-0.296455	0.959809	N	NN	N	NA	NA	Gm17276	29.6706	3.24049	4.3e-06	U	4.3622	9.6e-12	U	3.35306	5.4e-07	U	3.83612	2.54e-09	U	UUUU	U	NA	NA	Gm17276	52.0718	2.87205	1.84e-10	U
Gm1840	3646.66	0.0357293	0.935935	N	0.183296	0.0583171	N	NN	N	Gm1840	2315.47	0.100127	0.937706	N	Gm1840	2236.54	0.281325	0.0455031	U	0.00648749	0.996719	N	UN	U	NA	NA	Gm1840	3694.51	0.201307	0.359337	N	0.127772	0.535498	N	0.24818	0.170585	N	0.717598	4.51e-07	U	NNNU	U	NA	NA	Gm1840	4249.82	-0.205838	0.205204	N
Gm18588	122.235	-0.0324822	0.984854	N	0.0140017	0.981447	N	NN	N	Gm18588	58.3456	0.0080001	0.998459	N	Gm18588	59.1764	0.326712	0.492646	N	0.203154	0.941572	N	NN	N	NA	NA	Gm18588	409.945	0.724286	0.00171295	U	1.07002	1.03e-07	U	1.25657	1.25e-10	U	1.01104	3.75e-07	U	UUUU	U	NA	NA	Gm18588	218.975	1.29902	1.36e-12	U
Gm43305	39.0729	0.0568297	0.983882	N	0.36207	0.536631	N	NN	N	Gm43305	NA	NA	NA	NA	Gm43305	66.0169	1.82887	0.00286867	U	1.34197	0.139052	N	UN	U	NA	NA	Gm43305	64.5358	0.762961	0.488084	N	0.463169	0.649602	N	2.01894	0.00607454	U	1.5851	0.0375055	U	NNUU	U	NA	NA	Gm43305	5.27715	-5.83856	0.309177	N
Gm4366	729.49	-0.109587	0.869568	N	0.0401048	0.923662	N	NN	N	Gm4366	840.011	0.0126172	0.996302	N	Gm4366	205.336	-0.0281483	0.95487	N	-0.0931548	0.969746	N	NN	N	NA	NA	Gm4366	127.384	0.202814	0.514197	N	0.476586	0.0265802	U	-0.0229157	0.955215	N	0.209414	0.41721	N	NUNN	U	NA	NA	Gm4366	2897.67	0.424205	0.00823746	U
Gm4430	153.417	0.185722	0.763461	N	0.0439924	0.933012	N	NN	N	Gm4430	101.192	-0.0132324	0.996346	N	Gm4430	83.1399	0.493446	0.154916	N	0.689863	0.0761434	N	NN	N	NA	NA	Gm4430	10.3943	0.859708	0.293133	N	1.35306	0.0284212	U	0.929166	0.201715	N	1.6547	0.00356324	U	NUNU	U	NA	NA	Gm4430	26.3799	1.72362	0.00122033	U
Gm4482	144.661	0.230625	0.594896	N	0.312941	0.202025	N	NN	N	Gm4482	127.634	0.0694956	0.971046	N	Gm4482	103.974	0.171596	0.721762	N	0.146911	0.951014	N	NN	N	NA	NA	Gm4482	823.529	0.166124	0.441575	N	-0.00558183	0.982709	N	0.017869	0.949426	N	-0.181468	0.306522	N	NNNN	N	NA	NA	Gm4482	101.994	1.3695	5.54e-08	U
Gm45716	142.984	-0.141024	0.91687	N	0.303394	0.514353	N	NN	N	Gm45716	108.083	0.551983	0.00324592	U	Gm45716	22.9577	0.338134	0.751612	N	0.746949	0.739446	N	NN	N	(+27865)	NA	Gm45716	118.44	-0.509048	0.239377	N	-1.44604	3.54e-06	D	-1.22323	0.000116978	D	-2.50177	1.74e-16	D	NDDD	D	NA	NA	Gm45716	169.015	0.630615	0.0181254	U
Gm4735	232.456	0.103532	0.886705	N	0.210326	0.463184	N	NN	N	Gm4735	36.0338	0.311734	0.995134	N	Gm4735	3.02776	0.0759697	NA	N	-0.0954779	NA	N	NN	N	NA	NA	Gm4735	34.0889	0.125999	0.825925	N	-0.27561	0.506802	N	0.218848	0.635732	N	0.473433	0.164324	N	NNNN	N	NA	NA	Gm4735	71.6402	1.00053	0.0173228	U
Gm5113	227.787	0.0774711	0.926141	N	-0.0701913	0.858115	N	NN	N	Gm5113	414.038	-0.0643585	0.968836	N	Gm5113	280.002	0.0632494	0.881188	N	0.0747582	0.976838	N	NN	N	NA	NA	Gm5113	152.085	1.21728	2e-08	U	1.54294	2.8e-14	U	1.40382	9.63e-12	U	1.18117	1.43e-08	U	UUUU	U	NA	NA	Gm5113	306.843	1.48069	5.1e-17	U
Gm5560	224.144	-0.320766	0.270641	N	0.0770641	0.851742	N	NN	N	Gm5560	113.425	0.275555	0.362612	N	Gm5560	95.6145	0.275053	0.545623	N	0.25423	0.899182	N	NN	N	NA	NA	Gm5560	213.454	0.108325	0.659477	N	0.166024	0.372581	N	0.362607	0.0217981	U	0.496016	0.000458546	U	NNUU	U	NA	NA	Gm5560	171.078	0.80502	0.000404511	U
Gm5812	NA	NA	NA	NA	NA	NA	NA	NA	NA	Gm5812	NA	NA	NA	NA	Gm5812	175.044	0.012025	0.982353	N	0.19042	0.907243	N	NN	N	NA	NA	Gm5812	87.1858	0.398441	0.124863	N	0.644261	0.0015747	U	0.498162	0.0253721	U	0.529887	0.0112254	U	NUUU	U	NA	NA	Gm5812	284.19	0.505326	0.0062651	U
Gm5844	128.013	0.199313	0.70418	N	0.0434096	0.934795	N	NN	N	Gm5844	380.668	-0.0452285	0.978751	N	Gm5844	13.8053	0.295794	NA	N	0.890145	0.686409	N	NN	N	NA	NA	Gm5844	37.964	0.196186	0.78124	N	0.115375	0.848291	N	-0.313873	0.599156	N	0.87774	0.0284841	U	NNNU	U	NA	NA	Gm5844	51.5375	0.289402	0.645029	N
Gm6368	1485.79	-0.153048	0.37937	N	-0.0862317	0.627523	N	NN	N	Gm6368	1088.72	-0.0893081	0.835163	N	Gm6368	236.342	0.275362	0.451554	N	0.299937	0.775281	N	NN	N	NA	NA	Gm6368	116.858	0.606575	0.168159	N	0.368309	0.393533	N	0.443939	0.296455	N	1.07842	0.000993352	U	NNNU	U	NA	NA	Gm6368	366.198	-0.425119	0.0190869	D
Gm6419	155.291	-0.0631004	0.953867	N	0.319041	0.177852	N	NN	N	Gm6419	104.294	-0.00385643	0.99855	N	Gm6419	160.508	-0.306713	0.247676	N	-0.0141543	0.995558	N	NN	N	NA	NA	Gm6419	539.186	-0.0351221	0.951713	N	0.0173581	0.967391	N	0.588214	0.0303005	U	0.322975	0.290647	N	NNUN	U	NA	NA	Gm6419	953.528	0.561385	0.0092792	U
Gm7666	220.52	0.0968987	0.920956	N	0.247658	0.440745	N	NN	N	Gm7666	121.835	0.215802	0.737654	N	Gm7666	46.681	0.40566	0.502876	N	0.236772	0.948353	N	NN	N	NA	NA	Gm7666	155.117	0.0741554	0.83238	N	0.245069	0.267318	N	0.468776	0.0145464	U	0.612828	0.000436705	U	NNUU	U	NA	NA	Gm7666	1976.73	0.577862	0.000232813	U
Gm8069	59.0702	0.046364	0.984854	N	0.322073	0.517754	N	NN	N	Gm8069	29.2799	0.189403	0.940621	N	Gm8069	68.7488	-0.0795337	0.900854	N	-0.000271372	0.999647	N	NN	N	NA	NA	Gm8069	181.692	0.535704	0.0164389	U	0.978195	5.31e-08	U	1.35475	3.04e-15	U	1.14362	4.22e-11	U	UUUU	U	NA	NA	Gm8069	363.663	1.04908	9.16e-06	U
Gm8355	182.621	0.10615	0.874414	N	-0.113351	0.726853	N	NN	N	Gm8355	37.5387	0.0446553	0.99271	N	Gm8355	3.61982	0.879552	NA	N	0.347364	NA	N	NN	N	NA	NA	Gm8355	15.3248	1.31018	0.0387112	U	1.15827	0.0508633	N	1.48771	0.00762703	U	1.65204	0.00155341	U	UNUU	U	NA	NA	Gm8355	107.903	-0.127231	0.778458	N
Gm9797	44.2418	0.883124	0.00794905	U	1.03715	0.000191756	U	UU	U	Gm9797	18.0041	0.356003	0.862109	N	Gm9797	7.79268	2.05472	NA	N	2.32457	NA	N	NN	N	NA	NA	Gm9797	9.62408	0.539352	0.567223	N	1.30953	0.0328235	N	0.958801	0.176178	N	1.52236	0.0078016	N	NNNN	N	NA	NA	Gm9797	96.2216	1.31152	8.4e-06	U
Gpam	4649.47	0.366746	0.00570376	U	0.118128	0.590678	N	UN	U	Gpam	934.353	0.234116	0.428528	N	Gpam	901.011	0.00557441	0.987654	N	0.396457	0.0754994	N	NN	N	(+666)	(+681)	Gpam	3960.17	0.474478	0.141116	N	0.755469	0.00311602	U	0.589442	0.0275126	U	0.510841	0.0578169	N	NUUN	U	(+577)	(+669)	Gpam	1977.65	1.32702	1.58e-09	U
Gpat4	2013.86	0.00243871	0.996106	N	0.0806355	0.46178	N	NN	N	Gpat4	927.768	0.035425	0.978958	N	Gpat4	543.524	0.242029	0.309862	N	0.116025	0.941572	N	NN	N	(+408)	(+22334)	Gpat4	2107.26	0.474852	0.0982283	N	0.659738	0.00536035	U	0.50697	0.0426319	U	-0.281976	0.314446	N	NUUN	U	(-1637), (+14432), (+16806)	(-1691), (+14408)	Gpat4	459.562	0.564506	0.00103996	U
Gpcpd1	647.966	0.145435	0.693317	N	0.11091	0.653229	N	NN	N	Gpcpd1	754.076	0.243194	0.0909577	N	Gpcpd1	1025.35	-0.0371645	0.935646	N	0.221599	0.8367	N	NN	N	(-29164), (+17)	(-117)	Gpcpd1	596.69	0.659843	0.000753681	U	0.915357	1.42e-07	U	1.12468	2.11e-11	U	0.468824	0.0143888	U	UUUU	U	(-156)	(-148)	Gpcpd1	1138.06	1.84147	6.44e-18	U
Gpi1	4510.17	0.0983924	0.638786	N	0.252492	0.00353912	U	NU	U	Gpi1	1145.45	0.12303	0.897369	N	Gpi1	720.914	0.000528027	0.998195	N	-0.0973532	0.938172	N	NN	N	(+151)	(+159)	Gpi1	2150.14	0.233932	0.502287	N	0.39874	0.12644	N	0.345842	0.204311	N	0.781051	0.00038749	U	NNNU	U	(-171)	(+14654)	Gpi1	825.193	-0.0926899	0.657633	N
Gpr4	17.1458	0.508067	0.695412	N	0.368864	0.676412	N	NN	N	Gpr4	3.35825	0.185218	NA	N	Gpr4	166.543	0.288126	0.45425	N	0.0264585	0.993515	N	NN	N	(+14772)	NA	Gpr4	169.658	0.838125	0.000401934	U	0.770406	0.000727822	U	0.631651	0.00812014	U	0.996316	2.7e-06	U	UUUU	U	(+14681)	(+14669)	Gpr4	130.89	0.817882	0.00218797	U
Grb14	45.5617	-0.572858	0.316583	N	0.0090134	0.990724	N	NN	N	Grb14	135.908	-0.224917	0.60291	N	Grb14	124.33	0.423438	0.226254	N	0.212104	0.915096	N	NN	N	(-194)	NA	Grb14	151.503	0.0293953	0.957464	N	-0.0382958	0.920648	N	0.319609	0.2883	N	1.26476	3.02e-09	U	NNNU	U	(-267)	NA	Grb14	469.126	-0.877543	2.88e-05	D
Gsk3a	1045.85	0.0734146	0.875414	N	-0.0318153	0.913462	N	NN	N	Gsk3a	538.863	0.0806854	0.930401	N	Gsk3a	758.988	0.419086	0.00400728	U	0.324408	0.116526	N	UN	U	(-12676)	NA	Gsk3a	458.547	0.430146	0.0511456	N	0.703587	8.29e-05	U	0.780525	7.08e-06	U	0.397298	0.0420639	U	NUUU	U	NA	NA	Gsk3a	211.353	0.0911491	0.79155	N
Gspt1	1967.58	0.0793982	0.687932	N	-0.0024617	0.990292	N	NN	N	Gspt1	938.588	0.00592913	0.99696	N	Gspt1	769.031	-0.0458164	0.842485	N	0.0979789	0.909577	N	NN	N	(+1104)	NA	Gspt1	687.233	0.0895518	0.672981	N	0.296753	0.0288651	U	0.319491	0.0170461	U	0.137299	0.387864	N	NUUN	U	NA	NA	Gspt1	458.719	0.691136	1.32e-05	U
Gstt3	183.723	-0.0262292	0.986348	N	0.376057	0.0601983	N	NN	N	Gstt3	7.28383	-0.0343177	NA	N	Gstt3	18.3752	0.506683	NA	N	0.548188	0.931028	N	NN	N	NA	NA	Gstt3	49.0599	0.296097	0.526609	N	0.32738	0.397606	N	0.77704	0.0138887	U	-0.264276	0.531407	N	NNUN	U	(+418)	(+401)	Gstt3	37.4799	-0.188931	0.78546	N
Gtf2ird2	234.925	-0.047365	0.953867	N	0.0181205	0.96328	N	NN	N	Gtf2ird2	86.2362	0.00798162	0.997871	N	Gtf2ird2	94.4709	0.0405006	0.9548	N	-0.104442	0.982065	N	NN	N	(+217)	NA	Gtf2ird2	27.7433	1.13168	0.00113987	U	0.474362	0.252702	N	0.707957	0.0670558	N	0.652831	0.0799602	N	UNNN	U	(-1156)	(-1217)	Gtf2ird2	79.8496	0.493857	0.231666	N
H2-K2	3.83574	-0.332792	NA	N	1.02369	NA	N	NN	N	H2-K2	2.73812	-0.4255	NA	N	H2-K2	1.50772	2.43904	NA	N	0.634208	NA	N	NN	N	NA	NA	H2-K2	16.9995	1.26494	0.0844292	N	1.24906	0.0557735	N	2.31326	2.62e-05	U	2.25175	3.26e-05	U	NNUU	U	NA	NA	H2-K2	32.1348	-1.00803	0.0385401	D
H2-Q4	391.009	0.189637	0.744855	N	-0.049673	0.921422	N	NN	N	H2-Q4	10.3232	0.133799	0.986911	N	H2-Q4	6.46417	-0.306466	NA	N	-0.772541	NA	N	NN	N	NA	NA	H2-Q4	40.1041	-0.18345	0.726767	N	-0.30824	0.440605	N	-0.0877623	0.873975	N	-0.319473	0.417958	N	NNNN	N	NA	NA	H2-Q4	224.748	1.18174	4.99e-05	U
H2afy	3279.38	0.0243886	0.965194	N	0.10636	0.459794	N	NN	N	H2afy	423.325	0.0343068	0.98452	N	H2afy	785.841	0.188708	0.629109	N	0.247668	0.849516	N	NN	N	(+28), (+2527), (+17291)	(+17284)	H2afy	388.212	0.105705	0.606432	N	0.253034	0.0736362	N	0.366407	0.0051207	U	0.587414	4.65e-07	U	NNUU	U	(-72), (+2457)	(+2495)	H2afy	202.032	1.02749	1.99e-07	U
Hap1	1005.73	0.268949	0.0282331	U	-0.0958533	0.581796	N	UN	U	Hap1	401.337	-0.412467	0.184921	N	Hap1	719.282	0.00681725	0.992539	N	-1.08821	0.00405233	D	ND	D	NA	NA	Hap1	2.0103	-0.0607486	NA	N	0.136484	NA	N	-0.464261	0.828351	N	0.103887	0.961843	N	NNNN	N	NA	NA	Hap1	19.9541	0.644061	0.364938	N
Hcls1	54.712	0.586586	0.237173	N	-0.24259	0.65783	N	NN	N	Hcls1	1.87997	0.751415	NA	N	Hcls1	14.0751	-0.338164	NA	N	-0.154799	0.986842	N	NN	N	(-12520), (-7737)	NA	Hcls1	16.4453	0.0620557	0.95003	N	-0.48794	0.407166	N	-0.164266	0.837633	N	0.552372	0.282951	N	NNNN	N	NA	(+508)	Hcls1	42.422	1.39335	0.000335418	U
Heatr1	560.377	0.171208	0.572313	N	-0.113649	0.666742	N	NN	N	Heatr1	164.04	0.16358	0.808676	N	Heatr1	145.176	0.0819461	0.855494	N	0.0749267	0.98157	N	NN	N	NA	NA	Heatr1	93.4765	0.355659	0.180511	N	0.530772	0.0111838	U	0.140904	0.658205	N	0.743456	9.1e-05	U	NUNU	U	NA	NA	Heatr1	37.8955	0.102531	0.895128	N
Helb	305.372	0.141248	0.719714	N	-0.0458692	0.889663	N	NN	N	Helb	38.2284	0.201187	0.940621	N	Helb	45.2242	-0.647834	0.146861	N	-0.451713	0.739446	N	NN	N	NA	NA	Helb	110.399	0.523016	0.0304428	U	0.756352	0.000166843	U	0.681346	0.00103706	U	0.569951	0.00635633	U	UUUU	U	NA	NA	Helb	105.369	0.404512	0.219371	N
Hes1	412.315	-0.433335	0.00475008	D	-0.223232	0.286717	N	DN	D	Hes1	63.5896	0.251977	0.88621	N	Hes1	117.318	0.844863	0.0329245	U	0.566599	0.542928	N	UN	U	NA	NA	Hes1	113.664	0.731491	0.0426224	U	0.973952	0.00137434	U	0.260804	0.554344	N	1.08009	0.000194989	U	UUNU	U	(-8153), (-6090), (-232), (+4801)	(-6066)	Hes1	144.334	0.74506	0.00369998	U
Hirip3	531.915	0.497067	0.0184334	U	0.207352	0.507953	N	UN	U	Hirip3	146.743	0.142199	0.812304	N	Hirip3	172.099	-0.0563765	0.932999	N	0.0266703	0.994598	N	NN	N	(+107), (+21947)	(+78), (+22140)	Hirip3	32.2015	0.560049	0.11216	N	0.265569	0.482443	N	0.226541	0.604282	N	0.104039	0.823621	N	NNNN	N	(+111)	(+92)	Hirip3	78.6393	1.29562	5.73e-05	U
Hivep2	1751.78	0.163297	0.727992	N	-0.0883387	0.808552	N	NN	N	Hivep2	3340.66	0.0205974	0.991732	N	Hivep2	5157.24	0.525237	0.194453	N	0.59345	0.355191	N	NN	N	(-1150), (+1366), (+8297), (+16858)	(-1489), (+1482)	Hivep2	884.744	0.402002	0.00458654	U	0.740839	3.93e-10	U	0.00981542	0.969629	N	0.388009	0.00251511	U	UUNU	U	(-1642), (-800), (+8426)	(-1235), (+8415), (+16859)	Hivep2	437.183	0.705115	0.000780931	U
Hmg20b	713.128	-0.0961771	0.896163	N	0.0495368	0.904331	N	NN	N	Hmg20b	25.8281	0.154213	0.974065	N	Hmg20b	105.908	0.111336	0.817837	N	0.00616251	0.998965	N	NN	N	NA	NA	Hmg20b	261.282	0.0863691	0.712773	N	0.276748	0.0670515	N	0.427864	0.00200146	U	0.827941	5.46e-12	U	NNUU	U	NA	NA	Hmg20b	270.973	0.466993	0.0456603	U
Hpdl	22.9329	0.333779	0.804602	N	-0.10779	0.920964	N	NN	N	Hpdl	1.84987	0.393305	NA	N	Hpdl	5.08825	0.986547	NA	N	0.785647	NA	N	NN	N	(-3183)	(-3062)	Hpdl	86.4677	1.48761	7.41e-09	U	2.0519	3.61e-18	U	2.11679	4.47e-19	U	2.36726	7.5e-25	U	UUUU	U	(-3138), (+4)	(-3063)	Hpdl	52.8546	2.77608	4.41e-11	U
Hras	995.671	0.0719004	0.935935	N	0.197302	0.4771	N	NN	N	Hras	648.566	0.0368886	0.986346	N	Hras	879.181	-0.0602527	0.900089	N	-0.0539169	0.987853	N	NN	N	(+763), (+21308), (+25226)	NA	Hras	176.919	0.390825	0.115335	N	0.461206	0.0285503	U	0.484869	0.021215	U	0.770886	2.95e-05	U	NUUU	U	NA	NA	Hras	232.638	0.64744	0.003894	U
Hsp90aa1	2193.23	0.148373	0.518514	N	-0.0867789	0.680967	N	NN	N	Hsp90aa1	2662.74	-0.0378386	0.958086	N	Hsp90aa1	80.1379	0.427252	0.427736	N	0.459295	0.756136	N	NN	N	(-10105), (+1775)	(-10026)	Hsp90aa1	107.304	0.0469192	0.959381	N	-0.353113	0.518317	N	-0.261275	0.676543	N	0.856894	0.0468913	U	NNNU	U	NA	NA	Hsp90aa1	58.7476	0.430737	0.435087	N
Hsp90ab1	35928.5	-0.0578887	0.825043	N	-0.0714078	0.594789	N	NN	N	Hsp90ab1	16442.2	0.0115525	0.995653	N	Hsp90ab1	9123.73	0.215625	0.225134	N	0.196775	0.6392	N	NN	N	(-18014), (-12514), (-108)	NA	Hsp90ab1	4770.09	0.569329	0.0449907	U	0.407582	0.136921	N	0.389919	0.162251	N	1.05755	1.81e-06	U	UNNU	U	(-18512), (-16688), (-15413), (-11517)	(-18476), (-16669), (-15314), (-11410)	Hsp90ab1	5901.55	-0.436762	0.0027463	D
Hspa5	7082.7	0.0238167	0.960335	N	0.290898	5.68e-05	U	NU	U	Hspa5	3966.22	0.055001	0.893916	N	Hspa5	1655.71	-0.101503	0.789625	N	-0.0445656	0.987853	N	NN	N	NA	NA	Hspa5	2574.75	0.324586	0.000192506	U	0.32898	6.75e-05	U	0.377286	2.27e-06	U	-0.0507333	0.674978	N	UUUN	U	NA	NA	Hspa5	3469.22	0.397673	0.0376073	U
Hspa8	3804.78	-0.0105702	0.990217	N	0.039682	0.86634	N	NN	N	Hspa8	1318.37	0.150336	0.940943	N	Hspa8	626.709	0.187439	0.620368	N	0.450179	0.33127	N	NN	N	(-419), (+4447)	(-176)	Hspa8	595.001	0.834201	0.0391817	U	0.827078	0.0231462	U	1.41243	1.28e-05	U	0.89982	0.00936657	U	UUUU	U	NA	NA	Hspa8	354.304	0.123037	0.719458	N
Hspa9	5518.25	0.0560915	0.769618	N	0.079861	0.420859	N	NN	N	Hspa9	2227.5	0.1179	0.244124	N	Hspa9	497.581	-0.0260067	0.935646	N	0.130014	0.893061	N	NN	N	(-28916), (-27031), (-318)	NA	Hspa9	3935.39	0.0169954	0.929776	N	0.195772	0.0482255	U	0.277358	0.00232316	U	0.37376	1.12e-05	U	NUUU	U	NA	NA	Hspa9	2451.32	0.443449	0.021117	U
Hspd1	1197.14	-0.000890495	0.998066	N	-0.0172215	0.949673	N	NN	N	Hspd1	987.968	0.149027	0.247621	N	Hspd1	119.954	0.31028	0.378998	N	0.0408941	0.992072	N	NN	N	(-18)	NA	Hspd1	709.592	-0.102875	0.662454	N	-0.00180847	0.994118	N	0.188321	0.285425	N	0.301329	0.044702	U	NNNU	U	NA	NA	Hspd1	486.496	0.815014	1.45e-06	U
Hspg2	5302.24	-0.441405	0.15503	N	0.0258381	0.96722	N	NN	N	Hspg2	55.7421	-0.0570468	0.991732	N	Hspg2	97.3562	0.317126	0.56743	N	0.174173	0.957515	N	NN	N	NA	NA	Hspg2	326.013	0.775567	0.00188163	U	0.710013	0.00273328	U	0.639396	0.0081187	U	1.24516	3.62e-09	U	UUUU	U	(+18901), (+24068)	(+18884), (+24136)	Hspg2	1581.74	0.73688	3.79e-07	U
Htra1	3164.08	0.0215066	0.985519	N	1.16694	2.59e-22	U	NU	U	Htra1	145.104	0.315835	0.936995	N	Htra1	1020.16	-0.452842	0.00718468	D	-0.168631	0.834406	N	DN	D	NA	NA	Htra1	196.739	-0.0601481	0.839294	N	-0.0631737	0.784071	N	0.0387776	0.891765	N	0.251043	0.150004	N	NNNN	N	NA	NA	Htra1	591.845	1.91538	1.27e-35	U
Hunk	1281.51	-0.114119	0.693316	N	-0.190082	0.201107	N	NN	N	Hunk	287.585	0.372678	0.00333139	U	Hunk	106.516	0.958713	0.00030487	U	0.64692	0.0987409	N	UN	U	NA	NA	Hunk	0.831208	0.673243	NA	N	-0.616916	NA	N	-0.966559	NA	N	1.06427	NA	N	NNNN	N	NA	NA	Hunk	13.3192	1.55614	0.039116	U
Hyou1	1569.96	-0.0324926	0.939494	N	0.0726355	0.64285	N	NN	N	Hyou1	600.212	0.0300078	0.98452	N	Hyou1	191.73	-0.0999053	0.819286	N	0.0117704	0.996999	N	NN	N	NA	NA	Hyou1	127.812	0.539915	0.0171353	U	0.40837	0.0642699	N	0.155344	0.605518	N	0.222961	0.376231	N	UNNN	U	NA	NA	Hyou1	229.485	0.458166	0.0260974	U
Iars	1070.2	0.120821	0.720189	N	-0.00274778	0.993067	N	NN	N	Iars	440.245	-0.0316498	0.986911	N	Iars	174.947	-0.0125955	0.977486	N	0.0720856	0.975911	N	NN	N	NA	NA	Iars	143.56	-0.124648	0.669268	N	0.390806	0.0332	U	0.374801	0.0493202	U	0.714306	5.99e-06	U	NUUU	U	NA	NA	Iars	169.096	0.465631	0.0998697	N
Ifi30	104.686	-0.0861939	0.955056	N	0.117064	0.828164	N	NN	N	Ifi30	27.0077	0.0376727	0.995829	N	Ifi30	59.1999	-0.177081	0.787338	N	-0.15622	0.966216	N	NN	N	NA	NA	Ifi30	270.454	0.289934	0.36211	N	0.49436	0.0408629	U	0.503108	0.0373301	U	0.249083	0.370701	N	NUUN	U	NA	NA	Ifi30	27.9185	0.750142	0.239239	N
Ifi44	16.4255	-0.115707	0.977	N	-0.38694	0.743423	N	NN	N	Ifi44	0.93075	-0.621267	NA	N	Ifi44	13.7484	0.194095	NA	N	0.697677	0.90617	N	NN	N	NA	NA	Ifi44	25.8436	-0.141503	0.862545	N	-1.07186	0.0222822	D	-0.931491	0.0602516	N	-0.108623	0.875224	N	NDNN	D	NA	NA	Ifi44	19.566	1.33347	0.0354821	U
Ifi47	18.1313	0.111165	0.966533	N	0.155589	0.890949	N	NN	N	Ifi47	0.182413	0.637148	NA	N	Ifi47	9.95491	-0.12176	NA	N	0.589295	0.909577	N	NN	N	NA	NA	Ifi47	31.087	0.364456	0.457112	N	0.290632	0.507606	N	-0.114773	0.851392	N	0.152827	0.761438	N	NNNN	N	NA	NA	Ifi47	34.9994	1.84945	0.000213421	U
Ifit1	60.1621	-0.200454	0.877246	N	-0.540193	0.15139	N	NN	N	Ifit1	1.63731	-0.58262	NA	N	Ifit1	10.9124	-0.239292	NA	N	0.293946	0.981111	N	NN	N	NA	NA	Ifit1	26.5472	0.706556	0.188937	N	-0.22441	0.71906	N	-0.469259	0.431833	N	0.460373	0.371709	N	NNNN	N	NA	NA	Ifit1	49.2788	1.10265	0.00784801	U
Ifit3	367.518	-0.22253	0.471007	N	0.0964443	0.758292	N	NN	N	Ifit3	5.64703	0.65503	NA	N	Ifit3	9.0067	0.538359	NA	N	0.345596	0.97044	N	NN	N	(+2734)	NA	Ifit3	17.027	0.201385	0.829287	N	-0.294525	0.683835	N	0.232173	0.777355	N	-0.409104	0.55362	N	NNNN	N	NA	NA	Ifit3	38.4903	0.156074	0.859125	N
Ifit3b	63.6287	0.432219	0.607497	N	0.237512	0.715001	N	NN	N	Ifit3b	5.14257	0.246069	NA	N	Ifit3b	4.22049	0.0968923	NA	N	-0.409533	NA	N	NN	N	NA	NA	Ifit3b	5.30835	0.699204	0.562636	N	0.374462	0.746976	N	0.581037	0.622885	N	-0.208916	0.881015	N	NNNN	N	NA	NA	Ifit3b	25.5243	0.92759	0.0977705	N
Ifitm3	2409.72	-0.0206412	0.986334	N	0.180804	0.467668	N	NN	N	Ifitm3	59.2322	0.0343759	0.996302	N	Ifitm3	205.662	0.0371502	0.959941	N	-0.036075	0.993257	N	NN	N	(+1486)	NA	Ifitm3	831.337	0.420206	0.14067	N	0.0955842	0.771983	N	-0.0980953	0.790546	N	0.587188	0.009047	U	NNNU	U	NA	NA	Ifitm3	415.991	0.77641	0.000246072	U
Igsf21	93.2961	0.12081	0.938808	N	-0.516272	0.108771	N	NN	N	Igsf21	439.986	0.270451	0.563293	N	Igsf21	851.372	1.2606	2.3e-07	U	0.837354	0.00417624	U	UU	U	(-1483), (+945), (+27708)	NA	Igsf21	93.7639	0.658981	0.0161664	U	0.698299	0.00457131	U	0.596722	0.0218507	U	1.05329	1.97e-06	U	UUUU	U	NA	NA	Igsf21	0.481263	0.912881	NA	N
Igtp	147.88	-0.0614873	0.953867	N	0.034807	0.942252	N	NN	N	Igtp	18.4177	-0.124878	0.986568	N	Igtp	35.6177	-0.266593	0.772771	N	0.562139	0.812545	N	NN	N	NA	NA	Igtp	131.743	-0.478504	0.228396	N	-0.367964	0.312257	N	0.464687	0.177223	N	-0.0460752	0.928928	N	NNNN	N	NA	NA	Igtp	274.843	2.44401	0.0274619	U
Il15ra	85.045	0.190428	0.792949	N	0.336778	0.292796	N	NN	N	Il15ra	6.26424	0.354343	NA	N	Il15ra	24.0906	-0.094944	0.934337	N	-0.15567	0.98281	N	NN	N	NA	NA	Il15ra	1095.49	1.9095	1.71e-25	U	2.04426	1.87e-29	U	1.78997	1.41e-22	U	2.03427	1.45e-29	U	UUUU	U	(-13344), (-1787), (-389)	(-13447), (-1785)	Il15ra	345.916	0.607207	0.00214593	U
Il18bp	32.1276	-0.146753	0.935935	N	-0.0717568	0.936187	N	NN	N	Il18bp	16.4362	0.0891521	0.988311	N	Il18bp	124.505	-0.212977	0.677685	N	-0.129377	0.967699	N	NN	N	NA	NA	Il18bp	175.723	0.441698	0.171578	N	0.400423	0.163397	N	0.83431	0.000601391	U	0.935437	5.83e-05	U	NNUU	U	NA	(-7199), (-101)	Il18bp	85.0343	1.73996	4.39e-08	U
Il6st	9624.1	0.351402	0.0199023	U	0.494685	5.07e-05	U	UU	U	Il6st	825.24	0.241632	0.936995	N	Il6st	657.152	0.116694	0.637848	N	0.26347	0.458173	N	NN	N	(+5), (+1307)	NA	Il6st	799.721	0.458304	9.92e-05	U	0.528402	1.41e-06	U	0.580472	6.66e-08	U	0.545102	3.35e-07	U	UUUU	U	NA	NA	Il6st	1729.99	0.119599	0.5808	N
Inpp1	313.919	-0.135548	0.805423	N	-0.0382094	0.930675	N	NN	N	Inpp1	202.64	0.0420392	0.988311	N	Inpp1	311.867	0.0855385	0.777483	N	-0.00668702	0.998224	N	NN	N	(+261), (+14547), (+18061)	(+568)	Inpp1	381.002	0.527297	0.00360743	U	0.958694	2.44e-10	U	1.16482	2.83e-15	U	0.672217	1.87e-05	U	UUUU	U	(-27200), (+169), (+14637)	(+14682)	Inpp1	206.833	0.109209	0.729672	N
Ints7	911.167	-0.00414001	0.995634	N	-0.0335033	0.885454	N	NN	N	Ints7	219.298	-0.198152	0.835531	N	Ints7	624.579	-0.0104906	0.973981	N	0.0380662	0.985672	N	NN	N	(+2291)	NA	Ints7	268.368	0.389837	0.00726305	U	0.438205	0.000798503	U	0.354659	0.0106728	U	0.171547	0.284284	N	UUUN	U	NA	NA	Ints7	76.1902	-0.17908	0.707648	N
Intu	982.839	0.255562	0.419445	N	0.00910628	0.984031	N	NN	N	Intu	97.4227	-0.0627915	0.986568	N	Intu	106.337	0.158685	0.739237	N	0.128297	0.959152	N	NN	N	(-9172)	(-9220)	Intu	28.4895	-0.42178	0.382464	N	-0.60093	0.124767	N	-0.57239	0.170007	N	0.0501457	0.931602	N	NNNN	N	(-9244)	(-9203)	Intu	480.276	2.01764	1.39e-26	U
Ip6k3	11.5907	-0.162276	NA	N	0.609634	0.628552	N	NN	N	Ip6k3	0.58777	-1.50034	NA	N	Ip6k3	0.902211	0.880959	NA	N	1.05596	NA	N	NN	N	(-28432), (+27092)	NA	Ip6k3	6.30613	-0.318392	0.883513	N	2.53634	0.00345464	N	0.314292	0.864458	N	3.36676	1.84e-05	N	NNNN	N	(-2496), (+6669)	(-785), (+6695)	Ip6k3	180.28	3.53552	7.28e-29	U
Ipo13	1617.75	-0.0880221	0.664577	N	-0.0131867	0.953318	N	NN	N	Ipo13	416.557	0.050524	0.969102	N	Ipo13	347.487	0.261733	0.419602	N	-0.000178866	0.999647	N	NN	N	(+8458)	NA	Ipo13	136.76	0.264371	0.372052	N	0.801385	4.62e-05	U	0.716138	0.000412328	U	1.36556	1.33e-14	U	NUUU	U	(+8590)	(+8498)	Ipo13	360.779	1.40289	6.13e-12	U
Irf7	70.3397	-0.197121	0.845974	N	-0.131007	0.805064	N	NN	N	Irf7	1.73199	-0.433769	NA	N	Irf7	27.5473	-0.10342	0.942299	N	-0.175231	0.984173	N	NN	N	(+6844), (+14004)	(+6880)	Irf7	57.0966	0.172599	0.656645	N	-0.31799	0.282251	N	-0.345945	0.263899	N	-0.0703021	0.857115	N	NNNN	N	(+21740)	(+21868)	Irf7	55.4326	1.52455	0.000123564	U
Irgm2	218.253	0.0200987	0.990217	N	-0.0366921	0.942628	N	NN	N	Irgm2	6.22493	0.690267	NA	N	Irgm2	49.2732	0.0368936	0.967923	N	0.112353	0.984201	N	NN	N	(+19832)	(+19852)	Irgm2	129.17	0.153881	0.705133	N	0.132059	0.703289	N	0.295832	0.333604	N	0.0243366	0.957113	N	NNNN	N	NA	NA	Irgm2	252.76	1.8997	0.0373111	U
Isg15	38.4614	-0.233116	0.913785	N	-0.124999	0.901832	N	NN	N	Isg15	2.97388	0.639624	NA	N	Isg15	7.40552	-0.127491	NA	N	-0.191173	NA	N	NN	N	(-5508)	NA	Isg15	7.8618	-0.0665123	0.962139	N	-0.255428	0.784069	N	-0.753081	0.402119	N	-0.116032	0.914774	N	NNNN	N	NA	NA	Isg15	21.0826	1.41981	0.014885	U
Isyna1	165.437	-0.063563	0.954319	N	-0.215496	0.461017	N	NN	N	Isyna1	62.4619	0.324385	0.751013	N	Isyna1	389.933	0.0822908	0.923991	N	-0.181948	0.963347	N	NN	N	(-23554), (+157), (+4178), (+5854), (+13472)	(+4355), (+13430)	Isyna1	114.24	1.06559	0.00275513	U	0.84685	0.015303	U	1.60741	1.3e-07	U	1.83336	5.29e-10	U	UUUU	U	(-23544)	(-23574)	Isyna1	96.1793	-0.775738	0.0241094	D
Itgb2	165.558	0.151709	0.858512	N	-0.316062	0.311295	N	NN	N	Itgb2	6.16185	0.190115	NA	N	Itgb2	25.6007	-0.053806	0.96558	N	0.0489359	0.994235	N	NN	N	NA	NA	Itgb2	20.6488	0.770199	0.215287	N	0.150998	0.837983	N	-0.382626	0.609786	N	0.511175	0.388326	N	NNNN	N	NA	NA	Itgb2	39.2393	1.76027	0.00042733	U
Itpr2	311.408	-0.340191	0.352891	N	-0.216621	0.524866	N	NN	N	Itpr2	73.9756	0.294486	0.781721	N	Itpr2	494.454	-0.338345	0.331932	N	-0.00462773	0.999136	N	NN	N	NA	NA	Itpr2	1102.32	0.38223	0.0564546	N	0.907453	2.57e-09	U	1.25736	7.74e-18	U	1.47432	9.37e-25	U	NUUU	U	NA	(+24681)	Itpr2	186.469	-0.444634	0.0599595	N
Jagn1	634.987	0.0791632	0.882051	N	0.263737	0.0861199	N	NN	N	Jagn1	240.04	0.0472717	0.975441	N	Jagn1	228.355	0.156383	0.715651	N	0.0564694	0.987853	N	NN	N	NA	NA	Jagn1	188.063	0.126375	0.61531	N	0.368033	0.0256009	U	-0.0378658	0.896748	N	-0.124703	0.561542	N	NUNN	U	NA	NA	Jagn1	219.548	0.277839	0.289419	N
Jak2	1859.02	-0.0968122	0.608119	N	-0.216741	0.013376	D	ND	D	Jak2	597.792	-0.179391	0.60291	N	Jak2	454.333	-0.474492	0.135456	N	-0.277319	0.835011	N	NN	N	(+2)	NA	Jak2	225.739	0.0370717	0.896933	N	-0.0657102	0.74574	N	0.0775148	0.725346	N	0.305255	0.0326079	U	NNNU	U	NA	NA	Jak2	187.005	0.020391	0.960392	N
Kat2a	654.027	-0.0477535	0.915978	N	0.114423	0.442529	N	NN	N	Kat2a	478.719	0.0408141	0.98452	N	Kat2a	682.646	0.106846	0.669985	N	0.0792992	0.951014	N	NN	N	(+379)	NA	Kat2a	106.142	0.376559	0.210835	N	0.500947	0.0405189	U	0.19526	0.554208	N	0.619583	0.00621746	U	NUNU	U	NA	NA	Kat2a	136.437	0.141388	0.690773	N
Kcnj10	14551	0.464072	0.000393457	U	0.467295	0.000147328	U	UU	U	Kcnj10	1013.79	1.19199	0.352766	N	Kcnj10	1979.33	1.19187	7.28e-06	U	1.29129	1.07e-06	U	UU	U	NA	NA	Kcnj10	1.44424	1.88055	NA	N	1.52363	NA	N	1.29077	NA	N	2.42654	0.178113	N	NNNN	N	NA	NA	Kcnj10	3.32493	0.394529	0.858724	N
Kcnk1	1828.38	0.238777	0.304106	N	0.544415	1.85e-05	U	NU	U	Kcnk1	218.623	0.286639	0.180848	N	Kcnk1	600.743	0.375175	0.11622	N	0.861629	5.28e-06	U	NU	U	(-29149), (-18598), (-120), (+2511), (+3385), (+12348), (+19731), (+22239), (+27306)	(+2593), (+3516), (+19752)	Kcnk1	1.7934	1.18796	NA	N	1.94352	NA	N	3.11433	NA	N	1.37337	0.523569	N	NNNN	N	NA	NA	Kcnk1	3.07612	1.39954	0.448603	N
Kdm6b	1516.36	0.367342	0.0574744	N	0.23588	0.291185	N	NN	N	Kdm6b	539.442	0.358593	0.147156	N	Kdm6b	405.322	1.21524	1.99e-05	U	0.88431	0.0119579	U	UU	U	(-4604), (+2638), (+4092)	(-4434)	Kdm6b	276.828	1.04315	0.0116649	U	0.839485	0.0337315	U	0.667808	0.112396	N	1.07412	0.00315563	U	UUNU	U	(-4638), (-1547), (+4718)	(-4721), (-1595)	Kdm6b	304.214	0.390862	0.112523	N
Klf10	768.553	0.530032	4.28e-08	U	0.065688	0.755755	N	UN	U	Klf10	557.167	0.00292279	0.99855	N	Klf10	478.734	0.419058	0.016646	U	0.299536	0.353738	N	UN	U	(+1113), (+16625)	(+1154), (+16618)	Klf10	473.218	-0.129129	0.841791	N	0.174953	0.722062	N	0.0816165	0.893337	N	-0.123952	0.814166	N	NNNN	N	(+1315), (+10642), (+20172), (+22581)	(+1243), (+10671), (+20181), (+22499)	Klf10	224.573	1.98897	3.4e-17	U
Klhdc10	1946.97	0.00869108	0.991208	N	-0.0725937	0.718475	N	NN	N	Klhdc10	2385.97	-0.0167982	0.991603	N	Klhdc10	1421.25	0.182001	0.540115	N	0.146778	0.922753	N	NN	N	(+80)	(-14)	Klhdc10	481.403	-0.0165113	0.948702	N	0.201852	0.117946	N	0.306377	0.00968487	U	0.233921	0.0550002	N	NNUN	U	NA	NA	Klhdc10	725.42	0.540095	0.000685266	U
Klhl22	900.917	-0.0491139	0.91687	N	-0.0352546	0.873207	N	NN	N	Klhl22	741.497	0.0496824	0.953366	N	Klhl22	416.906	0.344934	0.0601346	N	0.07137	0.96507	N	NN	N	(-14214), (+303)	NA	Klhl22	132.726	0.344759	0.151916	N	0.64106	0.000431393	U	0.8398	1.31e-06	U	1.09952	1.2e-11	U	NUUU	U	(+434)	(+431)	Klhl22	239.461	0.24806	0.343185	N
Ksr1	621.55	-0.117269	0.801449	N	-0.0813692	0.787693	N	NN	N	Ksr1	263.126	0.0830642	0.936995	N	Ksr1	337.681	0.564929	0.0260338	U	0.191459	0.902016	N	UN	U	NA	NA	Ksr1	77.4386	1.45723	5.88e-06	U	0.867803	0.0120121	U	1.10974	0.00070351	U	1.69299	9.98e-09	U	UUUU	U	NA	NA	Ksr1	123.906	-0.0536045	0.915633	N
Ky	161.769	2.83783	9.07e-39	U	2.06007	2.24e-38	U	UU	U	Ky	19.1886	0.236929	0.940621	N	Ky	162.615	0.616937	0.342256	N	0.825118	0.447924	N	NN	N	(-7604), (-6255), (+112), (+9140), (+18352)	(-6215)	Ky	12.8566	-1.20259	0.301992	N	1.95832	0.00870345	U	-1.44758	0.180639	N	1.76205	0.0182102	U	NUNU	U	NA	NA	Ky	156.758	0.989316	0.000201433	U
Lamtor1	1133.87	-0.0639538	0.935935	N	0.145944	0.578274	N	NN	N	Lamtor1	388.086	0.17488	0.450533	N	Lamtor1	89.291	0.488875	0.238365	N	-0.131747	0.970004	N	NN	N	(+86)	NA	Lamtor1	246.726	0.23318	0.255977	N	0.447215	0.00348015	U	0.569856	9.96e-05	U	0.285682	0.0848762	N	NUUN	U	(+4422)	(+4394)	Lamtor1	569.773	0.452937	0.0081329	U
Lbh	1846.58	0.18096	0.0413898	U	0.0719069	0.585653	N	UN	U	Lbh	630.297	0.355518	0.000467178	U	Lbh	496.478	0.78881	1.95e-05	U	0.75262	0.000115632	U	UU	U	(+8113)	NA	Lbh	144.713	0.303514	0.362087	N	0.14205	0.669981	N	-0.205211	0.546574	N	-0.19878	0.529865	N	NNNN	N	NA	NA	Lbh	4943.63	-0.266303	0.390506	N
Lbp	805.538	0.250538	0.342087	N	0.421954	0.0063186	U	NU	U	Lbp	7.61765	-0.0870531	NA	N	Lbp	23.1593	1.1141	0.157261	N	1.33522	0.210065	N	NN	N	NA	NA	Lbp	25.1392	0.778323	0.373176	N	0.971686	0.17079	N	0.00268053	0.998252	N	1.46388	0.0189905	U	NNNU	U	NA	NA	Lbp	34.1221	0.865731	0.100385	N
Ldlr	357.682	-0.0556657	0.953867	N	0.15339	0.614488	N	NN	N	Ldlr	138.388	-0.133324	0.956444	N	Ldlr	251.976	0.068803	0.886297	N	0.126363	0.95064	N	NN	N	(-8330)	NA	Ldlr	332.156	-0.624315	0.146808	N	0.903864	0.00797072	U	1.43732	3.22e-06	U	1.1584	0.000241486	U	NUUU	U	NA	NA	Ldlr	106.091	1.77815	1.19e-05	U
Leo1	731.847	0.474767	3.98e-07	U	0.416397	1.3e-05	U	UU	U	Leo1	211.441	0.0797505	0.94899	N	Leo1	234.027	0.294896	0.356739	N	0.305978	0.704121	N	NN	N	(-5390), (-18), (+22017), (+22940), (+24002)	(+24393)	Leo1	185.019	-0.0589843	0.906272	N	-0.0719738	0.844474	N	-0.0780702	0.851603	N	0.527009	0.0328895	U	NNNU	U	(-5386), (+22106)	(-5365), (+22115)	Leo1	59.9664	0.593149	0.187779	N
Lifr	558.987	-0.0230163	0.985597	N	0.0890609	0.790456	N	NN	N	Lifr	223.173	0.333241	0.0460962	U	Lifr	430.217	0.0205618	0.981392	N	0.111793	0.98281	N	NN	N	(-25142)	(-25296)	Lifr	552.319	0.0576675	0.759568	N	0.259665	0.0210767	U	0.347476	0.00108784	U	0.238411	0.0330957	U	NUUU	U	NA	NA	Lifr	662.67	-0.274613	0.15217	N
Lman1	1925.36	0.022849	0.975282	N	0.0343353	0.887995	N	NN	N	Lman1	484.016	-0.0348863	0.98452	N	Lman1	345.883	-0.228126	0.284898	N	-0.0893839	0.948353	N	NN	N	(+616)	(+549)	Lman1	1220.48	0.048754	0.882202	N	0.379999	0.0282975	U	0.775092	2.31e-07	U	0.62717	4.07e-05	U	NUUU	U	NA	(+3268)	Lman1	750.635	0.348352	0.030548	U
Lmf1	297.739	-0.208941	0.391828	N	0.144197	0.521194	N	NN	N	Lmf1	49.271	0.284498	0.759357	N	Lmf1	133.299	-0.148456	0.707583	N	-0.168331	0.92873	N	NN	N	(-8312)	NA	Lmf1	223.443	0.247348	0.274715	N	0.547961	0.00081515	U	0.546779	0.000908245	U	0.895462	1.22e-09	U	NUUU	U	(+739)	(+752)	Lmf1	94.0865	0.809676	0.00472481	U
Lrg1	0.647052	-0.716891	NA	N	1.42426	NA	N	NN	N	Lrg1	0.288065	0.060082	NA	N	Lrg1	0.469239	2.32617	NA	N	0.791123	NA	N	NN	N	NA	NA	Lrg1	225.242	0.504395	0.135353	N	0.713638	0.00919214	U	-0.0369708	0.942891	N	-0.125088	0.752847	N	NUNN	U	NA	(+1702)	Lrg1	383.408	0.628847	0.0470447	U
Lrig1	2349.85	-0.161199	0.312427	N	-0.380588	2.52e-05	D	ND	D	Lrig1	339.468	0.186688	0.940621	N	Lrig1	99.0926	0.43102	0.376116	N	-0.120686	0.980126	N	NN	N	(-1)	NA	Lrig1	103.487	-0.0967721	0.844223	N	0.100188	0.790961	N	0.279407	0.406015	N	0.537181	0.0442573	U	NNNU	U	NA	NA	Lrig1	390.152	0.964748	7.25e-10	U
Lrp10	2603.34	-0.0588874	0.843548	N	0.0742226	0.602948	N	NN	N	Lrp10	297.03	0.149753	0.868954	N	Lrp10	240.652	0.263236	0.34706	N	0.155141	0.922628	N	NN	N	(-24501)	NA	Lrp10	476.953	0.466315	0.0445951	U	1.03881	6.82e-09	U	0.882119	1.34e-06	U	0.818651	7.02e-06	U	UUUU	U	NA	NA	Lrp10	714.984	0.254797	0.168616	N
Lrrc20	326.569	0.0292718	0.975282	N	-0.168914	0.410093	N	NN	N	Lrrc20	235.195	-0.0889057	0.953366	N	Lrrc20	202.785	0.140502	0.679677	N	-0.283489	0.68288	N	NN	N	NA	NA	Lrrc20	159.468	0.760772	0.0142935	U	1.38737	3.63e-08	U	0.979113	0.000254963	U	1.23913	8.38e-07	U	UUUU	U	(+16570)	NA	Lrrc20	570.735	1.07921	2.85e-14	U
Lrrc8d	907.043	-0.0678793	0.845229	N	-0.174597	0.114601	N	NN	N	Lrrc8d	896.479	0.0340047	0.976011	N	Lrrc8d	992.266	0.188081	0.504755	N	0.0732981	0.971241	N	NN	N	(-10138), (-231), (+1227)	(+1271)	Lrrc8d	985.106	1.22563	6.87e-30	U	1.2787	9.6e-33	U	0.876016	3.32e-15	U	0.948475	4.4e-18	U	UUUU	U	(-117), (+1213)	(+1179)	Lrrc8d	101.741	-0.200192	0.605191	N
Luzp1	1351.26	0.000476149	0.999115	N	0.0091552	0.980346	N	NN	N	Luzp1	364.61	0.210973	0.28234	N	Luzp1	525.727	0.209513	0.543947	N	0.256109	0.812545	N	NN	N	NA	NA	Luzp1	639.681	-0.133994	0.607175	N	0.544084	0.000672571	U	0.416801	0.0133109	U	1.16995	1.06e-16	U	NUUU	U	(-3329)	(-3327)	Luzp1	887.419	0.689112	2.59e-07	U
Maff	350.848	0.224753	0.427974	N	0.120534	0.722948	N	NN	N	Maff	264.648	0.123432	0.954017	N	Maff	5.77901	0.407668	NA	N	0.81213	NA	N	NN	N	(+322)	NA	Maff	20.5936	-0.103608	0.927595	N	0.0880418	0.916024	N	0.673761	0.303903	N	1.19897	0.0228932	U	NNNU	U	NA	NA	Maff	100.659	-0.475201	0.119141	N
Magt1	907.577	-0.00128091	0.997995	N	-0.0723783	0.749784	N	NN	N	Magt1	202.402	-0.0436466	0.994331	N	Magt1	216.276	-0.061664	0.902762	N	-0.130712	0.949872	N	NN	N	(+43)	NA	Magt1	742.768	0.0979301	0.617389	N	0.390877	0.00123396	U	0.678595	6.32e-10	U	0.17793	0.207002	N	NUUN	U	NA	NA	Magt1	415.949	0.396317	0.0313239	U
Mal	19.0799	-0.120733	0.973685	N	1.08891	0.0451206	U	NU	U	Mal	2.51809	0.0441597	NA	N	Mal	284.748	-0.617575	0.165562	N	-0.222782	0.941572	N	NN	N	NA	NA	Mal	23.0633	0.197744	0.750554	N	-0.223877	0.673371	N	0.459135	0.312853	N	1.24911	8.06e-05	U	NNNU	U	NA	NA	Mal	184.244	1.31178	1.82e-06	U
Mal2	420.656	0.302379	0.559097	N	0.811514	0.000220958	U	NU	U	Mal2	738.847	0.00240678	0.99855	N	Mal2	1977.1	0.409365	0.213177	N	0.77121	0.00880065	U	NU	U	(+140), (+8023)	(+7970)	Mal2	248.968	-0.908024	0.0314775	D	-1.16885	0.00128428	D	-1.06701	0.00354245	D	-0.461319	0.284327	N	DDDN	D	NA	NA	Mal2	0.511637	2.48938	NA	N
Map2k3	439.642	-0.0558412	0.948007	N	0.115817	0.709936	N	NN	N	Map2k3	97.0707	0.0600847	0.98452	N	Map2k3	62.0465	0.834498	0.0282364	U	0.415352	0.767972	N	UN	U	NA	NA	Map2k3	251.269	0.0938582	0.776399	N	0.615016	0.000672894	U	0.627108	0.000490228	U	0.507316	0.00556055	U	NUUU	U	(-749)	(-1063)	Map2k3	454.279	0.805677	3.34e-06	U
Mapk14	1030.75	0.0550678	0.880334	N	0.0940547	0.538371	N	NN	N	Mapk14	373.502	0.0430744	0.973546	N	Mapk14	550.905	-0.0828332	0.839839	N	0.043541	0.987853	N	NN	N	(+918), (+6572)	NA	Mapk14	684.124	0.0486885	0.881046	N	0.494398	0.0022044	U	0.534366	0.000725711	U	0.792658	5.5e-08	U	NUUU	U	(+6816)	NA	Mapk14	693.494	0.529826	0.000812081	U
Mapk6	2462.73	0.562607	2.26e-08	U	0.345941	0.00246391	U	UU	U	Mapk6	1202.21	0.108062	0.773857	N	Mapk6	1155.08	0.15924	0.753446	N	0.613196	0.19282	N	NN	N	(-26787), (-472)	(-732), (-39)	Mapk6	432.53	-0.103467	0.63253	N	0.0390486	0.847128	N	-0.00174178	0.995388	N	-0.0213099	0.927239	N	NNNN	N	(-26791), (-872), (-56)	(-26812), (-811), (-25)	Mapk6	352.672	0.860306	7.14e-08	U
Mapkapk3	618.538	0.172815	0.530976	N	0.196276	0.319767	N	NN	N	Mapkapk3	32.8002	0.744307	0.0572907	N	Mapkapk3	11.3422	0.937789	NA	N	0.39841	0.958585	N	NN	N	(+26909)	NA	Mapkapk3	172.964	0.254224	0.48783	N	0.43074	0.1157	N	0.992224	1.27e-05	U	1.36218	1.77e-10	U	NNUU	U	(+98), (+13181)	(+113), (+13211)	Mapkapk3	245.369	1.00746	5.23e-07	U
Mavs	782.864	-0.0972378	0.626387	N	0.000258302	0.999409	N	NN	N	Mavs	77.8226	-0.0902216	0.986346	N	Mavs	130.452	0.161553	0.724377	N	0.0100901	0.998224	N	NN	N	NA	(-23595)	Mavs	1682.11	0.489696	0.000392585	U	1.03327	1.61e-18	U	1.25084	2.56e-27	U	1.33792	1.27e-31	U	UUUU	U	NA	NA	Mavs	800.3	0.630987	0.000355185	U
Mbd1	993.742	0.0821615	0.794757	N	-0.0113652	0.966862	N	NN	N	Mbd1	313.974	0.00231436	0.99855	N	Mbd1	384.411	-0.202621	0.296767	N	-0.130591	0.89046	N	NN	N	NA	NA	Mbd1	247.475	0.546206	0.123347	N	0.451764	0.164902	N	0.746235	0.00990495	U	0.124563	0.769222	N	NNUN	U	NA	NA	Mbd1	580.354	0.875782	3.35e-06	U
Mboat2	2214.03	0.0943583	0.792201	N	0.43612	1.11e-05	U	NU	U	Mboat2	554.886	0.133979	0.705709	N	Mboat2	697.902	0.129995	0.653449	N	0.278033	0.554355	N	NN	N	(+260)	NA	Mboat2	13.353	0.830087	0.167737	N	-0.0581671	0.943379	N	1.06799	0.0330536	U	-0.396986	0.575063	N	NNUN	U	NA	NA	Mboat2	175.138	0.849731	0.000671288	U
Mcee	385.867	0.0505803	0.968718	N	0.438704	0.0344558	U	NU	U	Mcee	97.2301	-0.193523	0.806945	N	Mcee	142.784	0.0824877	0.863993	N	-0.166296	0.940346	N	NN	N	NA	NA	Mcee	1059.81	0.647521	0.000270009	U	0.976926	5.69e-10	U	1.56557	1.3e-25	U	1.8651	8.97e-37	U	UUUU	U	(+5002)	(+4964)	Mcee	360.251	0.0854366	0.815241	N
Mcrip2	136.858	-0.01828	0.991767	N	0.826202	0.000222101	U	NU	U	Mcrip2	45.9913	0.627116	0.0623921	N	Mcrip2	68.3667	0.768728	0.0422954	U	0.757269	0.140337	N	UN	U	(-6095)	NA	Mcrip2	1489.07	0.198484	0.316065	N	0.585187	1.73e-05	U	0.920287	3.57e-13	U	0.836106	4.76e-11	U	NUUU	U	(+613)	(+708)	Mcrip2	451.626	0.226631	0.450277	N
Mdh1	3509.02	-0.147094	0.635861	N	0.28638	0.0509861	N	NN	N	Mdh1	2240.91	0.200999	0.178044	N	Mdh1	3241.13	-0.0352464	0.922219	N	0.0699545	0.967699	N	NN	N	(+27), (+471), (+1123)	NA	Mdh1	9299.82	-0.167212	0.419334	N	-0.0233728	0.916595	N	0.527398	0.000105845	U	0.506416	0.000175335	U	NNUU	U	(+10672), (+29313)	(+10668), (+29272)	Mdh1	6635.85	0.475326	0.000989874	U
Mef2d	1347.71	-0.0837923	0.877948	N	-0.170952	0.418134	N	NN	N	Mef2d	1311.75	0.00719015	0.996346	N	Mef2d	2342.81	0.31336	0.0251106	U	0.00779568	0.995981	N	UN	U	(-20903), (-500), (+9832)	NA	Mef2d	784.692	0.329242	0.273419	N	0.538076	0.0211202	U	0.460194	0.0572404	N	0.675121	0.00177164	U	NUNU	U	(+6807)	(+6758)	Mef2d	1666.13	-0.0240824	0.940283	N
Metrnl	491.201	-0.169922	0.645677	N	0.467485	0.00170034	U	NU	U	Metrnl	52.8976	-0.353391	0.454034	N	Metrnl	5.92837	-1.04803	NA	N	-0.645469	NA	N	NN	N	NA	NA	Metrnl	11.0797	1.02108	0.166299	N	1.68248	0.00223888	U	1.43286	0.0157388	U	1.58562	0.00385324	U	NUUU	U	NA	NA	Metrnl	107.315	1.05792	3.92e-05	U
Mfap3l	1276.53	0.495853	0.000204735	U	0.530781	2.92e-05	U	UU	U	Mfap3l	475.785	0.3587	0.337733	N	Mfap3l	724.353	0.489362	0.0560964	N	0.305575	0.673056	N	NN	N	(-14967), (-1182), (-235)	(-14935), (-335)	Mfap3l	30.4882	-0.472271	0.383028	N	-0.0918015	0.873887	N	0.483792	0.279055	N	1.3058	5.15e-05	U	NNNU	U	NA	NA	Mfap3l	214.691	1.8652	2.33e-21	U
Mfhas1	355.68	-0.177742	0.590981	N	-0.159622	0.562358	N	NN	N	Mfhas1	400.394	0.139861	0.6992	N	Mfhas1	371.396	0.234811	0.679531	N	0.381517	0.816728	N	NN	N	(+2096)	NA	Mfhas1	59.4519	0.553903	0.132598	N	0.371108	0.30005	N	0.709555	0.0219343	U	0.842467	0.00315936	U	NNUU	U	NA	NA	Mfhas1	664.81	0.759825	3.78e-06	U
Mgat5	3433.67	0.254831	0.206955	N	0.447153	0.000460013	U	NU	U	Mgat5	1172.65	-0.118407	0.814416	N	Mgat5	1035.75	0.372431	0.165212	N	0.400113	0.359509	N	NN	N	(+109)	NA	Mgat5	121.333	-0.280282	0.376797	N	0.142444	0.638121	N	0.0758836	0.841919	N	-0.00180772	0.996624	N	NNNN	N	NA	NA	Mgat5	226.073	-0.202099	0.436896	N
Mgp	17.1146	0.0433358	0.993942	N	-1.07216	0.466563	N	NN	N	Mgp	0.840077	1.36123	NA	N	Mgp	191.75	0.303073	0.659005	N	0.380614	0.885187	N	NN	N	NA	NA	Mgp	431.914	0.581936	8.2e-05	U	0.61495	1.08e-05	U	0.904222	5.81e-12	U	1.04569	2.79e-16	U	UUUU	U	NA	NA	Mgp	969.358	1.46742	2.1e-08	U
Mief2	434.109	-0.0768376	0.889136	N	0.0966269	0.690115	N	NN	N	Mief2	166.177	0.224585	0.449903	N	Mief2	54.2379	0.179261	0.802389	N	-0.0691978	0.990486	N	NN	N	(+132)	NA	Mief2	125.648	0.55627	0.00396403	U	0.683419	6.91e-05	U	0.49067	0.00925	U	0.493406	0.00623821	U	UUUU	U	NA	NA	Mief2	442.674	1.08404	3.35e-11	U
Mif	437.203	-0.0516873	0.97189	N	0.296554	0.330705	N	NN	N	Mif	311.327	0.372568	0.494151	N	Mif	376.13	0.491191	0.0175607	U	0.47143	0.0707153	N	UN	U	(-23081), (+6535)	(-23119)	Mif	47.4881	0.521044	0.189149	N	0.650601	0.0467759	U	0.444867	0.238296	N	0.946125	0.00112387	U	NUNU	U	(-23047)	NA	Mif	52.4929	0.193231	0.724889	N
Mki67	1876.09	-0.211268	0.588044	N	-0.288088	0.219197	N	NN	N	Mki67	168.321	-0.490957	0.309367	N	Mki67	414.354	-0.255988	0.711358	N	-0.196066	0.956447	N	NN	N	(-914)	(-876)	Mki67	5.90223	0.610579	0.613364	N	0.000196158	0.999824	N	-0.207876	0.889616	N	0.826917	0.373056	N	NNNN	N	NA	NA	Mki67	140.899	3.48399	3.31e-25	U
Mknk1	331.815	0.0422324	0.948007	N	0.0904461	0.652876	N	NN	N	Mknk1	111.76	0.444064	0.209059	N	Mknk1	443.927	0.378393	0.0454136	U	0.420203	0.0630722	N	UN	U	(+117)	NA	Mknk1	278.06	0.175639	0.412525	N	0.30459	0.0590169	N	0.304082	0.0646201	N	0.166811	0.362312	N	NNNN	N	NA	NA	Mknk1	200.414	0.601307	0.00399817	U
Mocs2	1088.36	1.62e-05	0.999935	N	0.0861191	0.713309	N	NN	N	Mocs2	281.037	0.057411	0.966709	N	Mocs2	277.187	-0.105903	0.704996	N	-0.111068	0.938225	N	NN	N	NA	NA	Mocs2	720.058	-0.142739	0.658011	N	0.105218	0.708522	N	0.612768	0.00145712	U	0.266482	0.242966	N	NNUN	U	NA	NA	Mocs2	209.355	0.756742	0.00208059	U
Mon1a	235.486	0.017686	0.990217	N	0.0639292	0.881069	N	NN	N	Mon1a	64.3162	0.0528858	0.986568	N	Mon1a	87.7515	0.216993	0.663946	N	0.189467	0.941572	N	NN	N	(-222), (+5185)	NA	Mon1a	98.0133	0.338595	0.218514	N	0.406056	0.0763757	N	0.253548	0.352604	N	0.637001	0.00152801	U	NNNU	U	NA	NA	Mon1a	100.175	0.322539	0.411246	N
Mpc1	179.728	-0.122982	0.845229	N	0.42303	0.0157255	U	NU	U	Mpc1	33.5881	0.461329	0.731549	N	Mpc1	43.3535	-0.481982	0.381024	N	-0.138869	0.97677	N	NN	N	(+7)	NA	Mpc1	257.539	0.193211	0.382868	N	0.132939	0.518368	N	0.276007	0.125371	N	0.335169	0.0401634	U	NNNU	U	(+822), (+16071)	(+821), (+16023)	Mpc1	179.552	0.295252	0.326568	N
Mphosph9	371.951	-0.0746824	0.935935	N	-0.0404811	0.928186	N	NN	N	Mphosph9	126.575	0.11659	0.936995	N	Mphosph9	491.573	-0.077743	0.844898	N	0.240145	0.797525	N	NN	N	(-52)	(+206)	Mphosph9	69.9037	0.200001	0.568961	N	0.341803	0.191438	N	0.713636	0.00124858	U	0.33469	0.197673	N	NNUN	U	(+152)	NA	Mphosph9	106.651	0.279392	0.401485	N
Mpi	512.771	-0.0198978	0.984191	N	0.115585	0.597407	N	NN	N	Mpi	248.998	0.0565002	0.973546	N	Mpi	454.452	0.198571	0.455767	N	0.273609	0.606574	N	NN	N	(+2656)	NA	Mpi	151.94	0.00542529	0.987515	N	0.265	0.168252	N	0.575515	0.00040254	U	0.509115	0.00160014	U	NNUU	U	NA	NA	Mpi	634.504	0.940746	1.45e-10	U
Mpp7	222.252	0.0456274	0.960335	N	0.159951	0.546369	N	NN	N	Mpp7	36.0909	0.887038	0.0315281	U	Mpp7	57.7486	-0.292998	0.671217	N	-0.0836343	0.987853	N	NN	N	(-18999), (+80)	(-19050)	Mpp7	167.819	-0.438284	0.122693	N	0.0919141	0.778006	N	0.246891	0.393677	N	0.650318	0.0025282	U	NNNU	U	(-18059), (+16483)	NA	Mpp7	103.351	1.55398	1.12e-07	U
Mpv17l2	619.268	-0.0647601	0.94649	N	0.428209	0.0222479	U	NU	U	Mpv17l2	86.4941	0.32799	0.499233	N	Mpv17l2	118.825	0.696515	0.0224955	U	0.585235	0.208353	N	UN	U	(-8631)	NA	Mpv17l2	368.426	0.332953	0.0273882	U	0.727748	5.74e-10	U	0.564401	4.51e-06	U	0.333511	0.0121319	U	UUUU	U	(-13209)	(-13179)	Mpv17l2	68.0067	0.190789	0.696288	N
Mrc1	16.3534	0.621492	0.693811	N	-0.129886	0.93337	N	NN	N	Mrc1	0.633016	-0.165289	NA	N	Mrc1	104.492	-0.509009	0.339498	N	-0.0932869	0.986974	N	NN	N	NA	NA	Mrc1	132.917	0.135444	0.838609	N	-0.179799	0.724611	N	-0.194015	0.725346	N	0.141559	0.790822	N	NNNN	N	NA	NA	Mrc1	238.882	1.44301	2.74e-11	U
Mrpl15	627.71	-0.0798438	0.912982	N	0.201982	0.379029	N	NN	N	Mrpl15	242.283	0.047929	0.978958	N	Mrpl15	222.609	0.0192891	0.963908	N	0.115134	0.945211	N	NN	N	(-21988), (+58)	NA	Mrpl15	712.395	0.179527	0.247337	N	0.69262	1.99e-11	U	0.688075	2.79e-11	U	0.450062	3.15e-05	U	NUUU	U	NA	NA	Mrpl15	341.144	0.646266	0.00062781	U
Mrpl20	654.252	0.0326369	0.984854	N	0.298688	0.349869	N	NN	N	Mrpl20	187.996	0.0567333	0.973942	N	Mrpl20	83.7308	-0.0848696	0.876316	N	-0.192746	0.934768	N	NN	N	(-116), (+8754)	(+8752)	Mrpl20	191.239	0.205403	0.54093	N	0.331899	0.192086	N	0.582076	0.00926622	U	0.77063	0.000172955	U	NNUU	U	NA	NA	Mrpl20	157.967	0.798772	0.00128946	U
Mrpl35	361.593	-0.109359	0.890088	N	0.130885	0.714841	N	NN	N	Mrpl35	259.589	0.0291927	0.986568	N	Mrpl35	312.814	-0.029298	0.950503	N	0.0229209	0.993257	N	NN	N	(+21824)	NA	Mrpl35	836.946	0.0279198	0.922825	N	0.265146	0.0786455	N	0.616866	1.07e-06	U	0.354478	0.00985329	U	NNUU	U	NA	NA	Mrpl35	331.706	0.860439	1.82e-05	U
Mrpl36	503.031	-0.153524	0.789466	N	0.261624	0.297541	N	NN	N	Mrpl36	130.208	0.254679	0.515083	N	Mrpl36	397.703	0.428143	0.0173633	U	0.257401	0.567004	N	UN	U	(+292)	NA	Mrpl36	660.58	0.447224	0.00514295	U	0.418943	0.00509597	U	0.571895	4.42e-05	U	0.70132	1.5e-07	U	UUUU	U	(+964)	(+858)	Mrpl36	356.234	0.558798	0.00433101	U
Mrpl42	364.991	-0.0691592	0.925092	N	0.210352	0.31395	N	NN	N	Mrpl42	161.406	0.130941	0.888642	N	Mrpl42	264.563	0.0418292	0.911888	N	0.200843	0.815768	N	NN	N	(-13180), (+340)	NA	Mrpl42	1106.68	0.0519675	0.860458	N	0.0935733	0.657822	N	0.480605	0.00124703	U	0.478556	0.00105787	U	NNUU	U	NA	NA	Mrpl42	145.485	0.585488	0.0467517	U
Mrpl47	302.446	0.0625661	0.939494	N	-0.0470543	0.899853	N	NN	N	Mrpl47	111.907	0.0461431	0.986911	N	Mrpl47	147.191	-0.243859	0.455767	N	-0.102753	0.962155	N	NN	N	NA	NA	Mrpl47	595.469	0.207246	0.542525	N	0.499562	0.0341276	U	0.792935	0.000188393	U	0.52304	0.0209603	U	NUUU	U	NA	NA	Mrpl47	174.737	0.542015	0.0161331	U
Mrps11	293.181	0.0269209	0.986259	N	0.187134	0.59482	N	NN	N	Mrps11	52.5316	0.09285	0.979314	N	Mrps11	159.925	0.432068	0.083839	N	0.0773045	0.97625	N	NN	N	(+27)	NA	Mrps11	153.909	0.0296426	0.930248	N	0.320047	0.0646188	N	0.305561	0.0927533	N	0.486442	0.00152908	U	NNNU	U	NA	NA	Mrps11	88.3174	0.769566	0.0172271	U
Mrps12	452.962	-0.00991728	0.995309	N	0.31548	0.339805	N	NN	N	Mrps12	102.017	0.0185107	0.995653	N	Mrps12	188.372	0.774928	0.00131969	U	0.304399	0.728273	N	UN	U	NA	NA	Mrps12	297.589	0.376319	0.192502	N	0.577512	0.0110249	U	0.31789	0.233079	N	0.508247	0.0253521	U	NUNU	U	NA	NA	Mrps12	306.258	0.554407	0.0175741	U
Mrps23	765.612	0.0225719	0.986259	N	0.172529	0.545663	N	NN	N	Mrps23	233.068	0.077308	0.944191	N	Mrps23	210.48	0.284221	0.305092	N	0.160354	0.918369	N	NN	N	(-16636)	NA	Mrps23	635.142	0.486921	0.00721769	U	0.79294	2e-07	U	0.88621	2.83e-09	U	0.873213	3.57e-09	U	UUUU	U	NA	NA	Mrps23	790.022	0.470028	0.0218643	U
Mrps27	289.763	0.12038	0.877186	N	0.0567506	0.90248	N	NN	N	Mrps27	128.377	0.054378	0.983785	N	Mrps27	109.979	0.315262	0.442195	N	0.265064	0.881634	N	NN	N	NA	NA	Mrps27	231.745	0.103075	0.631195	N	0.404521	0.00193778	U	0.657832	4.48e-08	U	0.729969	2.54e-10	U	NUUU	U	NA	NA	Mrps27	277.983	0.198146	0.492789	N
Mrps34	314.857	0.131788	0.845229	N	0.205332	0.481265	N	NN	N	Mrps34	38.1651	0.535765	0.316484	N	Mrps34	309.778	0.38871	0.0469862	U	0.252141	0.621192	N	UN	U	(+163), (+1310)	(+1378)	Mrps34	522.331	0.325338	0.0178979	U	0.546743	1.4e-06	U	0.548803	1.24e-06	U	0.549535	7.4e-07	U	UUUU	U	(+1367)	(+1381)	Mrps34	472.724	0.861893	2.75e-06	U
Mrps5	388.235	-0.00373101	0.99648	N	-0.00783767	0.983536	N	NN	N	Mrps5	248.112	0.0151698	0.995653	N	Mrps5	280.141	0.176093	0.548892	N	0.157421	0.909577	N	NN	N	NA	NA	Mrps5	272.197	0.156287	0.562035	N	0.354305	0.0609435	N	0.708804	1.31e-05	U	0.629137	0.000108575	U	NNUU	U	NA	NA	Mrps5	103.674	0.59821	0.0422742	U
Mrs2	599.231	0.165262	0.592372	N	0.207849	0.274257	N	NN	N	Mrs2	194.674	0.145586	0.80952	N	Mrs2	633.164	-0.0649222	0.832503	N	-0.0207192	0.992965	N	NN	N	(+132)	NA	Mrs2	873.923	0.484978	0.000613969	U	0.823598	1.76e-11	U	1.01718	1.6e-17	U	1.01951	7.66e-18	U	UUUU	U	NA	(-2312)	Mrs2	778.612	1.40542	1.64e-14	U
Msantd4	1875.51	0.0537944	0.914908	N	0.0215429	0.940768	N	NN	N	Msantd4	700.595	-0.0565064	0.957137	N	Msantd4	312.532	0.13801	0.632218	N	0.159818	0.893061	N	NN	N	(-8)	(+44)	Msantd4	188.115	0.37314	0.142035	N	0.459768	0.0303926	U	0.310311	0.194064	N	0.146221	0.59334	N	NUNN	U	NA	NA	Msantd4	688.082	0.574411	3.24e-05	U
Msr1	73.772	0.293668	0.83313	N	-0.105207	0.913462	N	NN	N	Msr1	1.51184	0.217923	NA	N	Msr1	1.06461	-0.701066	NA	N	-0.525522	NA	N	NN	N	NA	NA	Msr1	8.174	0.0805978	0.957839	N	-0.832796	0.350748	N	-0.896373	0.346168	N	-0.200005	0.858862	N	NNNN	N	NA	NA	Msr1	35.3982	1.92061	8.24e-06	U
Msrb1	743.657	-0.0778206	0.927452	N	0.337758	0.09084	N	NN	N	Msrb1	107.406	0.201126	0.800263	N	Msrb1	238.66	0.402043	0.116109	N	0.225745	0.8367	N	NN	N	(-310)	(-239)	Msrb1	1000.43	0.304723	0.166419	N	0.548399	0.00120498	U	0.608842	0.000209815	U	0.393476	0.0251809	U	NUUU	U	NA	NA	Msrb1	1249.9	2.18733	1.27e-35	U
Mtfp1	44.2273	-0.0534647	0.984609	N	0.362519	0.527351	N	NN	N	Mtfp1	77.8313	0.152546	0.925162	N	Mtfp1	330.239	0.940278	0.0704456	N	0.509534	0.802367	N	NN	N	(-23052), (-10842), (+222), (+774)	(+150)	Mtfp1	378.395	0.456205	0.00229159	U	0.917133	1.3e-13	U	0.947467	2.18e-14	U	1.11415	1.92e-20	U	UUUU	U	NA	NA	Mtfp1	978.437	1.53961	2.72e-14	U
Mthfd1	1963.26	-0.0140803	0.982223	N	0.192521	0.0327847	U	NU	U	Mthfd1	183.397	0.0511922	0.986568	N	Mthfd1	100.882	-0.0850248	0.892034	N	0.0269115	0.994235	N	NN	N	(+263), (+23260)	NA	Mthfd1	97.9376	-0.0456482	0.914871	N	0.649452	0.000663155	U	0.968704	4.61e-08	U	0.591591	0.00191251	U	NUUU	U	(+511)	(+527)	Mthfd1	33.0622	0.634449	0.251413	N
Mtmr1	670.561	-0.0275772	0.977001	N	0.0228941	0.951011	N	NN	N	Mtmr1	243.705	0.0490477	0.98452	N	Mtmr1	659.329	-0.0397865	0.899387	N	0.114048	0.922753	N	NN	N	NA	NA	Mtmr1	915.17	0.355232	0.00265814	U	0.834393	5.7e-18	U	1.07531	6.86e-30	U	0.755865	5.68e-15	U	UUUU	U	(+2232)	(+2315)	Mtmr1	310.467	0.408345	0.0359574	U
Mybbp1a	2332.11	0.0688374	0.702095	N	-0.00456685	0.981075	N	NN	N	Mybbp1a	490.946	0.0697104	0.923432	N	Mybbp1a	303.16	0.105289	0.787338	N	0.0760232	0.977082	N	NN	N	NA	NA	Mybbp1a	187.55	0.0664202	0.833949	N	0.315069	0.0876636	N	-0.0079755	0.980882	N	0.49269	0.00240064	U	NNNU	U	NA	NA	Mybbp1a	223.153	-0.0797869	0.822616	N
Myo19	116.522	-0.0958792	0.942432	N	0.118327	0.823732	N	NN	N	Myo19	32.569	-0.259118	0.885935	N	Myo19	108.721	0.339704	0.388279	N	0.29087	0.845916	N	NN	N	NA	NA	Myo19	162.879	0.478828	0.070205	N	1.05282	1.25e-07	U	1.12971	9.49e-09	U	0.872373	1.62e-05	U	NUUU	U	NA	NA	Myo19	103.705	0.702769	0.0196919	U
Myo1e	3553.03	0.193198	0.022595	U	0.112631	0.277597	N	UN	U	Myo1e	78.0501	0.169536	0.97556	N	Myo1e	125.084	-0.0894335	0.874299	N	0.134707	0.957691	N	NN	N	NA	NA	Myo1e	40.6401	0.829001	0.0125097	U	0.771341	0.0126554	U	0.665161	0.0456664	U	0.660585	0.0367703	U	UUUU	U	NA	NA	Myo1e	47.4696	0.400808	0.404891	N
Naa20	262.635	0.0336128	0.975282	N	0.1917	0.399023	N	NN	N	Naa20	193.718	-0.0197489	0.99338	N	Naa20	38.9048	-0.00152351	0.998195	N	0.192387	0.954259	N	NN	N	(-15049), (+113)	NA	Naa20	98.6187	0.516623	0.0149838	U	0.519914	0.00726185	U	0.657509	0.000432247	U	0.277947	0.214891	N	UUUN	U	(-15084)	(-15134)	Naa20	96.4729	0.792161	0.00578455	U
Nabp2	1113.26	-0.073725	0.910099	N	0.0939445	0.723517	N	NN	N	Nabp2	323.193	0.0457061	0.98452	N	Nabp2	874.88	0.415512	0.00110023	U	0.172399	0.673056	N	UN	U	(-1775)	NA	Nabp2	489.129	0.282296	0.380788	N	0.588601	0.0118109	U	0.278994	0.326957	N	0.474743	0.0464466	U	NUNU	U	NA	NA	Nabp2	187.139	0.619495	0.0127301	U
Ncbp1	1052.19	0.0248424	0.95579	N	0.0556438	0.708887	N	NN	N	Ncbp1	400.943	0.0252935	0.988311	N	Ncbp1	293.005	-0.174433	0.470647	N	-0.0425357	0.986733	N	NN	N	(+26213)	NA	Ncbp1	237.829	0.371349	0.0375479	U	0.652294	5.17e-06	U	0.192173	0.329386	N	0.112968	0.591616	N	UUNN	U	NA	NA	Ncbp1	71.1277	0.00331971	0.99713	N
Ncf1	50.4506	0.260405	0.806887	N	-0.280215	0.607677	N	NN	N	Ncf1	2.33289	-0.369329	NA	N	Ncf1	48.6836	-0.903579	0.0540677	N	-0.398909	0.854805	N	NN	N	(-28088)	NA	Ncf1	6.9374	1.56861	0.144129	N	0.935392	0.392012	N	0.725382	0.568453	N	1.28916	0.187415	N	NNNN	N	(-3218)	NA	Ncf1	71.8264	1.8074	3.13e-07	U
Nckap1l	125.608	-0.0933041	0.939418	N	-0.0557422	0.916909	N	NN	N	Nckap1l	11.1208	-0.13346	0.986568	N	Nckap1l	95.6964	-0.614727	0.174069	N	-0.129153	0.975911	N	NN	N	NA	NA	Nckap1l	13.955	0.110522	0.929715	N	-0.287834	0.744788	N	-0.249586	0.809148	N	0.377507	0.643922	N	NNNN	N	NA	NA	Nckap1l	45.7919	1.36515	0.00624523	U
Ndufa11	581.716	-0.144388	0.876967	N	0.49443	0.0586023	N	NN	N	Ndufa11	126.516	0.29935	0.340609	N	Ndufa11	415.855	0.052349	0.863686	N	-0.0299942	0.989581	N	NN	N	(-509), (+50)	NA	Ndufa11	1333.16	0.215016	0.184667	N	0.293642	0.025778	U	0.393661	0.00135239	U	0.66137	3.08e-09	U	NUUU	U	NA	NA	Ndufa11	137.441	0.567403	0.0306435	U
Ndufab1	252.681	0.11616	0.843646	N	0.254339	0.223271	N	NN	N	Ndufab1	48.1683	0.170883	0.930844	N	Ndufab1	289.329	-0.348693	0.0964451	N	-0.0512117	0.98281	N	NN	N	(+107)	NA	Ndufab1	1288.2	-0.0961558	0.684007	N	-0.0629374	0.761626	N	0.286617	0.0653621	N	0.351759	0.0142819	U	NNNU	U	NA	NA	Ndufab1	551.52	0.454287	0.0116043	U
Ndufb10	1515.85	0.0312616	0.982519	N	0.373368	0.0937268	N	NN	N	Ndufb10	346.553	0.187706	0.482381	N	Ndufb10	621.862	0.0511171	0.916821	N	0.0396727	0.990559	N	NN	N	(+354)	(+144)	Ndufb10	1802	0.271151	0.067099	N	0.480805	4.33e-05	U	0.623124	2.37e-08	U	0.815555	3.44e-14	U	NUUU	U	NA	NA	Ndufb10	1117.12	0.557315	0.0142522	U
Ndufs4	925.376	0.113397	0.885339	N	0.377733	0.0866653	N	NN	N	Ndufs4	420.478	0.157814	0.560595	N	Ndufs4	452.989	-0.0207728	0.962291	N	0.175954	0.886925	N	NN	N	(+404)	(+383)	Ndufs4	1077.63	-0.210374	0.435957	N	-0.261091	0.232878	N	0.252787	0.257642	N	0.422955	0.0255844	U	NNNU	U	(-16853), (+414)	(-16875), (+365)	Ndufs4	441.106	0.873321	2.52e-05	U
Ndufs8	815.287	-0.133677	0.872214	N	0.417049	0.0868812	N	NN	N	Ndufs8	146.676	0.137507	0.883312	N	Ndufs8	802.444	0.310319	0.13918	N	0.0938484	0.948455	N	NN	N	(-50)	NA	Ndufs8	2718.61	0.229792	0.120618	N	0.266827	0.03444	U	0.212282	0.11347	N	0.448125	5.29e-05	U	NUNU	U	NA	NA	Ndufs8	386.974	0.803573	7.8e-05	U
Ndufv2	1617.32	-0.00332329	0.997035	N	0.241576	0.251617	N	NN	N	Ndufv2	468.995	0.0363661	0.98452	N	Ndufv2	1037.18	0.0827377	0.755012	N	0.0423551	0.983152	N	NN	N	(+10), (+24008), (+24438)	NA	Ndufv2	4083.87	-0.0649867	0.759112	N	-0.131342	0.388586	N	0.271481	0.035186	U	0.393465	0.000721031	U	NNUU	U	NA	NA	Ndufv2	409.459	0.634773	0.000372474	U
Ndufv3	1288.99	-0.0743549	0.914903	N	0.329579	0.0416469	U	NU	U	Ndufv3	377.129	0.172855	0.312656	N	Ndufv3	812.3	0.112122	0.662382	N	0.0751951	0.957215	N	NN	N	(-58)	(-212)	Ndufv3	3895.76	0.159267	0.17131	N	0.0978808	0.386769	N	0.257141	0.00448365	U	0.140553	0.166834	N	NNUN	U	(-152)	NA	Ndufv3	737.3	0.618368	0.00025143	U
Nfam1	19.7996	-0.266393	0.919646	N	0.0159244	0.989963	N	NN	N	Nfam1	4.10019	-0.662465	NA	N	Nfam1	63.2984	-0.40201	0.405351	N	-0.223627	0.941572	N	NN	N	NA	NA	Nfam1	15.5469	0.556549	0.505256	N	0.0339866	0.971239	N	-0.442694	0.611864	N	0.454533	0.53785	N	NNNN	N	NA	NA	Nfam1	66.4143	1.13045	0.0237471	U
Nfe2l2	4311.37	-0.0841037	0.565078	N	0.0335518	0.815013	N	NN	N	Nfe2l2	361.82	0.117772	0.985509	N	Nfe2l2	306.027	0.143311	0.716107	N	0.163049	0.93075	N	NN	N	NA	NA	Nfe2l2	1387.53	0.313105	0.0697188	N	0.567893	3.16e-05	U	0.881928	3.45e-12	U	0.239917	0.1305	N	NUUN	U	(-25628), (-11994), (-16), (+8725)	(-25676), (-11971), (+8705)	Nfe2l2	866.557	0.421802	0.00930294	U
Nipal3	1781.22	0.0717492	0.875009	N	-0.0094849	0.975746	N	NN	N	Nipal3	650.523	0.0102054	0.996346	N	Nipal3	496.577	0.506518	0.026002	U	0.327328	0.542928	N	UN	U	(-467), (+5676)	(-429)	Nipal3	45.2353	0.0373049	0.948849	N	0.153402	0.674834	N	0.380192	0.228124	N	0.578572	0.0274009	U	NNNU	U	NA	NA	Nipal3	289.987	-0.167628	0.568766	N
Nop2	516.766	0.0242128	0.977	N	0.103464	0.645732	N	NN	N	Nop2	280.247	0.235843	0.352766	N	Nop2	161.56	0.371123	0.164355	N	0.366078	0.469278	N	NN	N	(+13206)	NA	Nop2	142.386	0.531242	0.0272399	U	0.961906	5.39e-07	U	0.517922	0.0196508	U	0.697492	0.000480479	U	UUUU	U	NA	NA	Nop2	112.537	0.402862	0.219729	N
Npc1	2547.14	-0.142207	0.665307	N	-0.171288	0.40152	N	NN	N	Npc1	223.027	-0.0397466	0.98452	N	Npc1	525.044	-0.0299426	0.953775	N	-0.16064	0.934768	N	NN	N	(-20074), (-146)	NA	Npc1	464.657	0.607808	0.000307821	U	0.8215	5.65e-08	U	0.622759	8.15e-05	U	0.522276	0.00107724	U	UUUU	U	NA	NA	Npc1	274.781	0.628808	0.00433536	U
Npnt	2002.21	-0.00603402	0.995634	N	0.218349	0.281881	N	NN	N	Npnt	297.811	0.771143	1.4e-09	U	Npnt	324.788	1.14864	0.0468092	U	1.89708	0.000187269	U	UU	U	(-4), (+10978)	(+85), (+11076)	Npnt	48.7799	0.991547	0.0582676	N	1.04283	0.0239531	U	0.472536	0.439158	N	3.50114	1.4e-22	U	NUNU	U	NA	NA	Npnt	11.669	1.19814	0.290925	N
Nr3c1	2616.43	0.326446	0.0148676	U	0.238701	0.105004	N	UN	U	Nr3c1	450.893	0.389753	0.261186	N	Nr3c1	942.284	0.168683	0.473656	N	0.39412	0.0810996	N	NN	N	(-601), (+287), (+1336)	NA	Nr3c1	1133.9	-0.0874761	0.713818	N	0.118826	0.52319	N	0.248809	0.122023	N	0.0938243	0.628699	N	NNNN	N	NA	NA	Nr3c1	1083.1	-0.221911	0.198292	N
Nrp1	351.639	0.205328	0.731443	N	0.203981	0.616441	N	NN	N	Nrp1	696.323	-0.333156	0.0133016	D	Nrp1	131.971	0.556861	0.11865	N	0.36718	0.746638	N	NN	N	(-1617), (-629)	NA	Nrp1	898.737	0.900325	5.98e-08	U	0.783457	1.89e-06	U	0.50537	0.00419036	U	0.81148	3.87e-07	U	UUUU	U	(-1460)	(-1826)	Nrp1	564.142	0.327624	0.143393	N
Nrp2	576.009	0.184731	0.629606	N	0.372762	0.0346565	U	NU	U	Nrp2	1309.22	-0.192159	0.38469	N	Nrp2	320.446	1.11473	0.0202653	U	-0.31414	0.92899	N	UN	U	(-11051)	NA	Nrp2	979.087	-0.290592	0.382464	N	-0.670469	0.00486004	D	-0.771303	0.000788793	D	-0.220914	0.458266	N	NDDN	D	(+21677)	(+21674)	Nrp2	452.231	0.640366	7.17e-05	U
Nsmf	1856.16	0.0470561	0.920917	N	-0.0281076	0.90536	N	NN	N	Nsmf	1890.35	0.080249	0.924884	N	Nsmf	2205.14	0.417595	0.357524	N	0.397938	0.759878	N	NN	N	(+511)	NA	Nsmf	54.1502	0.45714	0.202208	N	0.622063	0.0307591	U	0.551179	0.0734516	N	0.999054	6.98e-05	U	NUNU	U	(+163)	NA	Nsmf	240.331	0.54664	0.0344539	U
Nsun4	339.447	0.0128436	0.990217	N	-0.0314099	0.920964	N	NN	N	Nsun4	82.8389	-0.056122	0.985729	N	Nsun4	122.505	-0.0181794	0.974905	N	-0.138182	0.951014	N	NN	N	(+172), (+7826)	(+241)	Nsun4	273.427	0.123596	0.555149	N	0.233878	0.127401	N	0.27886	0.0648686	N	0.31167	0.0260441	U	NNNU	U	NA	NA	Nsun4	383.484	0.529042	0.0131062	U
Ntrk2	26491	0.119511	0.449176	N	-0.111909	0.362189	N	NN	N	Ntrk2	5285.7	-0.0055922	0.998459	N	Ntrk2	5659.02	0.0794777	0.734491	N	0.0250368	0.990486	N	NN	N	(-1000)	NA	Ntrk2	1395.47	0.832548	1.5e-05	U	0.852218	3.36e-06	U	1.00561	1.23e-08	U	1.89806	2.95e-30	U	UUUU	U	NA	NA	Ntrk2	8.91588	1.08638	0.367211	N
Nudt13	210.264	-0.0553039	0.964029	N	0.0630611	0.889663	N	NN	N	Nudt13	74.2364	-0.0105765	0.99696	N	Nudt13	86.4587	-0.182204	0.715431	N	-0.149445	0.953935	N	NN	N	NA	NA	Nudt13	363.52	0.280112	0.220303	N	0.408867	0.024909	U	0.462144	0.00917789	U	0.839306	6.66e-08	U	NUUU	U	NA	NA	Nudt13	209.261	0.583437	0.0137754	U
Oas2	0.723468	-0.743625	NA	N	-1.01755	NA	N	NN	N	Oas2	0.354883	-0.516991	NA	N	Oas2	7.76156	-0.972522	NA	N	-1.10348	NA	N	NN	N	(+14926)	(+14893)	Oas2	20.9202	1.26774	0.0412595	U	0.0247117	0.97913	N	-0.109279	0.917849	N	0.964939	0.0983991	N	UNNN	U	NA	NA	Oas2	67.3463	0.524403	0.252093	N
Oasl2	124.865	-0.286137	0.670106	N	-0.227779	0.593466	N	NN	N	Oasl2	11.2571	-0.216232	0.973742	N	Oasl2	58.727	-0.48827	0.597091	N	0.0215571	0.998224	N	NN	N	NA	NA	Oasl2	58.8943	0.58503	0.176309	N	-0.143224	0.774992	N	-0.161474	0.774848	N	0.165555	0.73703	N	NNNN	N	NA	NA	Oasl2	87.0738	0.968161	0.000990534	U
Ogdh	2186.23	0.00145606	0.997571	N	0.153199	0.0822982	N	NN	N	Ogdh	944.239	0.170585	0.0832618	N	Ogdh	2423.7	0.167125	0.577854	N	0.306939	0.546562	N	NN	N	(+813), (+21246), (+22321)	(+21126), (+22309)	Ogdh	15254	0.254495	0.258864	N	0.560293	0.000697022	U	0.551911	0.000725711	U	0.650275	3.28e-05	U	NUUU	U	(+1031)	(+1064)	Ogdh	8341.8	-0.514148	0.00972486	D
Ogfr	2143.46	0.208391	0.56523	N	0.175397	0.528626	N	NN	N	Ogfr	599.41	-0.0171216	0.992537	N	Ogfr	308.634	0.0647014	0.893623	N	0.0610051	0.986733	N	NN	N	(-30), (+535)	NA	Ogfr	73.001	0.49193	0.0404353	U	0.473638	0.0302713	U	0.0395799	0.923637	N	0.5936	0.00336426	U	UUNU	U	NA	NA	Ogfr	395.91	-0.193756	0.398684	N
Opa3	1068.37	0.0172606	0.975279	N	-0.0541854	0.73754	N	NN	N	Opa3	414.094	0.0827559	0.928151	N	Opa3	379.813	0.238435	0.396817	N	0.213698	0.8367	N	NN	N	(-1024)	NA	Opa3	284.042	0.328102	0.0337739	U	0.254747	0.0850792	N	0.504809	8.41e-05	U	0.739293	3.08e-10	U	UNUU	U	(-1115)	(-1127)	Opa3	1311.56	0.340543	0.0436223	U
Osbp2	30.8393	0.112194	0.975746	N	0.980276	0.0109126	U	NU	U	Osbp2	277.738	0.194802	0.538198	N	Osbp2	590.237	0.444716	0.108362	N	0.549464	0.0987972	N	NN	N	(+7717), (+15573), (+16711), (+17371)	(+7788), (+17296)	Osbp2	23.6446	0.286694	0.770351	N	1.93714	4.7e-05	U	3.04982	1.11e-12	U	2.47758	1.82e-08	U	NUUU	U	NA	NA	Osbp2	160.408	-1.62743	1.53e-12	D
Osbpl9	1077.08	-0.073457	0.764202	N	0.0814785	0.570445	N	NN	N	Osbpl9	325.577	0.127901	0.749955	N	Osbpl9	247.328	-0.246872	0.37279	N	-0.0777964	0.97044	N	NN	N	(-26859), (+15892)	(-27022), (+15874)	Osbpl9	1347.01	0.384528	0.018704	U	0.766549	5.45e-09	U	1.20467	4.71e-22	U	0.796321	6.15e-10	U	UUUU	U	NA	NA	Osbpl9	411.892	0.930097	1.21e-08	U
Oxnad1	385.546	0.118031	0.759946	N	0.126974	0.562358	N	NN	N	Oxnad1	160.327	-0.139546	0.860582	N	Oxnad1	101.108	0.157065	0.707583	N	0.0590933	0.987853	N	NN	N	(-11904)	(-11833)	Oxnad1	730.503	0.230006	0.161906	N	0.508408	3e-05	U	0.700873	1.15e-09	U	0.383716	0.00210268	U	NUUU	U	(-18)	NA	Oxnad1	391.953	0.884011	1.16e-07	U
Pacsin2	1782.03	0.0771267	0.889325	N	0.0392062	0.901364	N	NN	N	Pacsin2	274.422	0.130448	0.930844	N	Pacsin2	138.476	0.60119	0.225234	N	0.152132	0.970004	N	NN	N	(-28267)	NA	Pacsin2	304.153	0.10508	0.701585	N	0.743273	6.85e-07	U	1.018	1.02e-12	U	0.86254	2.09e-09	U	NUUU	U	(+4956)	(+4980)	Pacsin2	1372.31	0.533013	7.94e-05	U
Pald1	639.112	-0.0531353	0.920956	N	-0.0299881	0.912991	N	NN	N	Pald1	129.108	-0.0154437	0.996019	N	Pald1	45.1353	-0.236792	0.722112	N	-0.0308639	0.995558	N	NN	N	NA	NA	Pald1	209.636	1.8618	8.58e-27	U	1.8165	1.42e-25	U	1.63476	3.86e-20	U	2.12239	1.12e-35	U	UUUU	U	(-24794), (+49), (+2860), (+4931), (+12964), (+20386)	(-24759), (+2889), (+4754), (+12917), (+20252)	Pald1	228.764	0.722823	0.000589905	U
Paox	116.854	-0.0749085	0.946654	N	0.0312322	0.955575	N	NN	N	Paox	58.8108	0.0872528	0.979314	N	Paox	33.4593	0.632396	0.287099	N	0.560458	0.739446	N	NN	N	(+34)	NA	Paox	89.6832	0.836502	0.00881107	U	0.789534	0.00777004	U	1.21725	6.65e-06	U	0.800798	0.00544819	U	UUUU	U	(+60)	(+30)	Paox	30.528	0.792036	0.162892	N
Papss2	1241.73	0.275885	0.0974761	N	-0.498636	1.86e-05	D	ND	D	Papss2	13.9308	0.0360492	0.99696	N	Papss2	152.684	-0.491632	0.399256	N	-0.377962	0.886087	N	NN	N	NA	NA	Papss2	314.545	0.0933377	0.835211	N	0.290966	0.31514	N	0.692632	0.0034582	U	-0.0778038	0.836821	N	NNUN	U	(+17428)	(+17569)	Papss2	147.428	-0.613152	0.0172308	D
Parp6	187.856	0.222322	0.581206	N	-0.0202872	0.967532	N	NN	N	Parp6	861.025	0.0277782	0.988311	N	Parp6	879.787	0.494649	0.000886122	U	0.604638	2.54e-05	U	UU	U	(-27691), (+127)	(-27719), (+50)	Parp6	216.315	0.277541	0.181751	N	0.43326	0.00783321	U	0.459935	0.00466993	U	0.580025	0.000108434	U	NUUU	U	(+105)	NA	Parp6	82.7082	0.243827	0.57345	N
Parp9	579.442	0.0377163	0.955056	N	-0.0778244	0.727974	N	NN	N	Parp9	18.3412	0.37315	0.954017	N	Parp9	19.5478	-0.257583	NA	N	-0.296297	0.948353	N	NN	N	NA	NA	Parp9	96.7107	0.168128	0.654711	N	0.0513951	0.885452	N	-0.0785445	0.844856	N	-0.238447	0.417468	N	NNNN	N	(-5425)	NA	Parp9	168.356	0.906501	2.91e-05	U
Pcdh7	624.552	-0.0334695	0.973685	N	-0.0316576	0.93501	N	NN	N	Pcdh7	811.727	0.353214	0.01449	U	Pcdh7	1128.8	0.209008	0.718086	N	0.610127	0.386243	N	NN	N	(-2685), (+310)	NA	Pcdh7	28.9431	0.627334	0.10583	N	0.241807	0.579726	N	0.188175	0.719432	N	0.675309	0.0412955	U	NNNU	U	NA	NA	Pcdh7	1869.06	0.261372	0.0541129	N
Pcdhgc3	3346.07	0.0299062	0.977258	N	0.0158701	0.969977	N	NN	N	Pcdhgc3	461.826	0.182548	0.666063	N	Pcdhgc3	1983.97	0.0213085	0.963908	N	-0.0654298	0.98231	N	NN	N	(+208)	NA	Pcdhgc3	410.418	1.43691	1.2e-10	U	2.05162	1.06e-22	U	1.79389	2.18e-17	U	1.50923	1.64e-12	U	UUUU	U	NA	NA	Pcdhgc3	273.536	0.719982	0.00036527	U
Pcolce2	376.074	1.36285	2.05e-21	U	2.05849	2.94e-53	U	UU	U	Pcolce2	18.317	0.897614	0.267519	N	Pcolce2	18.7382	0.163971	NA	N	0.5626	0.870973	N	NN	N	NA	NA	Pcolce2	60.0172	0.0853225	0.882847	N	0.205016	0.599306	N	0.565191	0.0746961	N	0.740947	0.00850866	U	NNNU	U	NA	NA	Pcolce2	102.776	0.437922	0.248322	N
Pcp4l1	136.696	-0.0169393	0.991066	N	0.517417	0.0192451	U	NU	U	Pcp4l1	70.8992	0.587517	0.221713	N	Pcp4l1	3658.53	-0.0549826	0.983712	N	-0.111597	0.993666	N	NN	N	(+7110), (+8431), (+23450)	(+7116), (+23393)	Pcp4l1	30.4204	0.712282	0.0880287	N	1.0559	0.0015167	U	0.58118	0.158938	N	1.16625	0.000243503	U	NUNU	U	NA	NA	Pcp4l1	2460.66	2.12946	1.79e-33	U
Pcyt1a	2085.86	0.0939744	0.786369	N	-0.015405	0.959999	N	NN	N	Pcyt1a	768.062	0.109769	0.62506	N	Pcyt1a	381.868	0.239957	0.290596	N	0.223034	0.709023	N	NN	N	(-3337), (-102)	(-3268), (-18)	Pcyt1a	851.189	0.118443	0.522063	N	0.286307	0.0258352	U	0.450087	0.000112208	U	0.354573	0.00295292	U	NUUU	U	NA	NA	Pcyt1a	1319.93	0.509352	0.000354099	U
Pde4c	0.142036	0	NA	N	-1.63337	NA	N	NN	N	Pde4c	0.182252	-0.420816	NA	N	Pde4c	4.80518	2.52783	NA	N	2.507	NA	N	NN	N	(+19589), (+28472)	NA	Pde4c	20	2.07581	0.00137481	U	1.64384	0.0106222	U	1.83062	0.00354649	U	1.92685	0.00137696	U	UUUU	U	(+28510)	(+28526)	Pde4c	111.629	0.766866	0.0169213	U
Pde7b	23.6847	0.626244	0.578798	N	0.904734	0.0458558	U	NU	U	Pde7b	27.842	0.0030635	0.999857	N	Pde7b	1093.73	-0.600692	0.723776	N	-0.0606918	0.995981	N	NN	N	(-629)	(-728)	Pde7b	476.512	0.239892	0.598521	N	0.424403	0.207846	N	0.880538	0.00193491	U	-1.1521	2.47e-05	D	NNUD	U	(-12131)	NA	Pde7b	157.54	1.61114	9.45e-08	U
Pdss1	53.0593	0.180138	0.875009	N	-0.204345	0.718843	N	NN	N	Pdss1	35.8504	-0.0664137	0.986911	N	Pdss1	142.401	-0.216363	0.567824	N	-0.0258192	0.993257	N	NN	N	(+154)	NA	Pdss1	213.696	0.194382	0.534804	N	0.828287	1.49e-05	U	1.24914	2.57e-12	U	0.852757	4.66e-06	U	NUUU	U	NA	NA	Pdss1	93.3273	1.63215	2.26e-09	U
Pdxk	176.529	0.125353	0.87519	N	0.210576	0.516707	N	NN	N	Pdxk	476.575	0.139256	0.688455	N	Pdxk	1084.93	-0.0102045	0.983712	N	-0.164335	0.922753	N	NN	N	(-17124), (+23), (+6798), (+15015)	(+7)	Pdxk	401.768	-0.135533	0.657341	N	0.531038	0.00421754	U	1.14309	1.79e-12	U	0.907125	3.99e-08	U	NUUU	U	NA	NA	Pdxk	292.437	0.574136	0.00695116	U
Pepd	926.655	0.514683	1.01e-05	U	0.721472	1.89e-12	U	UU	U	Pepd	184.294	0.107315	0.936995	N	Pepd	81.8178	0.343174	0.379762	N	0.387856	0.673056	N	NN	N	(+25), (+11427), (+26925)	NA	Pepd	351.306	-0.137891	0.669787	N	0.132579	0.62106	N	-0.291782	0.21631	N	-1.09721	1.39e-09	D	NNND	D	(+26888)	(+26911)	Pepd	101.093	0.0491313	0.921762	N
Pfkp	7452.38	0.202202	0.00380998	U	0.451658	1.06e-16	U	UU	U	Pfkp	1001.13	-0.0247717	0.992537	N	Pfkp	1651.54	0.284413	0.46633	N	0.337431	0.733959	N	NN	N	(+51), (+1279), (+12598)	NA	Pfkp	539.792	0.0598237	0.892612	N	-0.19255	0.498354	N	-0.449183	0.0603092	N	0.139939	0.639593	N	NNNN	N	(+6096)	(+6089)	Pfkp	387.158	0.842548	8.06e-06	U
Pfn1	5576.38	-0.0342299	0.976048	N	0.135769	0.647516	N	NN	N	Pfn1	862.282	0.0671443	0.940621	N	Pfn1	1399.05	0.327019	0.0526184	N	0.110205	0.922753	N	NN	N	(-255)	NA	Pfn1	1062.2	0.379335	0.140419	N	0.583238	0.00450184	U	-0.00689575	0.986234	N	0.0995011	0.735486	N	NUNN	U	NA	NA	Pfn1	1131.14	0.484887	0.000538888	U
Pgam1-ps2	21.0491	0.27289	0.875009	N	-0.639897	0.412784	N	NN	N	Pgam1-ps2	96.4104	0.128531	0.936995	N	Pgam1-ps2	65.2989	0.693136	0.106706	N	0.571908	0.551515	N	NN	N	NA	NA	Pgam1-ps2	67.8092	0.14667	0.760999	N	0.653672	0.0205972	U	0.615068	0.0354582	U	0.729779	0.0064805	U	NUUU	U	NA	NA	Pgam1-ps2	29.1128	1.54258	0.00201269	U
Pgp	1108.54	-0.04247	0.952716	N	0.0825699	0.74651	N	NN	N	Pgp	319.695	0.0774168	0.956467	N	Pgp	326.912	0.188018	0.588693	N	0.202868	0.886087	N	NN	N	NA	NA	Pgp	370.975	0.226054	0.256793	N	0.440185	0.0030474	U	0.424074	0.00477732	U	0.495164	0.000467198	U	NUUU	U	NA	NA	Pgp	774.303	0.625776	6.33e-06	U
Phb	421.641	-0.0702581	0.939494	N	0.343939	0.103456	N	NN	N	Phb	188.549	0.127648	0.856081	N	Phb	220.887	0.360714	0.141497	N	0.292611	0.626635	N	NN	N	NA	NA	Phb	759.355	-0.026279	0.915077	N	0.297785	0.0134062	U	0.589153	2.61e-08	U	0.582318	2.54e-08	U	NUUU	U	NA	NA	Phb	687.555	0.691473	6.59e-05	U
Pigo	469.723	-0.130762	0.671811	N	0.00165353	0.995486	N	NN	N	Pigo	168.888	0.111127	0.940621	N	Pigo	316.588	0.129843	0.662382	N	0.0532557	0.98281	N	NN	N	(+78)	(+29)	Pigo	162.293	0.214247	0.442313	N	0.449685	0.0241117	U	0.511248	0.00876109	U	0.344613	0.0962683	N	NUUN	U	NA	NA	Pigo	224.896	0.782767	0.000343064	U
Pik3cd	57.413	-0.33918	0.605234	N	-0.223928	0.620152	N	NN	N	Pik3cd	189.548	-0.0262523	0.99473	N	Pik3cd	160.482	0.462481	0.238362	N	0.167119	0.948455	N	NN	N	(-20344)	NA	Pik3cd	10.8755	1.21359	0.0409409	U	0.470355	0.501503	N	0.768414	0.234551	N	0.377962	0.611598	N	UNNN	U	NA	NA	Pik3cd	55.3253	0.621759	0.19189	N
Pim1	620.365	0.164738	0.390899	N	0.0152029	0.962667	N	NN	N	Pim1	49.251	-0.0133487	0.99696	N	Pim1	8.9739	0.851393	NA	N	0.817896	0.876229	N	NN	N	(-22569), (-506), (+523)	(-22474)	Pim1	700.081	0.783449	0.00731239	U	0.362897	0.253305	N	0.36819	0.253765	N	0.415395	0.167639	N	UNNN	U	(-573)	NA	Pim1	123.956	-0.125	0.772099	N
Pim3	819.225	0.478641	7.65e-05	U	0.64051	3.92e-09	U	UU	U	Pim3	251.28	0.223599	0.573104	N	Pim3	161.574	0.280564	0.379571	N	0.171464	0.924124	N	NN	N	(+128), (+19578)	NA	Pim3	340.272	0.729451	0.0155843	U	-0.0845	0.836587	N	-0.406246	0.206394	N	-0.436563	0.150493	N	UNNN	U	(-11329), (+1779)	(-11484)	Pim3	747.282	-1.09715	1.45e-05	D
Pkm	10621.1	-0.0133494	0.989431	N	0.1315	0.538263	N	NN	N	Pkm	2900.81	0.144679	0.677975	N	Pkm	683.483	-0.006419	0.984609	N	0.0282762	0.989581	N	NN	N	(+102), (+3415), (+4626)	NA	Pkm	2223.13	0.280887	0.215232	N	0.219893	0.289263	N	0.13524	0.581284	N	0.44326	0.0102034	U	NNNU	U	(-174)	(-107), (+4837), (+7915)	Pkm	3570.12	0.751283	8.46e-12	U
Pla2g12a	426.134	-0.0477238	0.965232	N	0.249587	0.345563	N	NN	N	Pla2g12a	158.1	0.187086	0.734412	N	Pla2g12a	392.356	-0.0488883	0.894112	N	-0.0112303	0.995981	N	NN	N	(+743)	NA	Pla2g12a	2229.77	0.756778	9.24e-11	U	1.5244	6.44e-46	U	1.88413	8.34e-71	U	1.74131	1.7e-60	U	UUUU	U	(+783)	(+822)	Pla2g12a	318.809	1.2339	5.05e-12	U
Pla2g5	146.106	-0.248405	0.569442	N	1.20471	2.53e-20	U	NU	U	Pla2g5	6.21435	0.779413	NA	N	Pla2g5	20.9973	0.830927	NA	N	0.800412	0.660298	N	NN	N	(+7779)	NA	Pla2g5	0.0587515	0	NA	N	0	NA	N	0	NA	N	0.785475	NA	N	NNNN	N	(-3322)	(-3355)	Pla2g5	495.73	2.75361	3.76e-34	U
Pla2g7	4458.12	0.193455	0.25419	N	0.269505	0.0191917	U	NU	U	Pla2g7	936.5	0.321234	0.881709	N	Pla2g7	392.725	0.552839	0.0358426	U	0.387495	0.496207	N	UN	U	NA	NA	Pla2g7	806.915	-0.00515432	0.98886	N	-0.137885	0.549269	N	-0.505893	0.00380556	D	-0.262858	0.18258	N	NNDN	D	NA	NA	Pla2g7	16.6513	0.443695	0.65626	N
Plcb4	180.228	0.0825642	0.942432	N	0.00283222	0.995317	N	NN	N	Plcb4	108.618	0.0259827	0.994331	N	Plcb4	385.026	0.799472	0.0351479	U	0.469826	0.662874	N	UN	U	NA	NA	Plcb4	546.839	0.451836	0.00258078	U	0.557833	3.43e-05	U	0.806473	1.76e-10	U	0.8484	8.69e-12	U	UUUU	U	NA	NA	Plcb4	471.567	0.315366	0.0839296	N
Plekha1	312.013	0.572662	4.19e-05	U	0.414318	0.00881407	U	UU	U	Plekha1	381.281	-0.0858023	0.937706	N	Plekha1	1244.88	0.00277937	0.995161	N	0.0714901	0.973988	N	NN	N	(+3), (+27421)	(+27458)	Plekha1	184.124	-0.151079	0.513525	N	-0.257721	0.141798	N	-0.0354372	0.899601	N	0.206653	0.239925	N	NNNN	N	(+27340)	NA	Plekha1	611.327	0.369015	0.0196769	U
Plekha3	648.652	0.0890292	0.742943	N	-0.00192264	0.99393	N	NN	N	Plekha3	194.349	0.0891045	0.939819	N	Plekha3	462.135	0.0419657	0.931121	N	0.14744	0.940346	N	NN	N	(-57), (+12879)	(+12818)	Plekha3	414.674	0.0707429	0.722525	N	0.0817277	0.612711	N	0.218906	0.103049	N	0.0848827	0.597653	N	NNNN	N	NA	NA	Plekha3	192.164	0.514184	0.0241427	U
Plpp3	8129.98	0.096286	0.71088	N	0.0836177	0.634941	N	NN	N	Plpp3	958.605	0.307898	0.972944	N	Plpp3	2294.38	0.512004	0.0426201	U	0.339216	0.583416	N	UN	U	NA	NA	Plpp3	671.566	0.325927	0.147619	N	0.616277	0.000348382	U	0.299763	0.141283	N	0.726439	8.59e-06	U	NUNU	U	NA	NA	Plpp3	1006.27	1.04443	7.46e-09	U
Plppr4	109.894	0.707652	0.00251315	U	0.688452	0.000614185	U	UU	U	Plppr4	3051.97	-0.0583415	0.953798	N	Plppr4	5385.5	0.117572	0.594561	N	0.10994	0.911163	N	NN	N	(-27515), (+1852), (+6741)	(-27514), (+6829)	Plppr4	12.1997	0.727408	0.518008	N	1.85623	0.00868702	U	2.72613	1.77e-05	U	3.04567	5.05e-07	U	NUUU	U	NA	NA	Plppr4	2.90253	0.601733	0.793154	N
Plvap	181.926	0.283669	0.662946	N	0.060546	0.923662	N	NN	N	Plvap	113.666	-0.0223936	0.996302	N	Plvap	42.6327	0.747146	0.176976	N	0.449361	0.852341	N	NN	N	NA	NA	Plvap	39.8261	1.13902	0.00327081	U	1.17471	0.00103052	U	0.829504	0.0378112	U	0.99695	0.00608304	U	UUUU	U	NA	NA	Plvap	139.132	0.598484	0.046088	U
Pm20d1	85.5651	0.113721	0.931862	N	-0.00613302	0.991995	N	NN	N	Pm20d1	12.373	-0.126962	0.988073	N	Pm20d1	14.0996	0.716836	NA	N	0.43257	0.947104	N	NN	N	(+26394)	NA	Pm20d1	514.053	0.25753	0.481983	N	0.468284	0.0832334	N	1.17355	1.46e-07	U	1.33437	8.95e-10	U	NNUU	U	NA	NA	Pm20d1	166.968	0.0347884	0.938161	N
Pnpla2	1916.93	-0.10101	0.797291	N	0.128461	0.535863	N	NN	N	Pnpla2	111.345	0.298841	0.60184	N	Pnpla2	152.921	0.174855	0.700872	N	0.32228	0.767318	N	NN	N	NA	NA	Pnpla2	17750.8	0.362522	0.212955	N	0.660103	0.00292546	U	0.504373	0.0305961	U	0.365233	0.136587	N	NUUN	U	(-3002), (+1286)	(-3062), (-773), (+1046)	Pnpla2	1566.78	0.706535	0.00060794	U
Poln	14.375	0.0976025	NA	N	0.309272	0.77534	N	NN	N	Poln	1.00857	-0.331625	NA	N	Poln	3.65125	-0.636494	NA	N	-0.559691	NA	N	NN	N	NA	NA	Poln	440.703	-0.0698597	0.884988	N	0.500579	0.0529107	N	1.26293	3.97e-09	U	1.15059	9.06e-08	U	NNUU	U	NA	NA	Poln	5.93357	3.48449	0.0128827	N
Polr1e	200.385	-0.0445088	0.962445	N	0.277357	0.135528	N	NN	N	Polr1e	61.8342	0.299076	0.604859	N	Polr1e	68.6095	-0.0712663	0.909032	N	0.172917	0.948353	N	NN	N	NA	NA	Polr1e	42.8038	-0.0548771	0.929489	N	0.499735	0.113476	N	0.537757	0.095282	N	0.729307	0.009163	U	NNNU	U	NA	NA	Polr1e	84.6704	-0.867409	0.00669046	D
Polr3c	639.071	-0.0382966	0.953867	N	0.110447	0.588726	N	NN	N	Polr3c	145.503	0.0666319	0.96748	N	Polr3c	155.237	0.128182	0.73141	N	0.138244	0.941572	N	NN	N	(-207)	(-110)	Polr3c	199.137	0.363763	0.0246258	U	0.543333	5.46e-05	U	0.494237	0.000399847	U	0.728459	6.82e-09	U	UUUU	U	(-125)	(-152)	Polr3c	126.65	0.53248	0.0419008	U
Pop5	195.174	0.0786482	0.946654	N	0.386983	0.175427	N	NN	N	Pop5	86.5972	0.165516	0.900135	N	Pop5	145.107	-0.134069	0.795102	N	-0.173739	0.943088	N	NN	N	(-14640), (+2225)	NA	Pop5	276.017	0.120275	0.659568	N	0.209828	0.295953	N	0.299591	0.114354	N	0.600897	0.0001076	U	NNNU	U	(+25855)	NA	Pop5	100.144	0.680919	0.0215182	U
Ppargc1b	19.9045	-0.150171	0.960335	N	-0.297964	0.747269	N	NN	N	Ppargc1b	29.8269	0.454134	0.496698	N	Ppargc1b	90.5309	0.054905	0.930041	N	-0.0852041	0.98281	N	NN	N	(+27199)	NA	Ppargc1b	532.313	0.715203	0.0113813	U	0.649221	0.0135755	U	0.190708	0.603306	N	0.771807	0.00173624	U	UUNU	U	(-21391), (+1276), (+16358)	(-21404), (+16528)	Ppargc1b	171.086	0.660891	0.0114467	U
Ppif	264.73	-0.218761	0.469012	N	0.135891	0.626051	N	NN	N	Ppif	178.434	0.130742	0.835932	N	Ppif	397.745	0.455001	0.291037	N	0.186239	0.948353	N	NN	N	(-154)	(-256)	Ppif	1544.02	0.534082	0.000267426	U	1.09856	2.26e-18	U	1.0239	4.04e-16	U	0.615346	3.29e-06	U	UUUU	U	(+100), (+22600)	NA	Ppif	1793.33	0.395494	0.0673451	N
Ppm1g	2244.89	0.0795842	0.693442	N	0.0271015	0.884588	N	NN	N	Ppm1g	848.076	-0.0171343	0.995653	N	Ppm1g	334.851	0.294904	0.315886	N	0.184915	0.899129	N	NN	N	NA	NA	Ppm1g	190.052	-0.0202694	0.963931	N	0.255868	0.274846	N	0.152121	0.59252	N	0.502827	0.00991372	U	NNNU	U	NA	NA	Ppm1g	314.314	0.230405	0.303323	N
Ppme1	1275.86	0.121091	0.461035	N	0.0391427	0.836235	N	NN	N	Ppme1	779.99	0.0408786	0.977902	N	Ppme1	1091.96	0.280028	0.174069	N	0.226522	0.671598	N	NN	N	(-9268)	(-9245)	Ppme1	324.629	0.562356	0.000920219	U	0.570581	0.000346034	U	0.642329	3.61e-05	U	0.585141	0.000151525	U	UUUU	U	NA	NA	Ppme1	265.114	0.634385	0.000819958	U
Ppp2r5a	2947.41	0.0273108	0.939494	N	0.227665	0.000345744	U	NU	U	Ppp2r5a	245.818	0.0163252	0.996302	N	Ppp2r5a	290.982	0.0452194	0.908952	N	0.114575	0.945399	N	NN	N	(-527), (+639), (+5552)	(+5469)	Ppp2r5a	4098.33	0.135585	0.541772	N	0.0648222	0.758815	N	0.238776	0.152989	N	-0.0360329	0.879461	N	NNNN	N	(-23948), (+8219)	(-24185)	Ppp2r5a	553.386	0.53708	0.00285863	U
Pprc1	341.297	0.089761	0.85661	N	-0.0712197	0.808852	N	NN	N	Pprc1	277.941	-0.0163724	0.995267	N	Pprc1	315.12	0.30749	0.23012	N	0.161944	0.909577	N	NN	N	(-9628)	NA	Pprc1	83.6176	0.107103	0.871108	N	0.784347	0.0255452	U	0.14414	0.797091	N	0.841666	0.0120676	U	NUNU	U	NA	NA	Pprc1	184.885	0.194054	0.521809	N
Prelid3b	618.077	0.097085	0.843548	N	0.128339	0.578178	N	NN	N	Prelid3b	239.449	-0.069471	0.956444	N	Prelid3b	159.784	0.169851	0.660607	N	0.392385	0.483199	N	NN	N	NA	NA	Prelid3b	1031.9	0.489397	0.00605608	U	0.712961	3.54e-06	U	0.759357	4.6e-07	U	0.831556	1.6e-08	U	UUUU	U	NA	NA	Prelid3b	390.103	1.00782	2.25e-10	U
Prex1	3111.61	-0.0143183	0.985597	N	0.0806093	0.67459	N	NN	N	Prex1	711.717	0.174234	0.401207	N	Prex1	916.842	0.217289	0.500835	N	0.30303	0.663672	N	NN	N	(-315), (+15709)	NA	Prex1	21.4343	0.52607	0.334936	N	0.128248	0.835302	N	0.308077	0.604315	N	0.89722	0.0243063	U	NNNU	U	NA	(+1870)	Prex1	51.9011	0.636989	0.178924	N
Prex2	1916.43	0.337067	0.350668	N	0.573081	0.0073832	U	NU	U	Prex2	91.8534	0.432532	0.955991	N	Prex2	447.076	-0.0178734	0.960814	N	0.603739	0.000187269	U	NU	U	NA	NA	Prex2	617.561	-0.074699	0.771047	N	0.00862806	0.971407	N	0.323832	0.036427	U	-0.0928326	0.643918	N	NNUN	U	(+23807)	(+23765)	Prex2	412.445	-0.0522464	0.891207	N
Prkaa1	1182.12	0.0209785	0.984191	N	-0.106123	0.667151	N	NN	N	Prkaa1	358.416	-0.0460473	0.979314	N	Prkaa1	652.807	-0.129622	0.673815	N	-0.047805	0.986733	N	NN	N	(+13599)	NA	Prkaa1	1737.1	0.238644	0.162867	N	0.291534	0.041126	U	0.128519	0.47243	N	-0.00454209	0.985699	N	NUNN	U	(+5425), (+15087)	(+5464)	Prkaa1	200.143	-0.0470954	0.896717	N
Prkar2a	1193.03	0.0695317	0.888577	N	0.0442019	0.869552	N	NN	N	Prkar2a	1031.73	0.0116518	0.996259	N	Prkar2a	834.887	0.256902	0.230025	N	0.168419	0.849808	N	NN	N	(-8897), (+29783)	NA	Prkar2a	459.64	-0.00640957	0.982618	N	0.493555	0.000365886	U	0.374557	0.0106499	U	0.318641	0.0308186	U	NUUU	U	NA	NA	Prkar2a	1045.67	0.502688	0.00191565	U
Prkcd	556.823	-0.0521352	0.922153	N	-0.268943	0.0495246	D	ND	D	Prkcd	49.5308	-0.0278135	0.996302	N	Prkcd	117.345	-0.219595	0.612458	N	-0.414581	0.600021	N	NN	N	NA	NA	Prkcd	51.5917	-0.22685	0.668472	N	-0.114299	0.81224	N	0.124931	0.816705	N	0.749279	0.0176927	U	NNNU	U	NA	NA	Prkcd	111.693	-0.156824	0.725243	N
Proca1	9.89489	-0.495869	NA	N	-0.554771	NA	N	NN	N	Proca1	4.89279	0.190771	NA	N	Proca1	40.7237	0.0590747	0.95462	N	0.332024	0.93159	N	NN	N	(-3872), (+17397)	(-3745)	Proca1	831.651	0.791624	5.21e-08	U	1.03697	2.41e-14	U	1.25073	6.26e-21	U	1.30488	4.09e-23	U	UUUU	U	(-3746), (+17448)	(-3801), (+17416)	Proca1	24.2997	2.06536	0.000775351	U
Prss35	27.2611	-0.242002	0.890088	N	-0.315988	0.675026	N	NN	N	Prss35	112.855	0.83951	0.00105282	U	Prss35	121.784	1.2359	0.00036594	U	1.12615	0.00333005	U	UU	U	(-8627), (+20588), (+26768)	(-8657), (+26799)	Prss35	0.914512	-0.0395581	NA	N	0.977576	NA	N	-0.315395	NA	N	2.43128	NA	N	NNNN	N	NA	NA	Prss35	6.4788	-0.611917	0.745846	N
Psap	44046	-0.00470334	0.991208	N	0.0470157	0.646245	N	NN	N	Psap	8968.45	0.0357503	0.964492	N	Psap	6038.49	0.338526	0.00224397	U	0.0572857	0.949037	N	UN	U	(+495), (+8362)	NA	Psap	6630.76	0.169121	0.307658	N	0.374963	0.00185688	U	0.272315	0.0336114	U	0.327284	0.00635633	U	NUUU	U	(-12291), (+461)	(+586)	Psap	5246.46	0.198387	0.292733	N
Psat1	4641	-0.174315	0.140751	N	-0.0245856	0.907589	N	NN	N	Psat1	1386.34	0.045667	0.981406	N	Psat1	929.314	-0.272753	0.238693	N	0.0593379	0.980688	N	NN	N	NA	NA	Psat1	35.8442	-0.334812	0.541828	N	0.225424	0.638121	N	-0.199659	0.7248	N	-0.387002	0.387391	N	NNNN	N	NA	NA	Psat1	41.7062	0.895778	0.0391626	U
Psmc4	1422.95	-0.0114963	0.990217	N	0.112034	0.620715	N	NN	N	Psmc4	516.037	0.128354	0.674057	N	Psmc4	413.813	0.260527	0.200621	N	0.129098	0.909577	N	NN	N	(-32)	NA	Psmc4	535.118	0.284164	0.224762	N	0.570394	0.00109554	U	0.396925	0.0355843	U	0.202679	0.347503	N	NUUN	U	NA	NA	Psmc4	148.693	0.808265	0.00104439	U
Psph	722.621	-0.130262	0.807404	N	0.103924	0.747269	N	NN	N	Psph	165.038	0.163568	0.854118	N	Psph	167.012	-0.0995143	0.811651	N	-0.0842864	0.973988	N	NN	N	(+287), (+12946), (+19228)	(+19203)	Psph	222.722	-0.0593379	0.880356	N	0.429605	0.0383794	U	0.838703	3.11e-06	U	1.46753	4.53e-19	U	NUUU	U	(+12856)	(+12885)	Psph	43.7192	0.157814	0.80227	N
Ptcd2	313.538	0.0709001	0.928885	N	0.203642	0.399023	N	NN	N	Ptcd2	206.937	0.0563832	0.976011	N	Ptcd2	189.761	0.34281	0.33112	N	0.140036	0.949356	N	NN	N	(+243)	NA	Ptcd2	474.572	0.333959	0.00891081	U	0.689856	1.83e-11	U	0.818602	6.31e-16	U	0.880477	5.76e-19	U	UUUU	U	NA	NA	Ptcd2	327.542	-0.370344	0.137009	N
Ptcd3	426.452	-0.0336433	0.970904	N	-0.0104455	0.977978	N	NN	N	Ptcd3	202.358	-0.00715097	0.99696	N	Ptcd3	184.85	-0.207512	0.511454	N	-0.074604	0.977286	N	NN	N	(+143)	NA	Ptcd3	459.492	-0.0513159	0.860353	N	0.0985091	0.630422	N	0.553244	9.95e-05	U	0.482253	0.000722506	U	NNUU	U	NA	NA	Ptcd3	254.131	0.618696	0.00228187	U
Ptch2	4.75744	1.10296	NA	N	0.453574	NA	N	NN	N	Ptch2	11.9926	-0.250656	0.956444	N	Ptch2	36.3012	1.01322	0.322788	N	0.914213	0.764181	N	NN	N	(-463), (+9211), (+24195)	(-478), (+9182), (+23955)	Ptch2	30.1585	3.69632	1.9e-08	U	3.96807	2.74e-10	U	4.1665	1.81e-11	U	4.96321	1.14e-16	U	UUUU	U	(-722), (+1980)	(-904), (+2039)	Ptch2	13.9111	0.676674	0.429128	N
Ptges2	345.839	0.10535	0.866525	N	0.220232	0.330705	N	NN	N	Ptges2	162.459	0.133842	0.905917	N	Ptges2	100.4	0.437143	0.329412	N	0.217205	0.941572	N	NN	N	(+180), (+22823), (+29834)	(-227)	Ptges2	218.51	0.33635	0.123682	N	0.33508	0.0822709	N	0.327508	0.0995672	N	0.592249	0.000350696	U	NNNU	U	(-7939)	(+23830)	Ptges2	292.18	1.0701	6.35e-08	U
Ptgis	169.107	-0.0296732	0.985597	N	0.598606	0.00199279	U	NU	U	Ptgis	4.7209	0.820739	NA	N	Ptgis	6.07269	1.3396	NA	N	0.319209	NA	N	NN	N	NA	NA	Ptgis	5.93559	0.408056	0.725624	N	0.854594	0.284839	N	1.01226	0.203954	N	0.518409	0.574822	N	NNNN	N	(+7763), (+27765)	(+7836), (+27802)	Ptgis	72.3389	0.569405	0.223492	N
Ptp4a2	4423.88	-0.0142793	0.975282	N	-0.029186	0.836235	N	NN	N	Ptp4a2	1386.89	0.0154032	0.991732	N	Ptp4a2	904.979	0.00319519	0.992496	N	0.0978867	0.941572	N	NN	N	(-8636)	(-8739)	Ptp4a2	1353.23	-0.144905	0.355158	N	-0.0818166	0.586938	N	0.0877645	0.581284	N	0.266048	0.0188292	U	NNNU	U	NA	NA	Ptp4a2	1814.36	0.440333	0.00230601	U
Ptpdc1	695.242	-0.130773	0.610087	N	-0.0944963	0.627385	N	NN	N	Ptpdc1	214.67	0.130043	0.893558	N	Ptpdc1	304.653	0.0977404	0.793727	N	-0.0226463	0.993257	N	NN	N	(+247), (+16384), (+21550)	(+21533)	Ptpdc1	76.6187	0.506056	0.0447576	U	0.667282	0.00165014	U	0.920747	4.14e-06	U	0.651756	0.00182129	U	UUUU	U	(+294)	(+289)	Ptpdc1	113.795	0.21557	0.531549	N
Ptpn11	5083.27	0.075797	0.824274	N	-0.0610647	0.759795	N	NN	N	Ptpn11	1573.42	0.10111	0.395416	N	Ptpn11	758.302	-0.0438324	0.910302	N	0.0356456	0.989581	N	NN	N	(+193), (+5941)	NA	Ptpn11	720.241	0.099866	0.713742	N	0.268354	0.144542	N	0.447768	0.00608256	U	0.844604	4.82e-09	U	NNUU	U	(+381)	(+356)	Ptpn11	3266.93	0.777814	5.55e-09	U
Pxdn	3436.97	-0.244537	0.483756	N	-0.297274	0.202115	N	NN	N	Pxdn	158.369	-0.249861	0.829873	N	Pxdn	947.179	0.198535	0.765112	N	0.472911	0.728964	N	NN	N	(+840), (+2896), (+6730)	(+897), (+6483)	Pxdn	454.956	0.551425	0.157733	N	0.173695	0.688565	N	0.0696883	0.899406	N	0.492191	0.148266	N	NNNN	N	(+14315)	(+11831), (+14275)	Pxdn	534.726	0.46513	0.0141029	U
Pygl	174.074	-0.0153961	0.991767	N	-0.255453	0.290574	N	NN	N	Pygl	22.4705	-0.71647	0.314447	N	Pygl	25.1803	-0.25003	0.791302	N	-0.094633	0.990486	N	NN	N	NA	NA	Pygl	4798.89	0.199055	0.484339	N	0.130087	0.616811	N	0.120248	0.672334	N	0.818986	2.89e-06	U	NNNU	U	(-6072), (-4347)	(-6143), (-4336)	Pygl	33.1908	-1.03326	0.0330601	D
Rab31	26194.4	-0.0468771	0.914903	N	0.30691	0.000388144	U	NU	U	Rab31	1351.23	0.249856	0.685171	N	Rab31	787.826	0.0879581	0.783234	N	0.170147	0.868558	N	NN	N	(-10115)	NA	Rab31	37.3118	0.538811	0.116031	N	0.45571	0.150881	N	0.436444	0.197064	N	0.431485	0.1754	N	NNNN	N	NA	NA	Rab31	314.491	0.98992	0.000155389	U
Rab3a	215.753	0.221733	0.54919	N	0.247981	0.332122	N	NN	N	Rab3a	2275.89	0.0643172	0.963921	N	Rab3a	3677.66	0.729254	0.00452186	U	0.286051	0.778128	N	UN	U	(-11856), (-2973)	NA	Rab3a	196.029	1.19377	1.9e-08	U	1.92644	1.29e-23	U	1.66863	2.13e-17	U	2.15817	3.04e-30	U	UUUU	U	(-2935)	(-2919)	Rab3a	267.175	0.49251	0.0344502	U
Rab5c	4405.42	0.0168716	0.984665	N	0.0962583	0.620978	N	NN	N	Rab5c	1036.53	0.0901566	0.886381	N	Rab5c	1277.05	0.0621146	0.809484	N	0.000899326	0.999625	N	NN	N	(-21645), (-20937), (-20417), (-16139), (-11306), (+13044), (+18705)	NA	Rab5c	1254.42	0.0408327	0.814193	N	0.168255	0.107682	N	0.272725	0.00368435	U	-0.0468981	0.729794	N	NNUN	U	NA	NA	Rab5c	383.078	0.462369	0.0160714	U
Rabif	487.381	0.0985965	0.845318	N	-0.157816	0.497044	N	NN	N	Rabif	537.276	-0.0669157	0.94638	N	Rabif	598.715	0.41626	0.0413313	U	0.248552	0.670662	N	UN	U	(+218)	NA	Rabif	510.322	0.251491	0.0930706	N	0.476725	4.23e-05	U	0.638693	7.98e-09	U	0.714933	3.02e-11	U	NUUU	U	NA	NA	Rabif	191.489	-0.0288793	0.945036	N
Ralb	1455.17	0.046377	0.935493	N	0.0218949	0.941187	N	NN	N	Ralb	287.281	0.0347283	0.988444	N	Ralb	121.412	-0.076998	0.908134	N	-0.168251	0.951014	N	NN	N	NA	NA	Ralb	180.75	0.073851	0.814037	N	0.0720523	0.771556	N	0.290806	0.13762	N	0.581835	0.00022921	U	NNNU	U	(+9740)	(+9792)	Ralb	309.494	0.789954	5.84e-06	U
Rap1gap2	639.35	-0.0900189	0.87184	N	-0.0853369	0.764474	N	NN	N	Rap1gap2	824.731	0.167633	0.294337	N	Rap1gap2	768.488	0.806714	0.0473477	U	0.791527	0.151513	N	UN	U	(-29242)	NA	Rap1gap2	31.9751	0.0617299	0.937386	N	0.790316	0.0332559	U	1.0323	0.00326081	U	1.38927	1.06e-05	U	NUUU	U	NA	NA	Rap1gap2	920.307	-0.0560921	0.871598	N
Rars	786.139	0.0484605	0.914903	N	0.0366011	0.863048	N	NN	N	Rars	408.172	-0.00788492	0.996302	N	Rars	208.785	0.0968056	0.791459	N	0.120731	0.94598	N	NN	N	NA	NA	Rars	136.722	0.0873179	0.780637	N	0.178633	0.421377	N	-0.240166	0.290439	N	0.10401	0.675148	N	NNNN	N	NA	NA	Rars	108.509	0.716132	0.00959265	U
Rasl10a	19.3546	-0.00206168	0.998676	N	0.330003	0.709831	N	NN	N	Rasl10a	26.0492	0.718179	0.376057	N	Rasl10a	225.48	1.59938	0.00347665	U	1.42591	0.0295137	U	UU	U	(-11590), (+3973)	(-1445)	Rasl10a	15.7371	1.7479	0.00713755	U	2.18831	0.000100761	U	2.37133	1.76e-05	U	2.21584	5.32e-05	U	UUUU	U	(-243)	NA	Rasl10a	35.1267	4.10382	2.91e-12	U
Rb1cc1	940.071	0.097182	0.822495	N	-0.0209299	0.952115	N	NN	N	Rb1cc1	808.179	-0.0922899	0.856081	N	Rb1cc1	328.593	-0.154862	0.619367	N	0.0194693	0.99345	N	NN	N	(-204)	NA	Rb1cc1	364.188	0.272026	0.179338	N	0.47069	0.00249523	U	0.50061	0.00114141	U	0.444831	0.00374631	U	NUUU	U	(-198)	(-240)	Rb1cc1	535.414	0.232942	0.32329	N
Rbm38	471.76	-0.418051	0.00122462	D	-0.171846	0.399023	N	DN	D	Rbm38	35.1644	0.484042	0.38745	N	Rbm38	32.8383	0.354291	0.660602	N	0.311679	0.941572	N	NN	N	(+2460)	NA	Rbm38	100.371	1.2801	1.68e-06	U	1.53289	7.29e-10	U	1.8501	2.37e-14	U	2.82201	1.15e-35	U	UUUU	U	(+24162)	(+5280), (+6078), (+24214)	Rbm38	1233.21	0.833895	6.28e-06	U
Rbp7	0.187272	0.753105	NA	N	0.0791595	NA	N	NN	N	Rbp7	0.403647	0.888624	NA	N	Rbp7	0.701351	-2.42231	NA	N	-0.957398	NA	N	NN	N	NA	NA	Rbp7	93.4397	0.272022	0.657189	N	-0.153304	0.781296	N	0.0909578	0.892752	N	0.977108	0.00813258	U	NNNU	U	(-29871)	NA	Rbp7	118.789	0.274823	0.820987	N
Rcc2	5367.6	0.00958799	0.986348	N	-0.0842591	0.492792	N	NN	N	Rcc2	478.168	0.1971	0.582835	N	Rcc2	494.552	0.351399	0.177955	N	0.211172	0.849808	N	NN	N	(-225), (+600), (+1998)	(+619)	Rcc2	98.5625	0.599681	0.0178312	U	0.630726	0.00569634	U	0.564094	0.0182244	U	1.06082	1.28e-07	U	UUUU	U	(+636), (+11062)	(+663)	Rcc2	194.668	0.369971	0.143211	N
Reep4	182.74	0.341709	0.121335	N	0.463941	0.0114186	U	NU	U	Reep4	14.5685	0.825198	0.388792	N	Reep4	29.9378	0.804134	0.252843	N	0.627008	0.799182	N	NN	N	(-13672), (-12952), (-124), (+4217), (+6910)	(+4293), (+6919)	Reep4	35.8933	0.809906	0.0321018	U	0.839551	0.0130071	U	0.465782	0.263807	N	0.574974	0.117931	N	UUNN	U	(+4269), (+6883)	(+4213), (+6956)	Reep4	39.0619	0.560655	0.270119	N
Rere	2557.25	0.0368488	0.970328	N	-0.15216	0.541459	N	NN	N	Rere	1001.64	0.144021	0.387401	N	Rere	1112.49	0.56405	0.0201197	U	0.223917	0.849808	N	UN	U	NA	NA	Rere	727.044	0.229744	0.342143	N	0.559288	0.0010967	U	0.659405	6.09e-05	U	0.708624	9.67e-06	U	NUUU	U	NA	NA	Rere	721.927	-0.0745632	0.753822	N
Rflnb	443.124	-0.0976572	0.859128	N	0.249518	0.125615	N	NN	N	Rflnb	178.221	-0.425373	0.074454	N	Rflnb	155.473	0.290195	0.508638	N	0.0562456	0.99001	N	NN	N	NA	NA	Rflnb	270.724	0.423488	0.0390142	U	0.121356	0.615813	N	-0.404644	0.0389348	D	0.326703	0.0866367	N	UNDN	U	NA	NA	Rflnb	526.42	0.909118	1.07e-06	U
Rgma	2987.18	0.0158765	0.984854	N	-0.0156468	0.955426	N	NN	N	Rgma	1127.19	0.449799	0.000112599	U	Rgma	986.58	1.23086	4.43e-08	U	0.918411	0.000218441	U	UU	U	(-109)	NA	Rgma	188.194	0.0921859	0.827772	N	-0.0400539	0.909828	N	-0.173626	0.599596	N	0.27626	0.30604	N	NNNN	N	(-3306)	(-3306)	Rgma	357.693	1.64004	2.42e-17	U
Rgs4	81.9275	0.277617	0.79268	N	-0.43192	0.46019	N	NN	N	Rgs4	1089.86	-0.950995	3.28e-09	D	Rgs4	3757.53	-0.301398	0.284103	N	0.143045	0.938028	N	NN	N	(-5262), (-163)	NA	Rgs4	102.074	1.59824	3.01e-08	U	1.18082	6.82e-05	U	1.05503	0.000506443	U	1.57032	1.23e-08	U	UUUU	U	NA	NA	Rgs4	139.824	1.58658	9.15e-11	U
Rgs6	347.853	0.0679538	0.938856	N	1.55797	2.18e-39	U	NU	U	Rgs6	573.294	0.447586	0.0170672	U	Rgs6	296.726	0.423942	0.547346	N	0.857098	0.362941	N	NN	N	NA	NA	Rgs6	6.72791	-0.0449355	0.9783	N	0.439821	0.644651	N	0.200103	0.874322	N	0.319984	0.757046	N	NNNN	N	NA	NA	Rgs6	275.447	0.509779	0.0172308	U
Rhoq	1339.68	0.0611213	0.853732	N	-0.0292699	0.889663	N	NN	N	Rhoq	297.618	-0.0135408	0.996302	N	Rhoq	395.367	-0.169404	0.713161	N	-0.0913264	0.979552	N	NN	N	(+59), (+2066), (+19529)	(+19555)	Rhoq	3532.71	0.256635	0.0945186	N	0.282557	0.033867	U	0.228842	0.103189	N	0.128839	0.408005	N	NUNN	U	(+19534), (+23813)	(+19501), (+23789)	Rhoq	1918.75	0.498172	9.81e-05	U
Rhot2	304.891	0.0591329	0.937956	N	0.228881	0.223634	N	NN	N	Rhot2	77.2994	-0.0482195	0.991732	N	Rhot2	199.865	0.116292	0.769385	N	0.0911712	0.969746	N	NN	N	(+289)	NA	Rhot2	539.21	0.497318	0.00166632	U	0.966159	3.19e-13	U	1.14078	1.97e-18	U	0.872447	4.85e-11	U	UUUU	U	NA	NA	Rhot2	379.638	0.631861	0.00349847	U
Rnd1	822.954	0.492307	0.000246281	U	0.457173	0.000488975	U	UU	U	Rnd1	265.708	0.334975	0.424633	N	Rnd1	202.649	0.969011	0.042774	U	0.919122	0.168099	N	UN	U	NA	(+2842)	Rnd1	11.3782	0.277469	0.781694	N	-0.661958	0.381578	N	-1.31761	0.0852043	N	1.01812	0.0830344	N	NNNN	N	NA	NA	Rnd1	17.4184	0.233971	0.832641	N
Rnd3	2487.07	0.248672	0.00148789	U	0.316487	4.05e-06	U	UU	U	Rnd3	458.238	0.148095	0.809765	N	Rnd3	375.78	0.607634	0.0999136	N	0.708225	0.130007	N	NN	N	(-272), (+387), (+1371), (+1993), (+14332)	NA	Rnd3	60.8456	0.5349	0.362987	N	1.0439	0.015016	U	1.32614	0.00106387	U	1.05344	0.0114307	U	NUUU	U	NA	NA	Rnd3	217.982	1.18548	1.86e-07	U
Rnf123	555.566	0.0228964	0.984191	N	-0.0987291	0.715001	N	NN	N	Rnf123	167.19	0.0857624	0.956444	N	Rnf123	232.661	0.370694	0.229387	N	0.127473	0.950717	N	NN	N	NA	NA	Rnf123	116.958	0.46868	0.0813185	N	0.700667	0.00124959	U	0.692085	0.00159985	U	0.853908	2.83e-05	U	NUUU	U	(+22073)	NA	Rnf123	146.21	0.399694	0.146425	N
Rnf213	967.98	-0.410068	0.316583	N	-0.140834	0.780165	N	NN	N	Rnf213	60.7891	0.143759	0.973942	N	Rnf213	116.178	-0.28383	0.491209	N	-0.054795	0.988768	N	NN	N	NA	NA	Rnf213	239.613	0.37855	0.0628858	N	-0.01127	0.968265	N	0.151567	0.528019	N	0.462166	0.00613683	U	NNNU	U	NA	NA	Rnf213	387.437	0.532981	0.0165939	U
Rnpep	812.52	-0.0567702	0.92665	N	0.261593	0.0623409	N	NN	N	Rnpep	95.4697	0.288943	0.569834	N	Rnpep	325.556	0.0928479	0.783152	N	-0.00766893	0.998119	N	NN	N	NA	NA	Rnpep	221.672	0.0312227	0.923877	N	0.215043	0.242781	N	0.176757	0.384174	N	0.567189	8.56e-05	U	NNNU	U	NA	NA	Rnpep	143.003	0.222944	0.467538	N
Rpl10a	186.958	0.0929615	0.91687	N	0.0988959	0.798138	N	NN	N	Rpl10a	73.1865	0.0914185	0.976011	N	Rpl10a	110.32	0.20183	0.658448	N	0.182581	0.941572	N	NN	N	(-14447), (-750)	NA	Rpl10a	29.5935	0.495652	0.271264	N	0.563764	0.135706	N	0.620675	0.106889	N	0.912352	0.00489289	U	NNNU	U	NA	NA	Rpl10a	100.577	-0.021072	0.969398	N
Rrp8	437.399	0.03511	0.962975	N	0.0456537	0.875391	N	NN	N	Rrp8	143.529	0.0267085	0.991732	N	Rrp8	117.465	0.103048	0.827888	N	-0.0842634	0.980891	N	NN	N	NA	NA	Rrp8	162.549	0.642823	0.000206785	U	1.1273	3.3e-14	U	0.85413	5.86e-08	U	0.722351	5.04e-06	U	UUUU	U	NA	NA	Rrp8	97.3856	0.775468	0.0081887	U
Rsad1	174.598	0.220856	0.666853	N	0.0148211	0.980224	N	NN	N	Rsad1	112.961	0.0254988	0.995134	N	Rsad1	231.1	0.202444	0.688649	N	0.318641	0.8367	N	NN	N	(-6)	(+24)	Rsad1	206.079	0.668879	0.00445432	U	1.2269	2.89e-10	U	1.55947	1.22e-16	U	1.00003	4.11e-07	U	UUUU	U	(+38)	(-47)	Rsad1	111.689	0.436998	0.224502	N
Rtp4	127.808	-0.241066	0.763684	N	-0.216316	0.659333	N	NN	N	Rtp4	2.69855	-0.887442	NA	N	Rtp4	76.5397	-0.626451	0.233105	N	-0.0166511	0.998119	N	NN	N	NA	NA	Rtp4	110.953	0.111678	0.844669	N	-0.486493	0.162644	N	-0.647937	0.0532569	N	-0.191903	0.644943	N	NNNN	N	NA	NA	Rtp4	47.3859	1.36485	0.000181326	U
Rwdd4a	630.354	0.148125	0.345511	N	0.120663	0.374287	N	NN	N	Rwdd4a	228.03	-0.0690196	0.94899	N	Rwdd4a	188.363	-0.0341621	0.938003	N	0.0612566	0.98281	N	NN	N	NA	NA	Rwdd4a	369.539	0.387515	0.0345714	U	0.812797	1.3e-08	U	0.892007	2.45e-10	U	0.360362	0.0273136	U	UUUU	U	NA	NA	Rwdd4a	309.387	0.634266	0.00198378	U
Sars	2334.81	0.0194234	0.985029	N	0.077869	0.768236	N	NN	N	Sars	1097.36	0.0104186	0.996302	N	Sars	523.385	0.201508	0.421063	N	0.168259	0.876229	N	NN	N	(-16277), (-26)	NA	Sars	294.155	0.010845	0.981369	N	0.06202	0.858344	N	-0.162901	0.627563	N	0.551696	0.0160174	U	NNNU	U	NA	NA	Sars	257.452	-0.0660236	0.845884	N
Scarf1	10.4046	0.768321	NA	N	0.720355	NA	N	NN	N	Scarf1	1.88614	0.747608	NA	N	Scarf1	14.6595	0.418594	NA	N	-0.0368342	0.996719	N	NN	N	(-2602)	(-2538)	Scarf1	64.6604	0.978791	0.000296844	U	0.992957	0.000104441	U	0.933075	0.000386433	U	1.09606	8.3e-06	U	UUUU	U	(-2448)	(-2345)	Scarf1	213.693	0.0480726	0.921319	N
Sdc4	5544.02	0.234156	0.0466347	U	0.192888	0.109323	N	UN	U	Sdc4	268.365	0.26327	0.779219	N	Sdc4	253.213	-0.0906066	0.854891	N	0.0982673	0.972159	N	NN	N	NA	NA	Sdc4	706.638	0.876734	0.213229	N	0.920536	0.127878	N	0.695418	0.289514	N	0.623955	0.334135	N	NNNN	N	(-12685), (+8373), (+18567), (+19752)	(-12661), (+8364), (+18601), (+19732)	Sdc4	189.503	0.685139	0.00169118	U
Sdhaf1	94.1927	-0.0895323	0.962975	N	0.287062	0.590678	N	NN	N	Sdhaf1	32.1885	0.312964	0.840013	N	Sdhaf1	75.4607	-0.0439742	0.94774	N	-0.149386	0.954259	N	NN	N	(-29619)	NA	Sdhaf1	246.581	0.437024	0.0157818	U	0.907913	2.42e-10	U	1.2085	2.82e-18	U	0.741343	3.75e-07	U	UUUU	U	(-29565)	(-29567)	Sdhaf1	294.081	0.436637	0.0346186	U
Sdhd	1900.61	-0.147221	0.62529	N	0.233847	0.148471	N	NN	N	Sdhd	960.511	0.0439048	0.946115	N	Sdhd	569.389	0.192609	0.483299	N	0.0858027	0.961812	N	NN	N	(+45)	NA	Sdhd	4222.86	0.161496	0.237246	N	0.258433	0.0153435	U	0.409174	2.25e-05	U	0.645596	9.32e-13	U	NUUU	U	NA	NA	Sdhd	5463.77	0.446376	0.00717658	U
Sec24a	513.067	0.106771	0.893201	N	-0.0129948	0.980346	N	NN	N	Sec24a	264.006	0.0802979	0.950118	N	Sec24a	619.276	0.14681	0.628742	N	0.0711088	0.973988	N	NN	N	(+9), (+926)	(-187)	Sec24a	997.574	0.182399	0.250874	N	0.392003	0.0007884	U	0.291277	0.0189529	U	0.308671	0.00944267	U	NUUU	U	(+116), (+897)	(+11), (+854)	Sec24a	137.588	0.601251	0.0141226	U
Sel1l3	828.304	0.252094	0.260067	N	0.736637	6.08e-10	U	NU	U	Sel1l3	578.22	0.000885998	0.999857	N	Sel1l3	332.572	0.813946	0.238674	N	1.15738	0.176112	N	NN	N	NA	NA	Sel1l3	2.99765	-1.41289	NA	N	0.375954	NA	N	-1.1762	0.57766	N	0.39599	0.852355	N	NNNN	N	NA	NA	Sel1l3	7.13023	3.3038	0.00675252	N
Selplg	17.1851	0.200014	0.94614	N	-0.359695	0.69917	N	NN	N	Selplg	0.934598	1.53548	NA	N	Selplg	283.873	0.132394	0.809938	N	0.243857	0.907594	N	NN	N	NA	NA	Selplg	18.2047	0.574018	0.602356	N	0.445525	0.643335	N	-0.319442	0.787931	N	0.540818	0.561119	N	NNNN	N	NA	NA	Selplg	56.9852	1.09962	0.0139315	U
Sema3f	544.816	-0.211196	0.599405	N	0.0418711	0.925019	N	NN	N	Sema3f	78.8934	0.105872	0.96306	N	Sema3f	147.137	-0.433853	0.445587	N	-0.544926	0.673056	N	NN	N	(-8575), (-4274), (+3064)	NA	Sema3f	23.1034	1.03978	0.124656	N	0.807481	0.205898	N	0.504274	0.516422	N	1.99445	5.73e-05	U	NNNU	U	NA	NA	Sema3f	109.075	0.909115	0.0023416	U
Sema6c	236.67	-0.166398	0.800751	N	-0.259918	0.403928	N	NN	N	Sema6c	548.145	0.78293	2.3e-07	U	Sema6c	120.761	1.60478	0.000169538	U	1.18011	0.0310657	U	UU	U	NA	NA	Sema6c	3.5717	-0.0732071	NA	N	1.34543	0.249858	N	0.296187	0.876682	N	1.59508	0.142733	N	NNNN	N	NA	NA	Sema6c	136.66	2.24255	3.34e-10	U
Sepsecs	383.311	0.2918	0.142505	N	0.0234964	0.952115	N	NN	N	Sepsecs	142.439	0.105468	0.953366	N	Sepsecs	142.439	-0.0738791	0.876316	N	0.0429944	0.990486	N	NN	N	(+177)	(+250)	Sepsecs	297.883	-0.0417149	0.89889	N	0.0558184	0.813705	N	0.474231	0.00238818	U	-0.0383472	0.88334	N	NNUN	U	(+264)	(+277)	Sepsecs	193.249	0.401264	0.10167	N
Setd7	2943.56	0.0285786	0.980928	N	0.164038	0.551031	N	NN	N	Setd7	724.688	0.135377	0.47687	N	Setd7	1119.35	0.275707	0.469288	N	0.374686	0.639137	N	NN	N	(-637), (+259), (+5046)	NA	Setd7	905.4	0.524324	0.013698	U	0.972952	2.1e-08	U	1.43729	3.11e-18	U	1.33536	6.39e-16	U	UUUU	U	(+11755)	(+11776), (+13148)	Setd7	966.904	0.170657	0.500286	N
Shmt1	298.074	-0.220646	0.55346	N	0.0754856	0.84528	N	NN	N	Shmt1	75.5918	-0.211366	0.756968	N	Shmt1	16.5746	-0.605469	NA	N	-0.132378	0.987853	N	NN	N	NA	NA	Shmt1	195.088	0.351226	0.28285	N	0.993365	1.02e-05	U	1.57682	4.21e-14	U	1.10227	3.57e-07	U	NUUU	U	NA	(+15403)	Shmt1	41.4628	-0.457089	0.353673	N
Sirpa	3530.4	-0.025652	0.939494	N	0.14467	0.0368328	U	NU	U	Sirpa	1819.17	-0.053495	0.977902	N	Sirpa	3865.23	0.21522	0.387193	N	0.105055	0.947935	N	NN	N	NA	NA	Sirpa	90.0614	-0.307191	0.419576	N	-0.26388	0.430464	N	-0.390884	0.223477	N	0.142969	0.697808	N	NNNN	N	NA	NA	Sirpa	562.969	0.481288	0.044592	U
Skil	1116.33	0.220516	0.333752	N	0.126001	0.610205	N	NN	N	Skil	848.727	0.121425	0.812304	N	Skil	1382.68	0.0792025	0.884324	N	0.280154	0.839465	N	NN	N	(-1548), (+122)	(-1580), (+689)	Skil	385.106	0.0053901	0.991911	N	-0.788503	0.00184505	D	-0.41477	0.156624	N	-0.616955	0.0166533	D	NDND	D	(+581), (+12846)	(+713), (+12882)	Skil	346.005	0.90728	0.000233311	U
Slc11a2	668.774	0.0765397	0.802514	N	0.0484862	0.811897	N	NN	N	Slc11a2	285.832	0.0857185	0.940621	N	Slc11a2	441.33	0.14558	0.631136	N	0.0352291	0.990486	N	NN	N	(+135)	NA	Slc11a2	283.313	0.271311	0.246003	N	0.617304	0.000265539	U	0.594511	0.000478638	U	0.391684	0.0308186	U	NUUU	U	NA	NA	Slc11a2	219.09	0.503938	0.0235676	U
Slc12a5	19.7741	0.0229852	0.99602	N	0.197414	0.856758	N	NN	N	Slc12a5	1784.58	0.110742	0.772895	N	Slc12a5	2703.01	-0.332433	0.154916	N	-0.166341	0.893208	N	NN	N	(-6546), (-3434), (+121), (+14642), (+26753), (+28897)	(+14517)	Slc12a5	13.669	0.650176	0.355404	N	0.795414	0.162076	N	1.42155	0.00341142	U	1.8094	3.32e-05	U	NNUU	U	(-6723)	NA	Slc12a5	19.4817	1.79551	0.00918862	U
Slc16a1	5729.98	0.106092	0.253966	N	0.356115	2.2e-13	U	NU	U	Slc16a1	729.27	0.163569	0.856081	N	Slc16a1	1480.83	-0.0686	0.783152	N	0.182914	0.685375	N	NN	N	(-8683), (-73), (+449)	NA	Slc16a1	5030.28	0.357102	0.0906245	N	0.0220994	0.936648	N	-0.202756	0.350497	N	0.521087	0.00181416	U	NNNU	U	(+21860), (+28959)	(+21920), (+28928)	Slc16a1	2907.78	0.518274	0.000121236	U
Slc16a6	132.742	0.316873	0.487148	N	0.113703	0.769803	N	NN	N	Slc16a6	252.032	0.42656	0.00165132	U	Slc16a6	321.789	0.125406	0.885474	N	0.49597	0.799503	N	NN	N	(-22915), (-6538), (-21)	(-6452), (+128)	Slc16a6	5.92512	1.14957	0.246028	N	0.269571	0.821292	N	-0.336861	0.818719	N	1.4553	0.0634475	N	NNNN	N	NA	NA	Slc16a6	91.8129	0.228448	0.606561	N
Slc1a1	150.774	0.530552	0.402906	N	0.144529	0.854327	N	NN	N	Slc1a1	763.444	0.0565149	0.941152	N	Slc1a1	1188.49	-0.028812	0.939003	N	-0.0434348	0.986733	N	NN	N	(+88)	NA	Slc1a1	41.4142	-0.164642	0.83466	N	0.322733	0.55629	N	0.222169	0.734462	N	0.931242	0.0255022	U	NNNU	U	NA	NA	Slc1a1	23.574	0.889287	0.159226	N
Slc1a5	126.333	-0.305936	0.367607	N	0.198003	0.518053	N	NN	N	Slc1a5	69.6099	0.0636837	0.986568	N	Slc1a5	32.9639	0.18892	0.804311	N	-0.0671977	0.992072	N	NN	N	NA	NA	Slc1a5	6178.28	0.593692	0.0692577	N	1.24463	8.11e-07	U	1.30887	1.17e-07	U	1.10641	1.02e-05	U	NUUU	U	(-27870), (-20829), (-17386), (-14784), (-1116), (+3315)	(-20736), (-17493), (-14622), (-1117), (+3425)	Slc1a5	410.86	0.283114	0.314721	N
Slc25a20	1246.97	-0.0806219	0.796072	N	0.115422	0.439326	N	NN	N	Slc25a20	141.296	0.233289	0.911767	N	Slc25a20	89.3828	-0.258196	0.59224	N	-0.173015	0.948353	N	NN	N	(+21148)	NA	Slc25a20	3491.62	-0.130729	0.530319	N	0.0742874	0.703178	N	0.531803	3.58e-05	U	0.258041	0.0775765	N	NNUN	U	NA	NA	Slc25a20	856.333	0.981217	1.7e-06	U
Slc25a39	2014.24	-0.170478	0.682104	N	0.228222	0.338752	N	NN	N	Slc25a39	353.825	0.177834	0.520667	N	Slc25a39	319.705	0.431273	0.0691817	N	0.10788	0.951014	N	NN	N	(-1013), (+96), (+7287), (+13931)	NA	Slc25a39	1879.32	0.172651	0.404099	N	0.544155	8.79e-05	U	0.49287	0.00040772	U	0.409085	0.00391019	U	NUUU	U	NA	NA	Slc25a39	358.493	0.707388	0.000298249	U
Slc25a42	222.358	-0.0307794	0.984854	N	-0.338447	0.227651	N	NN	N	Slc25a42	109.487	0.0559448	0.993642	N	Slc25a42	280.989	0.320125	0.247694	N	0.265414	0.740556	N	NN	N	(+15883)	NA	Slc25a42	1481.85	1.24119	1.24e-06	U	1.17931	2.18e-06	U	1.11516	6.67e-06	U	1.10147	7.22e-06	U	UUUU	U	(-7206), (+17795)	(+17963)	Slc25a42	883.465	0.837087	0.000104513	U
Slc25a48	378.429	0.278933	0.389961	N	0.577221	0.000387817	U	NU	U	Slc25a48	1.60047	0.39552	NA	N	Slc25a48	3.55084	0.55924	NA	N	0.644192	NA	N	NN	N	(-39)	(-60)	Slc25a48	241.227	0.916314	0.00949544	U	0.701386	0.0411356	U	1.23277	4.52e-05	U	0.653153	0.0538788	N	UUUN	U	(-3703)	(-3750), (+254)	Slc25a48	0.523627	-0.950475	NA	N
Slc25a51	1304.8	0.0102209	0.987811	N	-0.0218967	0.922922	N	NN	N	Slc25a51	747.758	-0.0510927	0.969849	N	Slc25a51	996.225	0.00497435	0.987113	N	-0.0838715	0.941572	N	NN	N	(-9063)	NA	Slc25a51	6667.07	0.627531	1.37e-05	U	0.801545	1.7e-09	U	0.901997	3.69e-12	U	0.450472	0.00148909	U	UUUU	U	(-5067), (-3638), (-2614), (+1024)	(-5061), (-3076), (+993)	Slc25a51	823.689	0.120905	0.589241	N
Slc29a1	265.819	-0.461295	0.00233981	D	0.19719	0.328765	N	DN	D	Slc29a1	37.3787	0.0761677	0.98452	N	Slc29a1	278.175	0.841357	0.0591736	N	0.860253	0.151513	N	NN	N	(-2316), (+2355), (+7855), (+20261)	(-2341)	Slc29a1	519.362	2.07342	1.54e-22	U	2.3046	3.29e-28	U	2.76344	5.38e-41	U	3.62535	8.26e-72	U	UUUU	U	(+1857), (+3681), (+4956), (+8852)	(+1893), (+3700), (+5055), (+8959)	Slc29a1	438.89	0.493748	0.00283785	U
Slc35c1	355.179	-0.0562342	0.935935	N	0.0381753	0.908886	N	NN	N	Slc35c1	200.825	0.145257	0.801692	N	Slc35c1	262.196	0.322188	0.253265	N	0.298459	0.671497	N	NN	N	(-730), (+922), (+13746), (+25246)	(-673)	Slc35c1	97.6975	0.702919	0.022648	U	1.02042	7.89e-05	U	0.562117	0.0622939	N	0.952695	0.000190263	U	UUNU	U	(-28410), (-27220), (+13721)	(-28345), (+13763)	Slc35c1	96.1699	0.361015	0.321747	N
Slc36a1	458.414	-0.0855722	0.906351	N	0.0474391	0.901832	N	NN	N	Slc36a1	445.117	0.108151	0.856081	N	Slc36a1	964.992	0.673485	0.0294354	U	0.354015	0.718003	N	UN	U	(+611)	NA	Slc36a1	162.134	0.11243	0.757001	N	0.0514219	0.87539	N	0.319615	0.195244	N	0.481756	0.023396	U	NNNU	U	NA	NA	Slc36a1	173.956	0.619646	0.0190869	U
Slc37a2	81.7142	0.0248786	0.991625	N	-0.183948	0.747481	N	NN	N	Slc37a2	13.8116	0.195764	0.979314	N	Slc37a2	27.9528	0.120655	0.893602	N	0.173668	0.970111	N	NN	N	NA	NA	Slc37a2	13.5538	0.560538	0.436017	N	0.831199	0.129542	N	0.159009	0.864729	N	1.48804	0.0010156	U	NNNU	U	NA	NA	Slc37a2	40.6697	1.92846	2.88e-05	U
Slc38a2	10424	-0.108325	0.689429	N	-0.0782845	0.702664	N	NN	N	Slc38a2	835.98	-0.12804	0.80952	N	Slc38a2	1074.12	0.0875927	0.87585	N	-0.0428893	0.992155	N	NN	N	(-23502), (+613)	NA	Slc38a2	664.628	-0.307063	0.499738	N	0.168609	0.694394	N	0.228179	0.597633	N	0.772541	0.0105482	U	NNNU	U	NA	NA	Slc38a2	1826.39	0.584519	0.000884347	U
Slc38a3	6109.32	0.704048	2.94e-28	U	0.975274	1.07e-57	U	UU	U	Slc38a3	442.939	0.523912	0.727229	N	Slc38a3	852.056	0.820225	8.39e-06	U	0.445316	0.130762	N	UN	U	NA	NA	Slc38a3	8.67244	-0.694671	0.703732	N	1.33395	0.26027	N	-0.0633768	0.976142	N	2.49503	0.0107088	N	NNNN	N	NA	NA	Slc38a3	418.063	2.05139	1.14e-18	U
Slc4a2	1996.71	0.0117448	0.986348	N	-0.0237054	0.923321	N	NN	N	Slc4a2	118.651	0.00934698	0.998504	N	Slc4a2	70.0971	0.150724	0.819286	N	0.129043	0.97564	N	NN	N	(+619)	NA	Slc4a2	81.6872	0.491685	0.0909661	N	0.519401	0.0416192	U	0.482237	0.0716752	N	0.911292	3.15e-05	U	NUNU	U	(+596)	(+513)	Slc4a2	217.622	0.701902	0.00161908	U
Slco5a1	112.897	0.647833	0.0462975	U	0.733907	0.0228671	U	UU	U	Slco5a1	245.56	0.333733	0.0230022	U	Slco5a1	147.207	1.50939	0.000233118	U	0.737746	0.418195	N	UN	U	(-1218), (-379)	(-520)	Slco5a1	3.81447	-2.25913	NA	N	2.01386	0.0903327	N	-0.128662	0.957535	N	1.55606	0.215457	N	NNNN	N	NA	NA	Slco5a1	268.551	0.313165	0.393774	N
Snrpb	2199.5	-0.0699576	0.914903	N	0.177946	0.402705	N	NN	N	Snrpb	393.458	0.168046	0.488519	N	Snrpb	199.867	0.235362	0.452288	N	0.136001	0.941572	N	NN	N	NA	NA	Snrpb	195.131	0.157208	0.528298	N	0.323448	0.0694492	N	0.281292	0.14026	N	0.510456	0.00111785	U	NNNU	U	NA	NA	Snrpb	169.025	0.580016	0.0171089	U
Snx10	811.028	0.0451419	0.922153	N	-0.0310965	0.891969	N	NN	N	Snx10	1254.53	-0.088077	0.824324	N	Snx10	1096.76	0.120496	0.748942	N	0.105654	0.954259	N	NN	N	NA	NA	Snx10	2058.92	0.584534	7.48e-05	U	1.03683	1.62e-15	U	1.55851	1.73e-35	U	1.42335	8.11e-30	U	UUUU	U	(+21722), (+27405)	(+21899), (+27484)	Snx10	86.5946	0.384447	0.315186	N
Snx24	374.485	0.140995	0.670963	N	0.347052	0.00912902	U	NU	U	Snx24	114.62	0.11444	0.937706	N	Snx24	130.35	0.0528024	0.923522	N	-0.0434942	0.990922	N	NN	N	NA	NA	Snx24	121.935	0.598492	0.084955	N	1.70883	2.36e-12	U	2.28101	2.86e-22	U	2.68909	4.96e-32	U	NUUU	U	(-21140), (+22715)	(-21047), (+22662)	Snx24	85.4294	0.333687	0.378321	N
Snx33	1775.09	0.317374	0.000766511	U	0.326184	0.000220961	U	UU	U	Snx33	117.543	0.371489	0.55727	N	Snx33	54.7254	-0.103256	0.885474	N	-0.13027	0.97564	N	NN	N	NA	NA	Snx33	107.425	0.946864	7.34e-05	U	1.03495	3.88e-06	U	0.644494	0.0105549	U	1.31576	4.91e-10	U	UUUU	U	(+12217)	(+12220)	Snx33	146.875	-0.453955	0.088015	N
Sod2	1415.18	0.0109672	0.986348	N	0.194319	0.0443189	U	NU	U	Sod2	1001.32	0.00504816	0.996496	N	Sod2	1218.99	-0.100081	0.739464	N	0.0265362	0.992155	N	NN	N	(-15313), (+92)	NA	Sod2	5995.93	-0.102284	0.68975	N	0.00354175	0.989686	N	0.214018	0.247195	N	0.13181	0.509802	N	NNNN	N	(-15223), (-235)	NA	Sod2	3938.13	0.858415	3.58e-08	U
Sod3	119.86	-0.109175	0.912549	N	0.276797	0.408566	N	NN	N	Sod3	4.87657	-0.260412	NA	N	Sod3	195.701	0.685278	0.0120006	U	0.543363	0.18741	N	UN	U	NA	NA	Sod3	3949.98	0.165068	0.608263	N	0.619371	0.00224768	U	0.175191	0.533076	N	-0.0563838	0.863897	N	NUNN	U	NA	NA	Sod3	452.278	1.14725	3.34e-07	U
Sorl1	10054.6	0.228404	0.530167	N	0.709275	4.36e-06	U	NU	U	Sorl1	1021.1	0.644082	1.86e-19	U	Sorl1	1143.11	0.453765	0.29358	N	0.472718	0.621192	N	NN	N	(-11438), (-152), (+14898), (+15619)	NA	Sorl1	886.965	-0.508463	0.16975	N	-0.945624	0.000859999	D	-0.716615	0.0158608	D	-0.824753	0.00348422	D	NDDD	D	NA	NA	Sorl1	91.3745	1.24682	0.000136968	U
Spata33	228.426	0.103743	0.881073	N	-0.0611059	0.853594	N	NN	N	Spata33	43.9461	-0.349552	0.551567	N	Spata33	131.602	-0.164467	0.759245	N	-0.174912	0.948353	N	NN	N	NA	NA	Spata33	15.4145	0.852869	0.107501	N	1.0539	0.016873	U	0.42771	0.493253	N	0.305777	0.622887	N	NUNN	U	NA	NA	Spata33	128.547	3.54948	1.68e-36	U
Spi1	53.8921	0.110058	0.958691	N	-0.341895	0.584509	N	NN	N	Spi1	1.53655	-0.416974	NA	N	Spi1	33.7575	-0.369883	0.606693	N	-0.181497	0.970004	N	NN	N	NA	NA	Spi1	5.84294	1.54578	0.124844	N	1.1581	0.232549	N	0.575394	0.659153	N	0.947309	0.352998	N	NNNN	N	NA	NA	Spi1	32.8698	1.65659	0.00112595	U
Spon1	2076.68	0.190687	0.0414351	U	-0.140411	0.149321	N	UN	U	Spon1	687.628	0.503374	5e-13	U	Spon1	828.453	0.607619	0.00382215	U	0.318984	0.546743	N	UN	U	(-26486)	(-26252)	Spon1	23.4242	-0.260799	0.631127	N	-0.338481	0.43556	N	-0.381378	0.410198	N	-0.447733	0.277007	N	NNNN	N	NA	NA	Spon1	191.608	0.366778	0.218206	N
Spsb1	1187.6	0.140994	0.208369	N	0.120277	0.214179	N	NN	N	Spsb1	102.541	0.384652	0.38469	N	Spsb1	157.877	0.995029	0.000115406	U	1.09937	1.99e-05	U	UU	U	(-23322), (-22547), (-60)	NA	Spsb1	235.004	0.783394	0.00861558	U	0.491609	0.105131	N	1.08262	2.08e-05	U	0.417037	0.176	N	UNUN	U	(+3709)	(+3606)	Spsb1	347.388	-0.573023	0.0453411	D
Srebf2	5109.36	0.0628446	0.815784	N	0.0767877	0.590678	N	NN	N	Srebf2	1980.85	-0.03406	0.986568	N	Srebf2	1535.6	0.526189	4.8e-06	U	0.269413	0.159496	N	UN	U	(-11881), (-8612), (+1182), (+4938), (+13744), (+20046)	(-11834), (+1258), (+4899), (+20039)	Srebf2	216.067	0.178523	0.499235	N	0.358149	0.0595944	N	0.492947	0.00546204	U	0.44278	0.0118838	U	NNUU	U	(+1272), (+20088)	(+1199)	Srebf2	292.964	0.303547	0.321518	N
Ssbp4	1170.07	-0.10014	0.888581	N	0.13949	0.651719	N	NN	N	Ssbp4	108.934	0.360039	0.313232	N	Ssbp4	234.437	0.578198	0.0368978	U	0.404213	0.508071	N	UN	U	(-2559), (-1085), (+361), (+7979), (+9655), (+13676)	(+403), (+9478)	Ssbp4	29.7572	0.42946	0.322131	N	0.347147	0.382692	N	0.441009	0.267944	N	1.24389	7.11e-06	U	NNNU	U	NA	NA	Ssbp4	67.8793	0.217357	0.640107	N
Ssr2	1795.63	-0.108194	0.830731	N	0.102188	0.710685	N	NN	N	Ssr2	574.988	0.0606318	0.936995	N	Ssr2	437.536	0.453888	0.0256973	U	0.094768	0.953155	N	UN	U	NA	NA	Ssr2	483.233	0.14538	0.545178	N	0.324102	0.0556367	N	0.179371	0.370712	N	-0.0106244	0.970857	N	NNNN	N	NA	NA	Ssr2	218.987	0.60926	0.00813749	U
Ssr3	8849.71	-0.0317328	0.920941	N	-0.0352018	0.800611	N	NN	N	Ssr3	2618.33	-0.00427852	0.99855	N	Ssr3	2621.53	-0.117725	0.582747	N	-0.0760444	0.948353	N	NN	N	NA	NA	Ssr3	3091.45	-0.0371632	0.743428	N	0.0895973	0.252702	N	0.115767	0.124255	N	0.229223	0.000241486	U	NNNU	U	(+11288)	(+11318)	Ssr3	2421.94	0.979118	1.03e-15	U
St3gal2	1770.42	0.278626	0.0245023	U	0.301712	0.00609859	U	UU	U	St3gal2	702.035	-0.0902406	0.923629	N	St3gal2	451.491	0.0320616	0.931093	N	0.0673686	0.970004	N	NN	N	(-380)	NA	St3gal2	35.1641	0.839695	0.0187888	U	0.990475	0.00150899	U	0.667114	0.0638797	N	0.672913	0.047424	U	UUNU	U	NA	NA	St3gal2	396.304	1.11838	2.36e-11	U
St3gal3	305.518	0.0180616	0.989205	N	0.2036	0.443465	N	NN	N	St3gal3	199.416	0.00641809	0.99696	N	St3gal3	101.799	0.384829	0.387659	N	-0.0515612	0.992072	N	NN	N	(-236)	(-398)	St3gal3	120.164	0.178917	0.529278	N	0.584478	0.00123119	U	0.672443	0.000156107	U	0.826625	5.83e-07	U	NUUU	U	(-430)	NA	St3gal3	362.871	0.570125	0.00126683	U
St3gal5	838.207	0.243729	0.261913	N	0.20043	0.283152	N	NN	N	St3gal5	409.734	0.389672	0.00512137	U	St3gal5	601.533	0.162662	0.677983	N	0.096608	0.969746	N	NN	N	(+12268)	NA	St3gal5	344.52	0.39585	0.676232	N	1.09877	0.0822182	N	0.954781	0.147349	N	0.424583	0.581686	N	NNNN	N	NA	(-25849)	St3gal5	278.546	1.11574	6.01e-11	U
Stard7	2605.32	-0.0304028	0.938199	N	0.0762183	0.547195	N	NN	N	Stard7	1837.86	0.027861	0.98452	N	Stard7	1110.61	-0.0389846	0.948168	N	0.136279	0.953935	N	NN	N	(-221)	(-353)	Stard7	1400.94	0.0495451	0.852817	N	0.423194	0.00220988	U	0.732123	4.64e-09	U	0.094965	0.615834	N	NUUN	U	NA	NA	Stard7	2065.72	0.37147	0.0251071	U
Stat6	347.788	-0.00272364	0.997219	N	0.0796972	0.749059	N	NN	N	Stat6	13.452	0.322712	0.972079	N	Stat6	63.0564	0.0619555	0.923522	N	-0.187211	0.945211	N	NN	N	(-21184), (+1024), (+19317)	NA	Stat6	358.413	0.425835	0.0218301	U	0.338332	0.0571803	N	-0.0561915	0.843388	N	0.655192	1.51e-05	U	UNNU	U	(-21259), (+1226)	(-21272), (+1208)	Stat6	428.389	0.140399	0.567206	N
Stc2	63.5657	0.930946	4.71e-05	U	0.592084	0.0628812	N	UN	U	Stc2	67.5919	0.334105	0.430579	N	Stc2	28.5259	0.709544	0.267105	N	0.752249	0.580291	N	NN	N	(-1562), (+434)	(+519)	Stc2	3.54761	0.995418	NA	N	1.35792	0.222428	N	0.1574	0.938872	N	1.4606	0.172035	N	NNNN	N	NA	NA	Stc2	169.602	0.657163	0.0045557	U
Stk10	83.2649	0.00507403	0.997093	N	-0.03656	0.951383	N	NN	N	Stk10	47.7976	0.0957212	0.982654	N	Stk10	78.5925	-0.0258376	0.969647	N	0.098851	0.981111	N	NN	N	(-106)	NA	Stk10	86.3912	0.514	0.0366063	U	0.389474	0.10139	N	0.303655	0.253722	N	0.490395	0.0255118	U	UNNU	U	(+13374)	(+13489), (+26883)	Stk10	117.849	0.162086	0.658799	N
Stk17b	916.2	0.607166	2.25e-15	U	0.520696	2.3e-10	U	UU	U	Stk17b	68.2367	0.208609	0.940621	N	Stk17b	129.384	-0.218711	0.601938	N	0.2953	0.807899	N	NN	N	(+10222)	NA	Stk17b	192.166	-0.527304	0.0446863	D	-0.157407	0.600862	N	-0.335064	0.207427	N	-0.709364	0.00115165	D	DNND	D	NA	NA	Stk17b	152.488	0.491519	0.0487799	U
Sucla2	1362.82	0.122165	0.545853	N	0.186125	0.10005	N	NN	N	Sucla2	631.715	0.0242966	0.986911	N	Sucla2	510.073	-0.0541718	0.901496	N	0.0669356	0.98222	N	NN	N	(-14)	NA	Sucla2	6803.86	-0.218281	0.41639	N	-0.0209417	0.944728	N	0.0915204	0.755081	N	0.0111756	0.973906	N	NNNN	N	(+29742)	NA	Sucla2	1615.44	0.703086	0.000151802	U
Sult5a1	4.38514	-0.252729	NA	N	-0.950182	NA	N	NN	N	Sult5a1	1.2672	0.264444	NA	N	Sult5a1	1.51552	-1.44536	NA	N	-0.673622	NA	N	NN	N	(-4551), (+20787)	NA	Sult5a1	20.9396	0.752651	0.33509	N	1.73802	0.000780559	U	2.75122	2.04e-09	U	3.26459	8.21e-14	U	NUUU	U	(-4581)	(-27747), (-4629)	Sult5a1	12.8769	-0.378866	0.716862	N
Supv3l1	453.165	0.0576045	0.925092	N	0.10378	0.645294	N	NN	N	Supv3l1	124.989	0.062348	0.983554	N	Supv3l1	187.46	-0.159963	0.612932	N	-0.0397042	0.988381	N	NN	N	NA	NA	Supv3l1	378.469	0.229302	0.0929749	N	0.389935	0.000312138	U	0.511152	8.07e-07	U	0.122281	0.379247	N	NUUN	U	NA	NA	Supv3l1	187.099	0.700323	0.00215546	U
Syn2	623.785	-0.10085	0.7914	N	-0.220129	0.114511	N	NN	N	Syn2	3067.37	0.1034	0.901373	N	Syn2	3468.76	0.486484	0.17232	N	0.152033	0.949546	N	NN	N	(-7444)	NA	Syn2	71.0944	0.305472	0.701391	N	0.482203	0.423235	N	0.734926	0.185294	N	1.41474	0.00192766	U	NNNU	U	NA	NA	Syn2	45.9923	1.48505	0.000386063	U
Synpo	1735.57	0.062624	0.939494	N	0.0668179	0.84528	N	NN	N	Synpo	342.623	0.0582225	0.956444	N	Synpo	856.955	-0.0342898	0.925364	N	0.0970422	0.948353	N	NN	N	(-4481), (-2246), (-1275), (+642), (+14648), (+23967), (+28112)	NA	Synpo	75.7439	1.04541	0.00954333	U	1.41891	4.23e-05	U	1.60409	1.84e-06	U	1.95228	1.16e-09	U	UUUU	U	(+950), (+17991), (+20000), (+28932)	(+917), (+16251), (+17276), (+17993), (+19870)	Synpo	1647.71	0.512433	9.59e-05	U
Taco1	213.499	-0.0321911	0.977407	N	-0.000667632	0.99928	N	NN	N	Taco1	76.8578	0.0873211	0.969314	N	Taco1	74.0289	0.26649	0.584279	N	0.0978476	0.98234	N	NN	N	(-28478), (-26198), (-75)	NA	Taco1	296.622	0.00951386	0.978407	N	0.312441	0.0620298	N	0.674766	2.12e-06	U	0.625317	9.68e-06	U	NNUU	U	NA	NA	Taco1	370.579	1.18201	3.38e-11	U
Taf4b	75.1713	0.055677	0.977	N	0.291246	0.488794	N	NN	N	Taf4b	20.7498	0.443873	0.704207	N	Taf4b	49.3599	0.161101	0.843929	N	0.181084	0.967699	N	NN	N	(-17126), (+382)	(+741)	Taf4b	76.8066	-0.281758	0.323826	N	-0.043048	0.891699	N	0.0454071	0.903923	N	0.118545	0.676365	N	NNNN	N	NA	NA	Taf4b	50.2628	1.16755	0.00254605	U
Tagln2	2713.51	0.0594366	0.914903	N	-0.255485	0.0603469	N	NN	N	Tagln2	162.843	0.0723919	0.962273	N	Tagln2	125.207	0.0695783	0.898506	N	0.0986313	0.973988	N	NN	N	(-9662)	NA	Tagln2	165.172	0.613542	0.00731582	U	0.386199	0.09948	N	-0.0224207	0.957752	N	0.683174	0.000668946	U	UNNU	U	NA	NA	Tagln2	707.464	0.662484	0.00011245	U
Tapbpl	240.333	0.176041	0.588252	N	0.0597259	0.851249	N	NN	N	Tapbpl	11.0984	-0.216969	0.98452	N	Tapbpl	13.4543	-0.473625	NA	N	-0.759402	0.849805	N	NN	N	(+562)	NA	Tapbpl	51.1366	0.0219323	0.978014	N	0.0322995	0.953602	N	0.122695	0.833438	N	1.07677	0.000533953	U	NNNU	U	NA	NA	Tapbpl	59.3268	0.616295	0.130847	N
Tbc1d22b	588.727	0.0320992	0.960924	N	0.0349367	0.892143	N	NN	N	Tbc1d22b	340.087	0.0707853	0.956102	N	Tbc1d22b	448.784	0.433765	0.0333563	U	0.235496	0.716153	N	UN	U	(+112)	(+241)	Tbc1d22b	98.5767	0.23063	0.471085	N	0.230769	0.396474	N	0.500528	0.0293459	U	0.500403	0.0228789	U	NNUU	U	(+299)	NA	Tbc1d22b	168.102	0.365814	0.138619	N
Tbl3	622.291	-0.0493487	0.949603	N	0.0848838	0.763077	N	NN	N	Tbl3	134.117	0.0892899	0.951273	N	Tbl3	54.4704	0.182825	0.77498	N	0.102709	0.983131	N	NN	N	(+115)	(+82)	Tbl3	35.8504	0.135762	0.789507	N	0.650578	0.0230575	U	0.351	0.331354	N	0.321105	0.350451	N	NUNN	U	NA	NA	Tbl3	29.673	0.761444	0.161971	N
Tbrg1	1201.41	-0.102451	0.667959	N	-0.016485	0.947773	N	NN	N	Tbrg1	239.908	0.159375	0.60349	N	Tbrg1	475.105	0.365414	0.0328955	U	0.281146	0.371566	N	UN	U	(+195)	NA	Tbrg1	169.178	0.219858	0.38401	N	0.322727	0.10373	N	-0.0236336	0.946583	N	0.604348	0.000319876	U	NNNU	U	(+10802)	NA	Tbrg1	142.142	-0.300134	0.332407	N
Tbrg4	512.562	-0.0467639	0.93025	N	0.218953	0.0808516	N	NN	N	Tbrg4	186.811	0.0809377	0.953676	N	Tbrg4	166.605	0.361663	0.177456	N	0.203197	0.878204	N	NN	N	(+95)	(+53)	Tbrg4	335.265	0.416442	0.0352177	U	0.913616	2.33e-09	U	0.880221	9.87e-09	U	0.729894	2.76e-06	U	UUUU	U	NA	NA	Tbrg4	418.21	0.574332	0.0042671	U
Tcirg1	478.869	-0.201963	0.252595	N	-0.0289957	0.924073	N	NN	N	Tcirg1	15.4495	-0.249781	0.954017	N	Tcirg1	71.1162	0.0857219	0.880418	N	0.0482308	0.990922	N	NN	N	NA	NA	Tcirg1	65.4559	0.486469	0.143908	N	0.497378	0.0868912	N	0.247054	0.508336	N	0.662934	0.0120088	U	NNNU	U	NA	NA	Tcirg1	69.0819	0.656005	0.0533251	N
Tcn2	1265.32	-0.086562	0.805423	N	0.2941	0.0054455	U	NU	U	Tcn2	48.4773	0.33231	0.921978	N	Tcn2	165.071	0.373657	0.378143	N	0.0441822	0.992861	N	NN	N	NA	NA	Tcn2	883.788	0.378212	0.0659582	N	0.766924	1.52e-06	U	0.828202	1.09e-07	U	0.931472	9.36e-10	U	NUUU	U	(+10832)	(+10817)	Tcn2	257.404	0.213087	0.378434	N
Tecpr2	506.058	0.20437	0.416677	N	0.025432	0.943794	N	NN	N	Tecpr2	523.176	-0.137469	0.682237	N	Tecpr2	599.007	-0.128874	0.622954	N	-0.0467598	0.983131	N	NN	N	(+148)	NA	Tecpr2	148.915	0.331221	0.248317	N	0.405045	0.0882336	N	0.338163	0.184845	N	0.721416	0.000385334	U	NNNU	U	(+568)	NA	Tecpr2	158.698	0.285929	0.370871	N
Tecr	1484.45	-0.05527	0.934956	N	0.136955	0.525133	N	NN	N	Tecr	739.966	0.0986312	0.877857	N	Tecr	1399.36	0.684314	1.49e-05	U	0.423067	0.0594072	N	UN	U	(+285), (+11956)	NA	Tecr	982.374	0.153201	0.655497	N	-0.0102215	0.977192	N	0.0370597	0.924648	N	0.447101	0.0406794	U	NNNU	U	NA	NA	Tecr	623.918	-0.489162	0.0944568	N
Tep1	221.488	-0.150353	0.877246	N	-0.0430034	0.942595	N	NN	N	Tep1	9.15822	0.198412	0.982059	N	Tep1	28.1465	0.613542	0.498955	N	0.384225	0.941572	N	NN	N	(-151)	(-306)	Tep1	267.821	0.548255	0.000159886	U	0.637586	2.08e-06	U	0.761679	6.21e-09	U	0.826163	8.12e-11	U	UUUU	U	(-197)	NA	Tep1	69.2117	0.0828805	0.884156	N
Tgfb3	1254.51	-0.212672	0.559097	N	0.0309057	0.945337	N	NN	N	Tgfb3	124.517	-0.11767	0.956444	N	Tgfb3	83.4317	0.924869	0.0350231	U	0.514192	0.705615	N	UN	U	NA	NA	Tgfb3	29.0436	0.266089	0.701391	N	0.433516	0.404787	N	0.113672	0.879631	N	0.194226	0.752072	N	NNNN	N	NA	NA	Tgfb3	212.658	0.78257	0.0136915	U
Tgfbi	133.231	0.124326	0.934266	N	-0.559565	0.0919929	N	NN	N	Tgfbi	3.75259	0.606315	NA	N	Tgfbi	23.365	1.00274	0.194593	N	0.708088	0.799503	N	NN	N	NA	NA	Tgfbi	80.3003	0.628132	0.0917792	N	0.769081	0.0144876	U	0.928555	0.00210386	U	1.15742	3.75e-05	U	NUUU	U	(+1639)	(+1632)	Tgfbi	126.885	0.231505	0.613819	N
Them6	108.241	0.273725	0.54516	N	0.597993	0.00319195	U	NU	U	Them6	25.0076	0.847484	0.129173	N	Them6	377.163	-0.0848587	0.922219	N	-0.10197	0.986842	N	NN	N	(+6)	(-167)	Them6	29.0792	0.309711	0.618539	N	0.509961	0.270341	N	0.597616	0.195244	N	0.992735	0.00878967	U	NNNU	U	(-106)	(-154)	Them6	128.905	1.62862	5.37e-12	U
Themis2	2.82516	0.215625	NA	N	0.0221533	NA	N	NN	N	Themis2	0.333496	0.539051	NA	N	Themis2	19.6332	-0.0564151	NA	N	-0.125505	0.986974	N	NN	N	NA	NA	Themis2	34.8727	0.736365	0.0402493	U	0.413654	0.271813	N	0.104382	0.855959	N	0.388317	0.305503	N	UNNN	U	NA	NA	Themis2	47.2198	1.0699	0.00788456	U
Thrb	409.494	0.420181	0.0460252	U	0.426934	0.0279484	U	UU	U	Thrb	340.198	-0.11078	0.879462	N	Thrb	515.834	0.0744266	0.859881	N	0.391266	0.396505	N	NN	N	(+9450)	NA	Thrb	438.325	-0.305472	0.0813185	N	-0.165045	0.349731	N	0.180466	0.310092	N	0.232565	0.141622	N	NNNN	N	NA	NA	Thrb	339.802	1.24454	2.12e-13	U
Timm17a	575.056	0.0170522	0.986348	N	0.269997	0.108771	N	NN	N	Timm17a	360.663	0.149934	0.562966	N	Timm17a	672.913	-0.00100778	0.99804	N	0.116818	0.948353	N	NN	N	NA	NA	Timm17a	1586.44	0.130903	0.5437	N	0.447557	0.00129718	U	0.608874	2.95e-06	U	0.551609	2.42e-05	U	NUUU	U	NA	NA	Timm17a	616.122	0.62119	0.00128946	U
Timm44	675.287	-0.0390136	0.948255	N	0.0771237	0.711013	N	NN	N	Timm44	167.849	0.136382	0.907724	N	Timm44	273.728	-0.0971107	0.791163	N	-0.185709	0.881958	N	NN	N	(-53), (+8629)	NA	Timm44	476.269	0.196247	0.166901	N	0.389952	0.000259294	U	0.501459	9.67e-07	U	0.518713	1.9e-07	U	NUUU	U	NA	NA	Timm44	386.588	0.577684	0.00181115	U
Timmdc1	319.82	-0.052885	0.952716	N	0.212642	0.327128	N	NN	N	Timmdc1	106.621	0.160759	0.872381	N	Timmdc1	59.6903	-0.0845164	0.900385	N	-0.0315518	0.993666	N	NN	N	(-238)	NA	Timmdc1	108.415	0.0569872	0.88328	N	0.264423	0.24696	N	0.628941	0.000815139	U	0.582714	0.00155946	U	NNUU	U	NA	NA	Timmdc1	185.266	0.977873	4.03e-05	U
Tlr7	34.4732	0.122326	0.945217	N	-0.176211	0.798138	N	NN	N	Tlr7	6.29538	0.92267	NA	N	Tlr7	73.156	-0.526224	0.221116	N	0.0102837	0.998414	N	NN	N	NA	NA	Tlr7	17.414	1.6253	0.009098	U	1.02231	0.114788	N	0.841891	0.237197	N	1.34944	0.0212495	U	UNNU	U	NA	NA	Tlr7	55.2822	1.8158	9.22e-06	U
Tm9sf3	6995.11	0.0286579	0.94649	N	-0.00884749	0.967963	N	NN	N	Tm9sf3	2121.78	0.0274782	0.98452	N	Tm9sf3	881.657	-0.200808	0.238693	N	0.0115803	0.994235	N	NN	N	(-92), (+595)	NA	Tm9sf3	848.675	0.106704	0.402331	N	0.417364	3.3e-07	U	0.527312	3.15e-11	U	0.390851	1.5e-06	U	NUUU	U	(-14940), (+3100)	(+3062)	Tm9sf3	840.997	0.207476	0.241723	N
Tmco4	237.715	0.252636	0.297063	N	0.396424	0.00617001	U	NU	U	Tmco4	52.4841	0.048936	0.99271	N	Tmco4	10.9233	0.214898	NA	N	-0.540716	0.92873	N	NN	N	(+25849)	(+25948)	Tmco4	67.4927	0.262211	0.392609	N	0.282452	0.276323	N	0.156192	0.6369	N	0.228874	0.399066	N	NNNN	N	(-719), (+713)	(+862)	Tmco4	68.8915	-0.0321604	0.955212	N
Tmem135	961.774	0.0185124	0.977	N	0.0326071	0.87064	N	NN	N	Tmem135	547.731	0.0465375	0.972079	N	Tmem135	477.062	0.270788	0.166746	N	0.167193	0.8367	N	NN	N	(+108), (+29654)	NA	Tmem135	2658.6	-0.0443424	0.874405	N	0.250516	0.116981	N	0.356527	0.0152517	U	0.148717	0.399066	N	NNUN	U	(+151), (+29649)	(+177)	Tmem135	311.382	1.00672	7.17e-08	U
Tmem144	147.245	0.499247	0.00877257	U	1.06757	2.73e-12	U	UU	U	Tmem144	8.4892	0.478464	0.887339	N	Tmem144	37.1038	0.853687	0.131047	N	1.1974	0.0487906	U	NU	U	(-24640)	NA	Tmem144	4.40883	-0.0117782	NA	N	-0.135412	0.910245	N	-1.04861	0.376281	N	0.841868	0.332267	N	NNNN	N	NA	NA	Tmem144	375.124	-1.38797	2.98e-07	D
Tmem150a	273.236	0.12294	0.868119	N	0.0253923	0.959293	N	NN	N	Tmem150a	53.7698	-0.0245154	0.996259	N	Tmem150a	147.347	0.43089	0.265555	N	0.395053	0.686853	N	NN	N	(-7798), (+6661)	(-7621)	Tmem150a	114.1	0.71091	0.0250416	U	0.982288	0.000243118	U	1.30765	2.18e-07	U	1.58703	5.03e-11	U	UUUU	U	(-7681)	(-7627)	Tmem150a	218.489	0.901587	8.01e-06	U
Tmem173	49.165	-0.596612	0.209396	N	-0.41318	0.374287	N	NN	N	Tmem173	3.8978	-0.456527	NA	N	Tmem173	44.217	-0.288831	0.607115	N	-0.156032	0.965377	N	NN	N	NA	NA	Tmem173	48.9823	0.380219	0.321416	N	0.266017	0.459255	N	-0.202684	0.646487	N	0.697704	0.0116898	U	NNNU	U	NA	NA	Tmem173	49.0356	1.14925	0.00185366	U
Tmem184c	924.406	0.0159925	0.985597	N	0.0249775	0.931622	N	NN	N	Tmem184c	532.077	0.0259563	0.986568	N	Tmem184c	1011.78	-0.0608995	0.824926	N	0.11718	0.909577	N	NN	N	NA	NA	Tmem184c	819.974	-0.195791	0.37857	N	-0.049849	0.8338	N	0.381692	0.0188511	U	-0.110997	0.601689	N	NNUN	U	NA	NA	Tmem184c	302.261	1.02809	9.59e-08	U
Tmem186	494.985	0.127759	0.59018	N	-0.0111516	0.969977	N	NN	N	Tmem186	186.789	-0.0105711	0.996302	N	Tmem186	104.26	-0.0113835	0.983712	N	0.04478	0.990486	N	NN	N	(-327)	(-304)	Tmem186	240.771	0.657305	2.54e-05	U	0.964952	5.61e-12	U	0.894125	3.58e-10	U	0.556885	0.000231356	U	UUUU	U	(-21142), (-293)	(-289)	Tmem186	395.3	0.522103	0.00452439	U
Tmem201	1349.85	-0.096258	0.681696	N	0.0482891	0.800611	N	NN	N	Tmem201	568.53	0.111175	0.818679	N	Tmem201	576.357	0.423658	0.0234802	U	0.138461	0.908424	N	UN	U	(-20457), (+56), (+18992)	(-20604)	Tmem201	180.182	0.600271	0.00366419	U	0.919781	1.8e-07	U	0.907066	3.09e-07	U	0.510483	0.0085022	U	UUUU	U	(-20512), (+5439)	(-20463)	Tmem201	1240.62	-0.19999	0.519424	N
Tmem38b	405.134	0.230607	0.13172	N	0.312476	0.00759094	U	NU	U	Tmem38b	64.6422	0.340454	0.519496	N	Tmem38b	68.6746	0.0834839	0.901797	N	-0.00625295	0.999136	N	NN	N	NA	NA	Tmem38b	387.04	-0.28522	0.218026	N	-0.122059	0.608561	N	0.142856	0.562864	N	0.512977	0.00241591	U	NNNU	U	(+14479)	(+14568)	Tmem38b	276.424	1.08413	1.62e-07	U
Tmem41b	350.504	0.104136	0.810801	N	0.0612964	0.828164	N	NN	N	Tmem41b	215.754	0.0385907	0.986568	N	Tmem41b	140.798	0.300387	0.382861	N	0.551132	0.148704	N	NN	N	(+317), (+9015)	(+277), (+9026)	Tmem41b	114.183	0.293405	0.284942	N	0.409359	0.0625014	N	0.62358	0.0018858	U	0.216106	0.393793	N	NNUN	U	(+352), (+9026)	(+312)	Tmem41b	224.349	1.67873	8.86e-17	U
Tmem45a	14.0842	-0.589471	NA	N	0.886713	0.182857	N	NN	N	Tmem45a	9.74443	-0.736769	0.709327	N	Tmem45a	16.1072	-0.242629	NA	N	0.0968045	0.990922	N	NN	N	(-5635)	NA	Tmem45a	40.1996	0.377461	0.713742	N	0.878394	0.209898	N	1.80076	0.00186179	U	3.96558	9.93e-16	U	NNUU	U	NA	NA	Tmem45a	35.5487	1.47467	0.0109043	U
Tmem50b	1328.36	0.0865265	0.618835	N	0.214702	0.00280337	U	NU	U	Tmem50b	693.463	0.0670294	0.950118	N	Tmem50b	1581.25	0.224963	0.329412	N	0.26071	0.581383	N	NN	N	(+543)	NA	Tmem50b	1156.43	0.0766607	0.719355	N	0.0542178	0.770548	N	0.41458	0.000817524	U	0.223732	0.106105	N	NNUN	U	NA	NA	Tmem50b	497.462	1.09462	2.69e-12	U
Tmem86a	456.018	0.504465	0.000497839	U	1.05068	2.53e-20	U	UU	U	Tmem86a	80.8242	0.179255	0.901314	N	Tmem86a	160.107	0.160475	0.713365	N	0.111795	0.965492	N	NN	N	(+107), (+11147), (+20391)	NA	Tmem86a	42.8124	0.271114	0.487277	N	0.265126	0.425401	N	0.031161	0.952318	N	-0.476721	0.128078	N	NNNN	N	NA	NA	Tmem86a	266.239	1.60756	8.33e-17	U
Tmem97	214.513	0.0702264	0.943534	N	0.20634	0.519677	N	NN	N	Tmem97	101.731	0.168881	0.89163	N	Tmem97	39.7146	0.925467	0.115129	N	0.91092	0.358039	N	NN	N	NA	NA	Tmem97	41.7187	-0.122764	0.838078	N	0.621898	0.0581151	N	0.564377	0.106459	N	1.08755	9.56e-05	U	NNNU	U	NA	NA	Tmem97	48.1238	1.91843	1.71e-06	U
Tnfrsf12a	916.957	0.300763	0.588252	N	0.263049	0.555722	N	NN	N	Tnfrsf12a	240.199	0.3088	0.55391	N	Tnfrsf12a	13.5109	0.365803	NA	N	0.155713	0.987853	N	NN	N	NA	NA	Tnfrsf12a	28.0629	0.571549	0.40999	N	1.10923	0.0258136	U	0.718078	0.216285	N	2.11721	4.21e-07	U	NUNU	U	NA	NA	Tnfrsf12a	435.448	1.01915	2.62e-07	U
Tomm40	808.101	0.0624351	0.913517	N	0.168965	0.340932	N	NN	N	Tomm40	231.408	0.137852	0.851979	N	Tomm40	65.4545	0.0851651	0.900518	N	0.0534236	0.991856	N	NN	N	(-559), (+12895)	(-488)	Tomm40	95.5874	0.349846	0.357933	N	0.815977	0.00218075	U	0.926346	0.000363228	U	0.740952	0.0052099	U	NUUU	U	(+12920), (+14339)	(+12946), (+14359)	Tomm40	336.967	0.617948	0.000536656	U
Tomm5	262.175	0.165387	0.797326	N	0.320313	0.237706	N	NN	N	Tomm5	108.73	0.106661	0.940621	N	Tomm5	16.6076	0.108729	NA	N	-0.0153463	0.998757	N	NN	N	NA	NA	Tomm5	105.975	0.308336	0.279197	N	0.816208	3.07e-05	U	1.01213	8.55e-08	U	1.06301	6.47e-09	U	NUUU	U	NA	NA	Tomm5	184.18	1.03869	2.57e-05	U
Tpm4	3261.82	-0.0874447	0.741881	N	-0.168086	0.1716	N	NN	N	Tpm4	354.897	-0.137722	0.934195	N	Tpm4	391.923	-0.331838	0.282919	N	0.0493439	0.987853	N	NN	N	NA	NA	Tpm4	504.964	0.138144	0.600103	N	0.0251269	0.924398	N	0.0266441	0.933466	N	0.245654	0.196967	N	NNNN	N	NA	NA	Tpm4	1010.45	0.857231	7.95e-07	U
Traf3	2417.73	-0.0175261	0.985519	N	0.0183341	0.95725	N	NN	N	Traf3	881.122	0.24588	0.227827	N	Traf3	1310.6	0.279148	0.322732	N	0.403234	0.311397	N	NN	N	(-16284), (-1297), (-394), (+1970)	(+1974)	Traf3	115.45	0.0113479	0.978649	N	0.12412	0.64202	N	0.382342	0.0763838	N	0.705907	7.06e-05	U	NNNU	U	NA	NA	Traf3	271.439	0.786026	0.000219662	U
Traf4	1284.41	-0.128109	0.633416	N	-0.180148	0.25025	N	NN	N	Traf4	345.704	0.0601631	0.956444	N	Traf4	236.903	0.267791	0.379571	N	0.107515	0.956176	N	NN	N	NA	NA	Traf4	643.787	0.678268	0.000920219	U	1.2885	1.37e-13	U	1.06621	1.72e-09	U	1.32446	1.2e-14	U	UUUU	U	(+27745)	(+5429)	Traf4	56.1766	-0.111347	0.846813	N
Trak1	2438.82	-0.05565	0.918398	N	-0.0356613	0.893439	N	NN	N	Trak1	1299.77	-0.075959	0.94451	N	Trak1	1642.04	0.0680684	0.737354	N	0.117873	0.849808	N	NN	N	(-8964), (+22746)	(+22517), (+23032)	Trak1	1218.32	0.392606	0.0110534	U	0.735335	5.88e-09	U	0.912839	8.78e-14	U	0.73471	3.43e-09	U	UUUU	U	(-9025)	(-9039), (+13660)	Trak1	2859.89	1.00404	1.12e-10	U
Trim16	119.588	0.211264	0.72523	N	0.0376472	0.957853	N	NN	N	Trim16	23.8943	-0.0990202	0.986568	N	Trim16	44.2309	-0.0682507	0.945203	N	0.0183269	0.998119	N	NN	N	NA	NA	Trim16	252.826	0.815559	0.0024701	U	0.95721	8.65e-05	U	1.57587	1.77e-12	U	1.40835	3.65e-10	U	UUUU	U	(+6282)	NA	Trim16	87.6553	0.869653	0.00625881	U
Trim24	643.474	0.00705936	0.993034	N	-0.0980608	0.653038	N	NN	N	Trim24	432.102	-0.0843324	0.908587	N	Trim24	634.797	0.0808239	0.833843	N	0.0976243	0.957515	N	NN	N	NA	NA	Trim24	656.195	0.873187	5.31e-10	U	0.978239	4.53e-13	U	0.913282	1.8e-11	U	1.00138	5.8e-14	U	UUUU	U	NA	(-6631)	Trim24	173.87	-0.355445	0.178523	N
Trim26	650.756	0.0504348	0.938959	N	-0.0967173	0.665376	N	NN	N	Trim26	179.575	0.10675	0.89163	N	Trim26	262.171	0.0845524	0.831308	N	-0.108899	0.953155	N	NN	N	(+8)	NA	Trim26	306.494	0.379089	0.0136567	U	0.0294593	0.891818	N	0.163667	0.360267	N	0.0886724	0.645117	N	UNNN	U	(-16), (+7731)	NA	Trim26	241.432	0.120299	0.714204	N
Trmt2b	376.626	-0.136418	0.774287	N	0.1352	0.613682	N	NN	N	Trmt2b	55.363	0.459719	0.45944	N	Trmt2b	80.9657	0.629548	0.181171	N	0.248407	0.941572	N	NN	N	NA	NA	Trmt2b	445.418	-0.0237767	0.932326	N	-0.102915	0.561813	N	0.221305	0.147532	N	0.327041	0.0136436	U	NNNU	U	NA	NA	Trmt2b	623.475	0.394727	0.0196558	U
Trpv2	21.9953	0.140721	0.958854	N	-0.409182	0.536338	N	NN	N	Trpv2	135.468	-0.0200602	0.995653	N	Trpv2	125.353	0.235793	0.748628	N	0.285255	0.935256	N	NN	N	(+1173)	NA	Trpv2	9.06588	-0.0851663	0.952842	N	0.0968931	0.92315	N	0.409259	0.667668	N	0.645055	0.400684	N	NNNN	N	(-15410)	(-15402)	Trpv2	22.6305	1.49536	0.0151986	U
Tsc22d1	8856.55	-0.0117795	0.977001	N	0.0906389	0.254874	N	NN	N	Tsc22d1	2975.12	-0.0684712	0.951273	N	Tsc22d1	6341.12	-0.19226	0.208465	N	-0.119891	0.852068	N	NN	N	(-1076), (+206), (+5241)	(+5354)	Tsc22d1	1588.12	-0.151349	0.668227	N	-0.0849715	0.787485	N	0.835605	3.56e-05	U	-0.265861	0.298732	N	NNUN	U	(+5307)	(+5324)	Tsc22d1	4158.01	0.478356	0.00212409	U
Tspan4	1527.1	0.0723981	0.905305	N	0.453081	0.000237304	U	NU	U	Tspan4	143.68	0.282723	0.294977	N	Tspan4	72.2752	0.65841	0.0917138	N	0.338257	0.850991	N	NN	N	(+11754)	(+11749)	Tspan4	68.9994	0.603264	0.135129	N	0.913115	0.00433387	U	1.33561	5.77e-06	U	1.7319	3.7e-10	U	NUUU	U	NA	(+1820)	Tspan4	198.808	0.465991	0.0826544	N
Tspan5	1279.76	0.119473	0.470973	N	-0.00388509	0.986229	N	NN	N	Tspan5	1237.53	0.318302	0.0434991	U	Tspan5	1590.94	0.666475	0.130794	N	0.724422	0.270136	N	NN	N	(+28958)	(+29051)	Tspan5	66.9079	-0.1193	0.75484	N	0.0816498	0.798757	N	0.248339	0.379271	N	0.611891	0.0029753	U	NNNU	U	NA	NA	Tspan5	65.5639	0.071722	0.905582	N
Ttbk1	570.22	-0.0852161	0.907936	N	-0.16688	0.532374	N	NN	N	Ttbk1	847.163	0.0357769	0.991122	N	Ttbk1	866.593	0.404632	0.16468	N	0.377741	0.527423	N	NN	N	NA	NA	Ttbk1	3.47542	-1.83722	NA	N	2.08675	0.11946	N	1.53718	0.327028	N	3.2686	0.00396203	N	NNNN	N	(+25202)	(+25219)	Ttbk1	71.5671	4.3245	1.38e-20	U
Ttc7b	483.249	-0.0124185	0.990217	N	0.0973889	0.69022	N	NN	N	Ttc7b	272.788	0.0826617	0.911767	N	Ttc7b	1085.45	0.00547299	0.988101	N	0.0388846	0.987853	N	NN	N	(-8663), (-209), (+28741)	(-8626)	Ttc7b	485.735	-0.0650209	0.835103	N	0.0187275	0.944648	N	0.0905344	0.727122	N	0.627	4.46e-05	U	NNNU	U	(-8652), (-191)	(-8587)	Ttc7b	316.934	0.642298	0.00090122	U
Tubb5	17166.5	-0.159653	0.416739	N	-0.226176	0.0698429	N	NN	N	Tubb5	15232.5	-0.0863342	0.961338	N	Tubb5	12549	0.559184	0.118994	N	0.323873	0.825991	N	NN	N	(+1218), (+3109)	NA	Tubb5	697.858	-0.23119	0.34097	N	0.0509638	0.846919	N	0.0428125	0.890201	N	0.780208	7.47e-07	U	NNNU	U	NA	NA	Tubb5	1643.91	0.696736	6.21e-05	U
Txndc11	454.53	-0.0465796	0.939494	N	0.189951	0.207317	N	NN	N	Txndc11	239.389	0.0413046	0.979631	N	Txndc11	542.111	0.199714	0.322346	N	0.154015	0.844315	N	NN	N	(-10146), (-9461), (+145)	(-9438)	Txndc11	408.193	0.400707	0.0157982	U	0.556861	8.7e-05	U	0.38509	0.0119876	U	0.223813	0.186374	N	UUUN	U	NA	NA	Txndc11	175.672	0.595757	0.0131002	U
Txnrd1	6092.07	0.13925	0.0475941	U	0.0147327	0.923662	N	UN	U	Txnrd1	2621.17	0.124224	0.818853	N	Txnrd1	377.459	0.0609818	0.902762	N	0.190997	0.909577	N	NN	N	(-15706), (-1192)	NA	Txnrd1	547.364	-0.0583732	0.856161	N	0.334426	0.0640905	N	0.52891	0.00115243	U	0.814194	4.47e-08	U	NNUU	U	NA	NA	Txnrd1	423.127	0.638307	7.45e-05	U
Txnrd3	371.302	0.342717	0.00867402	U	0.126071	0.560156	N	UN	U	Txnrd3	179.049	0.17753	0.71197	N	Txnrd3	18.6641	1.19104	NA	N	1.23068	0.467976	N	NN	N	(+460)	NA	Txnrd3	53.7918	-0.0342045	0.958878	N	0.122315	0.775657	N	0.250325	0.547546	N	0.255919	0.500795	N	NNNN	N	(+343)	(+501)	Txnrd3	107.842	0.267641	0.489152	N
Uba7	60.4374	0.172992	0.928204	N	0.0743254	0.932996	N	NN	N	Uba7	0.947992	-1.20296	NA	N	Uba7	20.9696	-0.0774914	NA	N	-0.031504	0.996568	N	NN	N	(-16261), (-13761)	(-13612)	Uba7	43.7806	0.696537	0.0129322	U	0.563202	0.0383716	U	0.263924	0.466662	N	0.522481	0.0552042	N	UUNN	U	NA	NA	Uba7	118.347	0.785513	0.0119649	U
Ubap2	1595.17	-0.0696282	0.875526	N	-0.0905931	0.654511	N	NN	N	Ubap2	567.139	0.0797116	0.908829	N	Ubap2	643.608	0.437149	0.0214555	U	0.152349	0.893208	N	UN	U	NA	NA	Ubap2	167.422	0.405424	0.110759	N	0.559966	0.00715226	U	0.350894	0.142228	N	0.484327	0.0210605	U	NUNU	U	NA	NA	Ubap2	308.469	-0.0679987	0.820034	N
Ubr2	1774.18	-0.0192438	0.984854	N	0.00702998	0.983732	N	NN	N	Ubr2	467.463	0.0533293	0.953366	N	Ubr2	818.748	0.0226315	0.953744	N	0.0722705	0.968731	N	NN	N	NA	NA	Ubr2	574.668	0.246748	0.0743828	N	0.425486	0.000105268	U	0.76318	3.11e-14	U	0.6422	2.16e-10	U	NUUU	U	NA	NA	Ubr2	818.031	-0.389808	0.0931785	N
Ubxn1	2199.21	0.0512211	0.95579	N	0.172914	0.519677	N	NN	N	Ubxn1	326.786	0.0602663	0.969348	N	Ubxn1	66.1116	0.274751	0.600179	N	0.294342	0.893208	N	NN	N	(-36), (+9161)	NA	Ubxn1	146.52	0.495597	0.0387267	U	0.501557	0.0198064	U	0.468119	0.0353575	U	0.514862	0.0135777	U	UUUU	U	(+7)	(+63)	Ubxn1	125.449	0.256327	0.422921	N
Uck1	472.65	0.0447499	0.953867	N	0.20042	0.279999	N	NN	N	Uck1	213.139	0.262357	0.294915	N	Uck1	44.58	0.599895	0.238719	N	0.289681	0.92873	N	NN	N	(+41)	(-36)	Uck1	532.901	0.304814	0.0772023	N	0.235043	0.147667	N	0.0520506	0.831975	N	0.0620926	0.771437	N	NNNN	N	(+4), (+1155), (+11411)	(+39), (+1084), (+11288), (+13218)	Uck1	72.6989	1.19427	0.000184387	U
Uggt1	1741.59	-0.0609279	0.88523	N	0.00868743	0.976156	N	NN	N	Uggt1	575.34	-0.0176211	0.993642	N	Uggt1	354.486	0.259652	0.305375	N	0.151388	0.909577	N	NN	N	NA	NA	Uggt1	201.07	0.243336	0.191317	N	0.179855	0.301769	N	0.297422	0.062235	N	0.493312	0.000255732	U	NNNU	U	NA	NA	Uggt1	297.966	0.447044	0.0196564	U
Ulk1	1314.5	-0.0711443	0.864446	N	-0.0347646	0.89055	N	NN	N	Ulk1	724.646	0.0691737	0.940621	N	Ulk1	437.757	0.540009	0.00175516	U	0.173938	0.844315	N	UN	U	NA	NA	Ulk1	242.945	0.567704	0.0815543	N	0.404132	0.195357	N	0.627091	0.026345	U	0.712687	0.00742831	U	NNUU	U	(+3082)	NA	Ulk1	482.398	0.165477	0.51825	N
Ulk2	2306.05	0.130824	0.471889	N	0.0387469	0.851742	N	NN	N	Ulk2	1839.19	-0.0740206	0.892239	N	Ulk2	1018.79	0.0135321	0.969158	N	0.271244	0.45828	N	NN	N	(+335)	(-185)	Ulk2	377.024	0.132911	0.524276	N	0.278575	0.0624767	N	0.352835	0.0133177	U	0.429825	0.00114726	U	NNUU	U	(-232)	(-200)	Ulk2	555.332	0.0940492	0.717864	N
Uqcc1	632.166	0.00191987	0.997571	N	0.0782141	0.67488	N	NN	N	Uqcc1	300.473	0.13353	0.638091	N	Uqcc1	168.599	0.233504	0.462718	N	0.0665373	0.98281	N	NN	N	(+265)	NA	Uqcc1	600.908	-0.0119504	0.968162	N	0.221658	0.135648	N	0.565027	3.52e-06	U	0.668971	1.09e-08	U	NNUU	U	(+27219)	NA	Uqcc1	1425.59	0.963103	5.6e-08	U
Uqcr10	1447.59	-0.0956746	0.935133	N	0.5816	0.0116768	U	NU	U	Uqcr10	400.742	0.103969	0.925162	N	Uqcr10	955.127	0.0750218	0.811651	N	0.107749	0.941572	N	NN	N	NA	NA	Uqcr10	4025.24	0.19259	0.201326	N	0.154557	0.26027	N	0.150881	0.284047	N	0.306714	0.00733049	U	NNNU	U	(+17074)	NA	Uqcr10	1621.72	0.174122	0.471013	N
Urb1	325.17	0.119032	0.859128	N	-0.0141896	0.97689	N	NN	N	Urb1	93.3324	0.124755	0.936995	N	Urb1	78.2716	0.154503	0.759373	N	0.209521	0.926311	N	NN	N	NA	NA	Urb1	184.598	0.0179231	0.96658	N	-0.0868231	0.750191	N	-0.0166842	0.964237	N	0.439005	0.0201364	U	NNNU	U	(+17743)	(+17662)	Urb1	56.3476	-0.387827	0.397484	N
Urgcp	981.379	-0.0876887	0.764528	N	0.0635967	0.745055	N	NN	N	Urgcp	438.963	0.0227702	0.991732	N	Urgcp	221.287	0.257591	0.423115	N	-0.0388902	0.990922	N	NN	N	(-7)	NA	Urgcp	258.616	0.585876	0.000131425	U	0.649544	5.75e-06	U	0.568395	0.000118929	U	0.392027	0.0114631	U	UUUU	U	NA	NA	Urgcp	743.679	0.415264	0.011414	U
Usp16	475.967	-0.0265133	0.971414	N	0.114185	0.525632	N	NN	N	Usp16	146.453	0.0852747	0.956444	N	Usp16	226.847	-0.249499	0.379762	N	0.0145157	0.995558	N	NN	N	(+295)	NA	Usp16	357.93	0.315809	0.0736611	N	0.43724	0.0027537	U	0.204461	0.254938	N	0.141008	0.449878	N	NUNN	U	NA	NA	Usp16	238.161	0.502441	0.0140919	U
Usp2	599.03	0.141725	0.526495	N	0.098877	0.601711	N	NN	N	Usp2	105.28	-0.00370494	0.99855	N	Usp2	407.057	0.132789	0.671005	N	0.0655097	0.978301	N	NN	N	(-23456), (-22465), (-18058), (+11557), (+20903), (+22413), (+25181)	(-23402), (+20929), (+22572)	Usp2	396.701	1.05189	0.0567866	N	2.69187	9.57e-11	U	3.41709	1.91e-17	U	1.39019	0.00200687	U	NUUU	U	(+11570), (+17699)	(+11782), (+17726)	Usp2	822.174	0.523949	0.0163442	U
Usp39	766.09	0.0994511	0.713036	N	0.0250021	0.925784	N	NN	N	Usp39	258.39	0.0441349	0.98452	N	Usp39	243.742	0.163369	0.545199	N	0.110805	0.941662	N	NN	N	NA	NA	Usp39	114.813	0.0264958	0.940392	N	0.170153	0.408567	N	-0.0252234	0.93816	N	0.493281	0.00154888	U	NNNU	U	NA	NA	Usp39	81.2702	0.248077	0.605769	N
Vat1l	1132.42	0.323684	0.0199023	U	0.471851	3.96e-06	U	UU	U	Vat1l	984.872	-0.302282	8.79e-05	D	Vat1l	1499.16	-0.460804	0.359442	N	-0.787751	0.184215	N	NN	N	NA	NA	Vat1l	83.8286	0.607182	0.264303	N	0.564852	0.239689	N	2.02185	2.19e-08	U	0.549822	0.245484	N	NNUN	U	NA	NA	Vat1l	1.67011	0.721951	NA	N
Vegfa	1239.82	0.771117	3.14e-07	U	0.178594	0.55102	N	UN	U	Vegfa	312.671	0.214848	0.730976	N	Vegfa	483.928	-0.0213805	0.958807	N	0.377044	0.254472	N	NN	N	(-19063), (-268)	(-274)	Vegfa	2207.68	0.583972	0.000790326	U	0.489321	0.00379763	U	0.528806	0.00130608	U	1.04868	1.24e-12	U	UUUU	U	(+21894), (+23121), (+26875)	(+21747), (+23093), (+26832)	Vegfa	2813.85	0.200277	0.411277	N
Wdr4	419.163	0.0320179	0.960335	N	0.0198148	0.946686	N	NN	N	Wdr4	200.377	-0.0326892	0.986568	N	Wdr4	91.0479	0.219935	0.679995	N	0.203618	0.941572	N	NN	N	(-7349)	(-7195)	Wdr4	63.8992	0.370195	0.338361	N	0.580141	0.0519512	N	0.820954	0.00294864	U	0.46524	0.132694	N	NNUN	U	(-7255)	NA	Wdr4	106.167	0.634197	0.0230556	U
Wdr43	698.649	0.0196502	0.978084	N	0.0948711	0.599263	N	NN	N	Wdr43	286.61	0.068895	0.947237	N	Wdr43	155.833	0.0612415	0.893623	N	0.0382625	0.990922	N	NN	N	(-17451), (+7452)	NA	Wdr43	80.1264	0.0895119	0.811991	N	0.464175	0.0271527	U	0.148305	0.629403	N	0.269721	0.256865	N	NUNN	U	NA	NA	Wdr43	145.387	0.0328336	0.938144	N
Wdr74	353.077	0.0211594	0.985597	N	0.0151848	0.972089	N	NN	N	Wdr74	114.837	0.0521294	0.98452	N	Wdr74	70.5402	-0.0556432	0.933029	N	0.0101985	0.998224	N	NN	N	NA	NA	Wdr74	35.751	0.498409	0.253601	N	0.906024	0.00518499	U	0.464254	0.254406	N	0.554513	0.126827	N	NUNN	U	NA	NA	Wdr74	20.5456	-0.0507329	0.961673	N
Wdr81	1617.04	0.386528	0.00583434	U	0.289488	0.0543248	N	UN	U	Wdr81	308.335	0.179531	0.544276	N	Wdr81	135.866	0.173187	0.619367	N	-0.196824	0.89416	N	NN	N	(-13247), (-7717), (-6498), (-5781)	(-13237), (-5853), (-4929)	Wdr81	68.4706	1.05844	0.00896269	U	0.706825	0.0834991	N	0.463593	0.324459	N	0.722635	0.0675477	N	UNNN	U	(-13211), (-7962), (-4699)	(-13202), (-7740), (-5769), (-4649)	Wdr81	161.995	-0.0839076	0.834415	N
Xaf1	23.7412	0.150071	0.955056	N	0.266678	0.721624	N	NN	N	Xaf1	12.4559	0.353945	0.94242	N	Xaf1	28.6606	-0.93591	0.0602389	N	-0.277755	0.940346	N	NN	N	NA	NA	Xaf1	66.4795	0.419914	0.136587	N	-0.0645981	0.855232	N	0.0450074	0.917899	N	0.193115	0.519416	N	NNNN	N	NA	NA	Xaf1	244.718	0.555883	0.0147166	U
Yars	1126.67	0.0760516	0.702882	N	0.0691335	0.630678	N	NN	N	Yars	902.136	0.0648992	0.948552	N	Yars	394.325	0.277908	0.217799	N	0.332354	0.33523	N	NN	N	NA	NA	Yars	144.846	0.130773	0.646038	N	0.722875	5.63e-06	U	0.863127	3e-08	U	1.16768	9.02e-16	U	NUUU	U	NA	NA	Yars	156.804	0.277068	0.382262	N
Zc3h7b	5605.21	0.00357932	0.996106	N	-0.0550229	0.807311	N	NN	N	Zc3h7b	2353.16	0.0434963	0.961846	N	Zc3h7b	1065.53	0.130699	0.669324	N	0.152496	0.90617	N	NN	N	(-14812)	NA	Zc3h7b	185.998	0.123364	0.693983	N	0.122328	0.636703	N	0.446408	0.0240904	U	0.889498	9.92e-08	U	NNUU	U	NA	(+29946)	Zc3h7b	775.943	0.477191	0.00876128	U
Zfp131	669.83	0.0137695	0.985597	N	-0.013321	0.96334	N	NN	N	Zfp131	282.672	-0.106638	0.89163	N	Zfp131	242.965	-0.172553	0.558214	N	0.0589213	0.98281	N	NN	N	(-23)	NA	Zfp131	261.055	-0.142087	0.594415	N	0.00634772	0.982747	N	0.00843138	0.979867	N	-0.231869	0.244426	N	NNNN	N	NA	NA	Zfp131	250.451	0.475589	0.0393839	U
Zfp142	513.702	0.0377888	0.977796	N	-0.169488	0.637178	N	NN	N	Zfp142	320.201	0.0299803	0.986568	N	Zfp142	623.856	0.320045	0.0406016	U	0.189484	0.674643	N	UN	U	(+125)	(-32)	Zfp142	243.32	0.462234	0.142885	N	0.574393	0.028936	U	0.516341	0.0572039	N	0.522999	0.0454565	U	NUNU	U	NA	NA	Zfp142	261.49	0.00746715	0.989258	N
Zfp27	362.258	0.126332	0.671369	N	0.0587346	0.815387	N	NN	N	Zfp27	186.578	0.0314875	0.987291	N	Zfp27	160.939	-0.0167416	0.974848	N	0.0824064	0.978564	N	NN	N	(+454)	(+355)	Zfp27	133.894	0.895694	1.42e-07	U	0.952511	5.17e-09	U	0.757816	1.2e-05	U	0.78259	2.79e-06	U	UUUU	U	NA	NA	Zfp27	187.089	0.740015	0.000826366	U
Zfp672	395.743	0.039947	0.952716	N	-0.0575903	0.817336	N	NN	N	Zfp672	194.195	0.0886943	0.938095	N	Zfp672	459.639	-0.112755	0.700267	N	0.0424937	0.986974	N	NN	N	(-57), (+15791)	NA	Zfp672	697.123	0.57544	1.5e-05	U	0.883209	1.43e-13	U	0.820241	9.27e-12	U	0.550744	1.13e-05	U	UUUU	U	NA	NA	Zfp672	495.056	0.934298	2.61e-08	U
Zfp710	506.972	-0.0832503	0.883304	N	-0.21932	0.236525	N	NN	N	Zfp710	107.036	0.0740358	0.978958	N	Zfp710	198.421	-0.139791	0.78261	N	-0.151217	0.948455	N	NN	N	NA	NA	Zfp710	121.489	0.788675	0.000910343	U	0.898351	3.83e-05	U	0.461876	0.0775913	N	1.58083	6.69e-16	U	UUNU	U	(+3802), (+7949)	(+7993)	Zfp710	287.611	0.966521	1.03e-07	U
Zfp809	196.811	0.303284	0.220977	N	0.071824	0.842194	N	NN	N	Zfp809	68.3032	0.238623	0.8736	N	Zfp809	177.279	0.158594	0.672432	N	0.28151	0.739446	N	NN	N	(+51)	(+13)	Zfp809	187.812	0.00365367	0.992515	N	0.235211	0.289428	N	0.50942	0.00634984	U	0.425184	0.0241699	U	NNUU	U	(+5)	(+44)	Zfp809	254.81	0.861366	6.04e-06	U
Zmiz2	2180.63	-0.0930125	0.720217	N	-0.142077	0.291185	N	NN	N	Zmiz2	1681.19	0.0417031	0.985608	N	Zmiz2	2012.65	0.310706	0.107812	N	0.279428	0.445117	N	NN	N	(-416), (+16507), (+17053)	NA	Zmiz2	228.417	0.515279	0.0480699	U	0.859881	4.31e-05	U	0.800059	0.000159931	U	0.72069	0.000654655	U	UUUU	U	(-313)	NA	Zmiz2	367.118	0.3074	0.16964	N
Znfx1	1215.58	-0.000963029	0.998249	N	-0.147357	0.574402	N	NN	N	Znfx1	290.362	0.0186602	0.991732	N	Znfx1	364.494	-0.0990691	0.768048	N	-0.136047	0.92873	N	NN	N	(+221), (+1108), (+1698), (+9403)	NA	Znfx1	385.038	0.109507	0.646038	N	0.0543779	0.803046	N	0.394277	0.00830956	U	0.0656846	0.762819	N	NNUN	U	NA	NA	Znfx1	492.943	0.272964	0.172658	N
Zyg11b	2014.29	0.0938991	0.893443	N	-0.0228258	0.959999	N	NN	N	Zyg11b	6092.86	0.0821616	0.927357	N	Zyg11b	2830.58	0.226707	0.509447	N	0.305598	0.69379	N	NN	N	(+313), (+1036)	(+281)	Zyg11b	802.496	0.127314	0.433987	N	0.2951	0.00976202	U	0.581858	7.68e-09	U	0.44535	1.62e-05	U	NUUU	U	(+203)	(+232)	Zyg11b	1105.76	1.34579	3.49e-21	U
0610012G03Rik	922.515	-0.105948	0.910099	N	0.242201	0.434926	N	NN	N	0610012G03Rik	320.201	0.0338394	0.986568	N	0610012G03Rik	673.511	0.211369	0.257289	N	0.18088	0.729396	N	NN	N	NA	NA	0610012G03Rik	1231.13	0.0637631	0.838078	N	0.117826	0.597771	N	0.374495	0.0316012	U	0.456726	0.00490524	U	NNUU	U	NA	NA	0610012G03Rik	724.973	0.230674	0.315644	N
1700007K13Rik	241.253	0.506834	0.012703	U	-0.124069	0.649194	N	UN	U	1700007K13Rik	22.3379	-0.0786945	0.992537	N	1700007K13Rik	34.5554	0.0884088	0.922219	N	-0.350612	0.909577	N	NN	N	NA	NA	1700007K13Rik	10.1056	1.00051	0.188259	N	0.955994	0.155781	N	1.06512	0.117913	N	1.7752	0.00108431	U	NNNU	U	NA	NA	1700007K13Rik	NA	NA	NA	NA
1700017B05Rik	656.825	-0.099445	0.82264	N	-0.0470334	0.878028	N	NN	N	1700017B05Rik	114.784	0.101716	0.9588	N	1700017B05Rik	75.1884	0.0738421	0.908289	N	0.108833	0.977185	N	NN	N	NA	NA	1700017B05Rik	58.2199	0.112148	0.857863	N	0.446079	0.239224	N	0.332241	0.440678	N	0.995539	0.00105293	U	NNNU	U	(+18309)	NA	1700017B05Rik	149.996	0.290401	0.356345	N
2010003K11Rik	1.28275	-1.63013	NA	N	1.57416	NA	N	NN	N	2010003K11Rik	0.149674	0.637146	NA	N	2010003K11Rik	0.0967864	0	NA	N	0.791124	NA	N	NN	N	(-11606), (+5771), (+9722), (+16251), (+20820)	(-11529), (+5508)	2010003K11Rik	205.767	0.526583	0.045855	U	0.655297	0.00362772	U	1.31827	2.61e-11	U	1.85196	8.33e-23	U	UUUU	U	(+1088), (+5560)	(-114), (+1080), (+5484)	2010003K11Rik	1.02327	3.48972	NA	N
2210011C24Rik	180.464	-0.0409109	0.985597	N	1.23297	1.21e-06	U	NU	U	2210011C24Rik	4.82141	-0.242595	NA	N	2210011C24Rik	4.94936	-0.859382	NA	N	0.491098	NA	N	NN	N	(+9427)	NA	2210011C24Rik	0.63432	1.90445	NA	N	1.17592	NA	N	1.04648	NA	N	0.846586	NA	N	NNNN	N	NA	NA	2210011C24Rik	12.6184	3.1235	0.000483774	U
2310039L15Rik	0.284855	-1.64076	NA	N	-1.58195	NA	N	NN	N	2310039L15Rik	0.283322	0.0600819	NA	N	2310039L15Rik	NA	NA	NA	NA	NA	NA	NA	NA	NA	NA	NA	2310039L15Rik	0.903229	1.25558	NA	N	1.94207	NA	N	2.47122	NA	N	3.80702	NA	N	NNNN	N	NA	NA	2310039L15Rik	35.5915	2.83946	9.47e-09	U
2310069B03Rik	0.213722	-0.929995	NA	N	0.0791612	NA	N	NN	N	2310069B03Rik	NA	NA	NA	NA	2310069B03Rik	NA	NA	NA	NA	NA	NA	NA	NA	NA	NA	NA	2310069B03Rik	393.117	-0.0200265	0.978014	N	0.00112356	0.998156	N	0.686556	0.0341509	U	1.14424	6.05e-05	U	NNUU	U	NA	NA	2310069B03Rik	3.89438	-2.24233	0.215423	N
2410015M20Rik	753.476	-0.0154176	0.992107	N	0.370904	0.180292	N	NN	N	2410015M20Rik	172.742	0.144751	0.881709	N	2410015M20Rik	46.8797	0.00157739	0.998195	N	0.42011	0.799288	N	NN	N	(+6265), (+12185)	NA	2410015M20Rik	232.216	0.20791	0.399706	N	0.23792	0.246593	N	0.36461	0.0536	N	0.375032	0.0370975	U	NNNU	U	NA	NA	2410015M20Rik	323.763	0.647208	0.000353349	U
2500002B13Rik	28.5692	0.0707278	0.979856	N	0.0602964	0.952991	N	NN	N	2500002B13Rik	11.6973	-0.256394	0.956444	N	2500002B13Rik	10.6253	0.548762	NA	N	0.608687	0.926975	N	NN	N	NA	NA	2500002B13Rik	76.8551	0.160566	0.669181	N	0.364929	0.159113	N	0.5847	0.012786	U	0.406778	0.09989	N	NNUN	U	NA	NA	2500002B13Rik	66.8515	-0.249295	0.604768	N
2510039O18Rik	1346.33	0.0202931	0.977001	N	0.100375	0.578478	N	NN	N	2510039O18Rik	256.083	0.0637749	0.956467	N	2510039O18Rik	213.597	0.280276	0.343983	N	-0.010486	0.997111	N	NN	N	NA	NA	2510039O18Rik	186.776	0.263207	0.345012	N	0.358327	0.108173	N	0.140533	0.638111	N	0.251248	0.292248	N	NNNN	N	NA	NA	2510039O18Rik	482.401	0.391736	0.04329	U
2610507B11Rik	5337.97	-0.0861603	0.867658	N	-0.00801069	0.982149	N	NN	N	2610507B11Rik	1271.72	0.0923757	0.888206	N	2610507B11Rik	1175.13	-0.0804358	0.671622	N	-0.0946905	0.906867	N	NN	N	(-77)	NA	2610507B11Rik	1500.84	0.0744398	0.701585	N	0.464854	2.52e-05	U	0.479162	1.03e-05	U	0.30852	0.00759036	U	NUUU	U	NA	NA	2610507B11Rik	2164.88	0.518873	0.000723251	U
2810006K23Rik	275.296	-0.0176951	0.98877	N	0.00472867	0.990342	N	NN	N	2810006K23Rik	114.785	-0.0599898	0.979314	N	2810006K23Rik	107.856	0.389707	0.343839	N	0.581289	0.313677	N	NN	N	(-194)	(+285)	2810006K23Rik	101.882	0.21083	0.423528	N	0.111696	0.662696	N	-0.0220219	0.951909	N	0.100025	0.703266	N	NNNN	N	NA	NA	2810006K23Rik	141.649	0.555539	0.0281748	U
4633401B06Rik	4.16047	-1.36546	NA	N	-1.00118	NA	N	NN	N	4633401B06Rik	0.899881	2.99007	NA	N	4633401B06Rik	3.7396	0.542036	NA	N	0.212929	NA	N	NN	N	NA	NA	4633401B06Rik	23.479	0.229202	0.780788	N	0.573418	0.295953	N	1.27483	0.00450629	U	0.126526	0.86879	N	NNUN	U	NA	NA	4633401B06Rik	29.3872	1.22848	0.0299424	U
4732440D04Rik	23.4556	-0.311545	0.845229	N	0.0391618	0.971761	N	NN	N	4732440D04Rik	11.785	-0.431099	0.911846	N	4732440D04Rik	106.954	0.0241618	0.966502	N	-0.119722	0.961812	N	NN	N	NA	NA	4732440D04Rik	213.195	0.729768	0.000738426	U	0.689517	0.000807946	U	0.690572	0.000780495	U	0.4713	0.0303422	U	UUUU	U	NA	NA	4732440D04Rik	53.0325	-0.0639721	0.934248	N
4930453N24Rik	475.531	0.0937613	0.786826	N	0.0924747	0.647716	N	NN	N	4930453N24Rik	147.266	-0.158461	0.824196	N	4930453N24Rik	175.725	-0.128749	0.720734	N	0.0934593	0.963455	N	NN	N	(+26612)	NA	4930453N24Rik	530.452	-0.00872439	0.978407	N	0.121923	0.512439	N	0.232324	0.159891	N	-0.00157435	0.995652	N	NNNN	N	NA	NA	4930453N24Rik	309.031	0.568167	0.00366601	U
4930481A15Rik	85.2431	-0.200883	0.890088	N	0.204893	0.661854	N	NN	N	4930481A15Rik	0.778632	0.279769	NA	N	4930481A15Rik	19.9883	0.433788	NA	N	-0.00144409	0.999625	N	NN	N	NA	NA	4930481A15Rik	128.729	0.838999	0.0319016	U	0.0334627	0.952328	N	0.0895393	0.88251	N	0.419644	0.300855	N	UNNN	U	NA	NA	4930481A15Rik	146.835	-2.24745	1.68e-20	D
4930555A03Rik	0.473988	0	NA	N	0.758648	NA	N	NN	N	4930555A03Rik	0.270548	0.0600818	NA	N	4930555A03Rik	2.36614	-0.127122	NA	N	-1.77884	NA	N	NN	N	NA	NA	4930555A03Rik	19.5387	1.02828	0.0410114	U	0.675059	0.186173	N	0.674023	0.208758	N	1.1516	0.00727214	U	UNNU	U	NA	NA	4930555A03Rik	6.90861	0.031893	0.987624	N
6430571L13Rik	21.6339	-0.0621733	0.985597	N	-0.543322	0.394391	N	NN	N	6430571L13Rik	34.1727	-0.10038	0.98452	N	6430571L13Rik	25.4912	0.823158	0.424994	N	-0.296459	0.970004	N	NN	N	(-79)	NA	6430571L13Rik	75.0588	-0.86739	0.166405	N	-0.610756	0.295619	N	0.821346	0.125371	N	1.76412	5.16e-05	U	NNNU	U	(+3743)	(+3564)	6430571L13Rik	57.5847	0.291284	0.544362	N
A730020M07Rik	8.51382	0.641404	NA	N	1.79531	NA	N	NN	N	A730020M07Rik	0.278717	1.23017	NA	N	A730020M07Rik	6.56536	0.870422	NA	N	0.811836	NA	N	NN	N	NA	NA	A730020M07Rik	89.2843	1.64684	2.68e-05	U	2.21257	3.46e-10	U	3.08214	3.17e-20	U	4.20961	2.81e-39	U	UUUU	U	NA	NA	A730020M07Rik	23.4551	0.865599	0.22876	N
A730056A06Rik	80.4794	0.467959	0.29616	N	0.268128	0.423381	N	NN	N	A730056A06Rik	42.9595	0.286128	0.76664	N	A730056A06Rik	47.1674	1.00032	0.0171113	U	0.877471	0.137812	N	UN	U	NA	NA	A730056A06Rik	6.67543	0.666797	0.534804	N	1.0807	0.174358	N	-0.0844273	0.954331	N	-0.864743	0.395358	N	NNNN	N	NA	NA	A730056A06Rik	17.2504	2.12656	0.00172193	U
Aak1	1819.67	-0.0113365	0.992107	N	-0.0919543	0.798138	N	NN	N	Aak1	1876.62	0.0081829	0.995653	N	Aak1	3826.17	0.141947	0.639496	N	0.15903	0.899129	N	NN	N	(-27113), (-231), (+2844)	(-130)	Aak1	516.166	0.116139	0.58963	N	0.404914	0.00310134	U	0.491581	0.000188393	U	0.455029	0.000483919	U	NUUU	U	NA	NA	Aak1	1127.56	-0.035873	0.892692	N
Aatk	207.751	-0.18778	0.6042	N	0.0170964	0.966696	N	NN	N	Aatk	971.358	0.0155914	0.995653	N	Aatk	475.251	0.278914	0.34195	N	0.12048	0.948353	N	NN	N	(-18313), (-1239)	NA	Aatk	107.355	0.410768	0.091872	N	0.139852	0.612603	N	0.122431	0.699129	N	0.749992	4.87e-05	U	NNNU	U	NA	(-25045)	Aatk	86.4239	-0.552711	0.0789122	N
Abca2	2145.3	-0.209322	0.487635	N	-0.0110046	0.980224	N	NN	N	Abca2	609.29	-0.0244282	0.988444	N	Abca2	736.569	0.059014	0.859881	N	0.0480624	0.983184	N	NN	N	NA	NA	Abca2	153.619	0.0854773	0.853263	N	-0.194802	0.544359	N	0.109752	0.780807	N	0.58969	0.0143374	U	NNNU	U	NA	NA	Abca2	316.395	0.0590596	0.847666	N
Abcb10	754.019	0.0220225	0.975746	N	-0.0292832	0.914783	N	NN	N	Abcb10	155.364	-0.110218	0.930844	N	Abcb10	162.707	0.511329	0.0368991	U	0.118302	0.949356	N	UN	U	(-19455), (+19949)	NA	Abcb10	195.408	-0.0782267	0.777137	N	-0.0711706	0.753486	N	0.0979596	0.678995	N	0.0745924	0.742141	N	NNNN	N	NA	NA	Abcb10	440.032	0.426452	0.0328303	U
Abcd1	788.068	-0.113901	0.739917	N	-0.0725303	0.761999	N	NN	N	Abcd1	144.602	-0.085706	0.956467	N	Abcd1	185.605	0.289238	0.298409	N	0.110128	0.951014	N	NN	N	NA	NA	Abcd1	294.278	0.0900121	0.787868	N	0.35446	0.0822182	N	0.497858	0.0084313	U	0.695068	5.5e-05	U	NNUU	U	NA	NA	Abcd1	350.335	0.429255	0.0204087	U
Abcd4	210.76	0.0687627	0.934085	N	0.12866	0.616599	N	NN	N	Abcd4	36.7169	-0.117372	0.977058	N	Abcd4	87.1886	0.180052	0.748373	N	-0.0402305	0.992965	N	NN	N	(+26175)	(+26324)	Abcd4	129.093	0.256761	0.350425	N	0.339052	0.125076	N	0.433095	0.0423343	U	0.449578	0.025846	U	NNUU	U	NA	NA	Abcd4	72.3637	0.534333	0.119522	N
Abcf1	1598.85	0.146805	0.312427	N	0.0496832	0.778849	N	NN	N	Abcf1	537.666	0.0422617	0.97051	N	Abcf1	277.989	0.206903	0.421063	N	0.279346	0.577715	N	NN	N	(+10951)	(+10964)	Abcf1	198.06	0.26172	0.423774	N	0.713905	0.00129718	U	0.461973	0.0617247	N	0.351735	0.167663	N	NUNN	U	NA	NA	Abcf1	385.38	0.183723	0.391221	N
Abhd15	13.2874	0.0781984	NA	N	0.0142814	0.991218	N	NN	N	Abhd15	1.14504	-0.899917	NA	N	Abhd15	6.98321	0.0743673	NA	N	0.155015	NA	N	NN	N	NA	NA	Abhd15	230.968	0.629917	0.00329026	U	0.666812	0.000714106	U	0.658036	0.000856218	U	0.557261	0.00507079	U	UUUU	U	NA	NA	Abhd15	25.8589	0.705344	0.243841	N
Abhd5	346.989	-0.154742	0.621941	N	-0.07133	0.785616	N	NN	N	Abhd5	231.824	0.110747	0.916027	N	Abhd5	361.623	-0.00617934	0.987654	N	0.0529209	0.98281	N	NN	N	(+114)	NA	Abhd5	1966.58	-0.45685	0.15481	N	-0.588622	0.0265601	D	-0.724934	0.00387772	D	-1.20906	1.18e-07	D	NDDD	D	NA	NA	Abhd5	491.225	0.562338	0.000456566	U
Abhd6	365.719	0.0537973	0.926626	N	0.177697	0.275872	N	NN	N	Abhd6	236.77	0.0233107	0.991732	N	Abhd6	147.601	-0.0642788	0.90745	N	0.097642	0.973988	N	NN	N	(-3427)	NA	Abhd6	256.094	0.128135	0.579861	N	0.555989	7.76e-05	U	0.681594	5.3e-07	U	0.352086	0.0199728	U	NUUU	U	(-2389), (+13491)	(+13556)	Abhd6	55.8623	0.332317	0.471094	N
Abhd8	1819.9	-0.130355	0.791591	N	0.249105	0.232446	N	NN	N	Abhd8	656.732	0.170662	0.745087	N	Abhd8	327.626	0.235472	0.528618	N	0.0583744	0.987853	N	NN	N	(-1170), (+310)	(+263)	Abhd8	7.78661	1.03407	0.336288	N	0.794327	0.429784	N	1.17163	0.210747	N	2.73038	5.7e-05	N	NNNN	N	NA	NA	Abhd8	263.475	0.466076	0.042245	U
AC113961.1	1.19951	1.61995	NA	N	0.23554	NA	N	NN	N	AC113961.1	0.0992146	-0.90171	NA	N	AC113961.1	0.293455	-0.868451	NA	N	-0.674025	NA	N	NN	N	NA	NA	AC113961.1	29.9567	1.13242	0.009098	U	1.36416	0.000334785	U	1.58378	1.76e-05	U	1.70486	1.38e-06	U	UUUU	U	NA	NA	AC113961.1	13.1173	1.60986	0.0315081	U
AC117239.2	416.624	-0.0705357	0.948255	N	0.30582	0.263172	N	NN	N	AC117239.2	281.725	0.283914	0.226401	N	AC117239.2	306.098	0.168673	0.651328	N	0.0434979	0.989581	N	NN	N	NA	NA	AC117239.2	531.99	0.0306632	0.943633	N	0.0472376	0.878785	N	0.316377	0.166723	N	0.455877	0.0238957	U	NNNU	U	NA	NA	AC117239.2	1038.14	0.840468	9.94e-07	U
AC117700.1	5.20857	-0.585924	NA	N	-0.0913114	NA	N	NN	N	AC117700.1	1.13392	1.18254	NA	N	AC117700.1	7.36784	-0.444899	NA	N	-0.353145	NA	N	NN	N	NA	NA	AC117700.1	30.4336	2.01534	4.64e-05	U	1.55295	0.00205324	U	2.38254	1.66e-07	U	1.82835	0.000109272	U	UUUU	U	NA	NA	AC117700.1	NA	NA	NA	NA
AC121821.1	115.753	-0.296321	0.646642	N	0.320419	0.435717	N	NN	N	AC121821.1	30.0073	-0.0123395	0.998504	N	AC121821.1	106.483	-0.067735	0.924516	N	0.200805	0.945399	N	NN	N	NA	NA	AC121821.1	52.1584	0.212254	0.591429	N	0.501055	0.0630595	N	0.821914	0.000676099	U	0.51117	0.0518815	N	NNUN	U	NA	NA	AC121821.1	58.0313	1.20076	0.00185558	U
AC122252.2	NA	NA	NA	NA	NA	NA	NA	NA	NA	AC122252.2	0.341596	1.57737	NA	N	AC122252.2	0.402731	-1.84618	NA	N	-1.65175	NA	N	NN	N	NA	NA	AC122252.2	0.718116	-1.14577	NA	N	-2.56601	NA	N	-1.43718	NA	N	0.789921	NA	N	NNNN	N	NA	NA	AC122252.2	10.0481	3.00715	0.00274974	U
AC134576.3	315.942	0.136745	0.731443	N	0.00917436	0.981829	N	NN	N	AC134576.3	57.1902	-0.0950979	0.986911	N	AC134576.3	56.258	0.239445	0.733441	N	0.512719	0.728273	N	NN	N	NA	NA	AC134576.3	182.826	0.367206	0.263327	N	1.06502	2.31e-06	U	1.42663	2.71e-11	U	1.02116	4.33e-06	U	NUUU	U	NA	NA	AC134576.3	11.645	-1.55464	0.0639131	N
AC138228.2	0.432323	0.895975	NA	N	-2.15742	NA	N	NN	N	AC138228.2	0.0733347	0.156253	NA	N	AC138228.2	NA	NA	NA	NA	NA	NA	NA	NA	NA	NA	NA	AC138228.2	NA	NA	NA	NA	NA	NA	NA	NA	NA	NA	NA	NA	NA	NA	NA	NA	NA	AC138228.2	24.1398	-1.78387	0.534329	N
AC148174.2	518.076	-0.154458	0.84974	N	0.255608	0.459794	N	NN	N	AC148174.2	195.295	0.12011	0.940621	N	AC148174.2	234.551	-0.213438	0.707583	N	0.0552754	0.990922	N	NN	N	NA	NA	AC148174.2	663.797	0.597009	0.116275	N	0.840009	0.00687763	U	0.247614	0.565172	N	0.55762	0.0908327	N	NUNN	U	NA	NA	AC148174.2	75.1616	1.17512	0.00061181	U
Acaa2	1665.89	-0.18226	0.568724	N	0.148138	0.546189	N	NN	N	Acaa2	287.942	0.0820756	0.980704	N	Acaa2	171.891	-0.0870494	0.836459	N	-0.0215401	0.993643	N	NN	N	(-945), (-351)	NA	Acaa2	11796.4	0.127194	0.658011	N	0.146269	0.525194	N	0.197648	0.374567	N	-0.0541033	0.846079	N	NNNN	N	(-147)	(-138)	Acaa2	2138.01	0.531689	0.0208241	U
Acap3	701.942	-0.0322948	0.969537	N	-0.0510732	0.862917	N	NN	N	Acap3	827.429	0.103421	0.937604	N	Acap3	529.373	0.226541	0.518703	N	0.202341	0.897366	N	NN	N	(+178)	NA	Acap3	26.9925	0.121367	0.860734	N	0.340788	0.449146	N	0.375697	0.427778	N	0.751791	0.0361182	U	NNNU	U	NA	NA	Acap3	130.215	0.647474	0.0122705	U
Ackr3	122.054	0.295941	0.409202	N	-0.0276668	0.955575	N	NN	N	Ackr3	127.733	0.417104	0.230521	N	Ackr3	171.207	0.343683	0.369004	N	0.0924865	0.980688	N	NN	N	(-29735)	(-29624)	Ackr3	3086.42	1.29649	2.14e-05	U	1.29395	9.59e-06	U	1.08997	0.000238148	U	1.3529	1.77e-06	U	UUUU	U	(+3215), (+4393)	(+4439)	Ackr3	620.997	0.130636	0.601772	N
Acot13	632.48	-0.104318	0.90053	N	0.165196	0.619612	N	NN	N	Acot13	161.117	0.157731	0.810517	N	Acot13	227.772	0.00129754	0.997952	N	0.122246	0.948353	N	NN	N	(+8399)	(+8270)	Acot13	1788.23	-0.015158	0.958944	N	0.096465	0.586502	N	0.459458	0.000279316	U	0.552121	4.95e-06	U	NNUU	U	NA	NA	Acot13	1064.64	0.159007	0.513451	N
Acot7	267.629	-0.151115	0.817984	N	-0.0998014	0.806037	N	NN	N	Acot7	1580.37	0.0539386	0.979314	N	Acot7	1898.61	0.651132	0.0606083	N	0.47105	0.559209	N	NN	N	(+26269), (+28371)	NA	Acot7	83.1225	0.250709	0.523188	N	0.397945	0.181734	N	0.996111	3.48e-05	U	1.07667	3.29e-06	U	NNUU	U	NA	NA	Acot7	218.283	0.22253	0.376171	N
Acox3	548.659	0.00266249	0.99648	N	0.012742	0.962839	N	NN	N	Acox3	145.41	-0.0246669	0.993642	N	Acox3	185.414	0.0328764	0.960945	N	0.0715157	0.987494	N	NN	N	(+28622)	(+28632)	Acox3	298.242	0.440406	0.0125097	U	0.63438	2.31e-05	U	0.757964	1.75e-07	U	0.495016	0.00123826	U	UUUU	U	NA	NA	Acox3	304.912	0.407652	0.0625947	N
Acp6	360.931	-0.0643545	0.931732	N	0.191072	0.344326	N	NN	N	Acp6	41.0007	0.217256	0.929762	N	Acp6	79.2183	-0.0441969	0.945203	N	-0.0941629	0.981111	N	NN	N	(-201), (+494), (+25788)	NA	Acp6	200.102	0.109685	0.796905	N	0.295946	0.293856	N	0.469878	0.0670921	N	0.490973	0.044702	U	NNNU	U	(+1092)	NA	Acp6	174.999	0.482965	0.0820681	N
Acsbg1	5589.59	0.130678	0.267745	N	0.537319	1.19e-19	U	NU	U	Acsbg1	366.793	0.55266	0.147478	N	Acsbg1	738.534	0.503512	0.000773567	U	0.491749	0.00209919	U	UU	U	NA	NA	Acsbg1	2.54034	0.38858	NA	N	0.179381	NA	N	0.165722	0.944191	N	-0.397431	0.845375	N	NNNN	N	NA	NA	Acsbg1	2.98942	1.3454	0.494953	N
Acsl3	1528.04	0.224526	0.0451257	U	0.340467	3.76e-05	U	UU	U	Acsl3	1062.87	0.011322	0.995653	N	Acsl3	477.621	-0.126955	0.580303	N	0.051605	0.977536	N	NN	N	(-78)	NA	Acsl3	204.562	-0.48314	0.181662	N	-0.773368	0.00686047	D	0.0744467	0.878044	N	-0.392378	0.222708	N	NDNN	D	NA	NA	Acsl3	41.8635	-0.716427	0.215604	N
Acsl4	354.754	0.0276424	0.980928	N	0.121323	0.698052	N	NN	N	Acsl4	1132.57	-0.0209845	0.991603	N	Acsl4	1190.69	0.33019	0.520143	N	0.451073	0.702397	N	NN	N	(-320), (+397)	NA	Acsl4	567.665	-0.0366389	0.928268	N	0.0624244	0.830682	N	0.533943	0.00583851	U	0.0187362	0.958435	N	NNUN	U	NA	NA	Acsl4	161.062	0.466721	0.075405	N
Acsl5	369.175	-0.0277712	0.977796	N	0.101665	0.710685	N	NN	N	Acsl5	84.0439	0.195932	0.854118	N	Acsl5	94.3735	0.0245864	0.975757	N	0.0705929	0.989581	N	NN	N	NA	NA	Acsl5	1400.11	-0.0718913	0.9157	N	-0.340929	0.40555	N	0.0975342	0.863192	N	0.93636	0.00320887	U	NNNU	U	(-3097)	(-3035)	Acsl5	46.2276	0.576759	0.245414	N
Acss2	536.612	0.0927372	0.773311	N	0.222769	0.0635819	N	NN	N	Acss2	116.799	0.440449	0.115206	N	Acss2	164.546	0.16863	0.733441	N	0.151945	0.949972	N	NN	N	(-3031), (+271)	NA	Acss2	2098.75	-0.269877	0.602356	N	-0.906077	0.00662351	D	-0.254285	0.584834	N	0.582247	0.101392	N	NDNN	D	NA	NA	Acss2	217.547	0.77357	0.00124674	U
Acta2	24607.7	-0.169558	0.663757	N	0.416973	0.0102197	U	NU	U	Acta2	314.727	-0.334297	0.964626	N	Acta2	156.246	0.043357	0.934021	N	-0.0479777	0.987853	N	NN	N	(-10500)	NA	Acta2	524.646	0.570702	0.0733643	N	0.393938	0.200354	N	0.169371	0.667333	N	-0.229559	0.50414	N	NNNN	N	(-20511)	NA	Acta2	1500.04	2.9679	8.92e-12	U
Actr2	3130.3	0.104431	0.689483	N	-0.0652096	0.751021	N	NN	N	Actr2	3106.2	-0.0443483	0.96748	N	Actr2	1368.74	-0.249945	0.257838	N	-0.0505478	0.98281	N	NN	N	NA	NA	Actr2	260.791	-0.142279	0.52002	N	-0.237513	0.157943	N	0.0457276	0.858501	N	-0.0445681	0.848344	N	NNNN	N	NA	NA	Actr2	737.825	0.465157	0.00374616	U
Acy3	94.8751	-0.389428	0.599522	N	0.10543	0.863995	N	NN	N	Acy3	9.19027	-0.444272	0.907724	N	Acy3	12.5612	0.391027	NA	N	0.199256	0.98281	N	NN	N	NA	NA	Acy3	168.217	-0.0955612	0.794883	N	0.238633	0.330898	N	0.534798	0.00889339	U	0.366509	0.0906081	N	NNUN	U	NA	NA	Acy3	87.2238	-0.247403	0.531549	N
Adam11	80.8093	-0.2058	0.830731	N	0.209028	0.624166	N	NN	N	Adam11	178.717	0.0346489	0.989856	N	Adam11	435.324	0.238811	0.662383	N	0.36517	0.820328	N	NN	N	(+13317)	NA	Adam11	11.3038	0.897114	0.243738	N	1.07489	0.0898888	N	1.16864	0.0670817	N	1.40579	0.013808	U	NNNU	U	NA	NA	Adam11	131.824	-1.36758	1.5e-07	D
Adam19	323.512	0.278783	0.388453	N	0.174758	0.591322	N	NN	N	Adam19	328.484	-0.00380964	0.99855	N	Adam19	539.827	0.393636	0.255839	N	0.758154	0.0166458	U	NU	U	(+17081)	NA	Adam19	68.6625	0.398827	0.221888	N	-0.299284	0.346504	N	-0.806187	0.00400081	D	0.752154	0.00156434	U	NNDU	D	(+7396), (+17032), (+21768)	(+21831)	Adam19	433.237	-2.12548	4.21e-16	D
Adamts12	96.8364	0.201567	0.805751	N	-0.406607	0.185764	N	NN	N	Adamts12	14.7001	-0.383957	0.927357	N	Adamts12	39.0118	0.0227024	0.983712	N	-0.732895	0.628622	N	NN	N	NA	NA	Adamts12	88.5773	0.101553	0.794155	N	-0.0301837	0.9307	N	-0.272796	0.336342	N	-0.192303	0.500992	N	NNNN	N	NA	NA	Adamts12	40.0691	1.92723	0.00396442	U
Adamts17	235.21	0.323001	0.70418	N	2.23646	2.79e-30	U	NU	U	Adamts17	340.796	0.225305	0.595182	N	Adamts17	87.0416	0.957701	0.00870869	U	0.630242	0.376457	N	UN	U	NA	NA	Adamts17	0.431258	0.59636	NA	N	2.97956	NA	N	1.72988	NA	N	0	NA	N	NNNN	N	NA	NA	Adamts17	7.45019	1.67616	0.110884	N
Adamts5	681.245	1.48741	3.69e-14	U	1.6461	1.33e-17	U	UU	U	Adamts5	82.377	0.387482	0.2373	N	Adamts5	91.7499	0.00115254	0.99864	N	0.216479	0.951014	N	NN	N	(-1714), (+2322)	NA	Adamts5	143.477	0.087598	0.854202	N	0.19406	0.55629	N	-0.00567845	0.990986	N	0.426734	0.115245	N	NNNN	N	(+2347)	(+2375)	Adamts5	282.898	0.689991	0.00366271	U
Adamts8	836.42	-0.333695	0.368665	N	-0.0507177	0.923855	N	NN	N	Adamts8	51.1833	0.0259593	0.996019	N	Adamts8	21.4715	0.157244	NA	N	0.655376	0.904707	N	NN	N	NA	(+29753)	Adamts8	0.616932	0.704279	NA	N	0.675293	NA	N	-0.886496	NA	N	-1.88086	NA	N	NNNN	N	NA	NA	Adamts8	20.0976	1.88609	0.0116749	U
Adamts9	649.727	0.203841	0.5555	N	0.418177	0.0115316	U	NU	U	Adamts9	54.8196	0.063425	0.992	N	Adamts9	46.3322	-0.346208	0.503851	N	-0.555956	0.567004	N	NN	N	NA	NA	Adamts9	162.94	-0.341668	0.29354	N	-0.528496	0.0400907	D	-0.566279	0.027267	D	-0.152388	0.642226	N	NDDN	D	NA	(+8808)	Adamts9	111.83	1.17879	2.75e-06	U
Adap1	156.863	0.281477	0.440255	N	0.595013	8.41e-05	U	NU	U	Adap1	1335.2	0.205072	0.588336	N	Adap1	1093.95	0.403648	0.461835	N	0.441221	0.784367	N	NN	N	(-12474), (-64)	NA	Adap1	80.0167	-0.142598	0.828344	N	-0.180256	0.722062	N	0.101636	0.868829	N	1.00168	0.00278614	U	NNNU	U	(-12686), (+4989)	NA	Adap1	26.7607	0.224742	0.79155	N
Adck1	279.326	-0.0389716	0.964458	N	0.222905	0.167416	N	NN	N	Adck1	224.972	0.0568077	0.96622	N	Adck1	149.779	0.107547	0.791459	N	0.0127002	0.996568	N	NN	N	(+154)	NA	Adck1	153.79	0.263669	0.198752	N	0.355129	0.0325414	U	0.478535	0.00241244	U	0.490494	0.00113976	U	NUUU	U	NA	NA	Adck1	218.628	0.917971	1.55e-05	U
Adcy3	261.13	-0.212923	0.699897	N	-0.110762	0.788098	N	NN	N	Adcy3	212.871	-0.0826386	0.956102	N	Adcy3	352.161	0.127195	0.809591	N	0.391159	0.673056	N	NN	N	(-174)	NA	Adcy3	1587.27	0.242709	0.588571	N	0.406856	0.227845	N	0.812972	0.00448792	U	-0.451611	0.16065	N	NNUN	U	(-6036), (+18679), (+25891)	(-6006), (+18703), (+25996)	Adcy3	24.8644	0.515945	0.489404	N
Adgre1	236.052	-0.158002	0.822243	N	-0.302697	0.28352	N	NN	N	Adgre1	17.5633	-0.246322	0.953366	N	Adgre1	55.436	-0.488048	0.248732	N	-0.147293	0.961812	N	NN	N	NA	NA	Adgre1	23.4832	-0.0693627	0.947561	N	-0.557794	0.355117	N	-0.96159	0.0948421	N	0.0936842	0.90721	N	NNNN	N	NA	NA	Adgre1	41.2167	1.68085	0.00112595	U
Adgrg1	12399.6	-0.167016	0.0899262	N	-0.125517	0.222621	N	NN	N	Adgrg1	701.635	-0.0831983	0.969839	N	Adgrg1	1274.55	0.585723	0.0319395	U	0.0893354	0.973988	N	UN	U	(-3666), (+401)	NA	Adgrg1	285.935	0.74221	0.0269904	U	0.815053	0.00602872	U	0.425956	0.222737	N	0.519718	0.102931	N	UUNN	U	NA	NA	Adgrg1	589.697	-0.281082	0.283266	N
Adgrl4	2.99962	0.233319	NA	N	-2.31591	NA	N	NN	N	Adgrl4	3.60938	-0.412517	NA	N	Adgrl4	447.749	-0.0288848	0.955313	N	0.528534	0.143486	N	NN	N	NA	NA	Adgrl4	801.722	0.515712	0.00257919	U	0.231479	0.223136	N	0.347021	0.0460117	U	0.198166	0.304365	N	UNUN	U	NA	NA	Adgrl4	454.352	0.0691431	0.867934	N
Adora1	1215.84	-0.27625	0.100678	N	-0.315145	0.0198671	D	ND	D	Adora1	885.604	0.132483	0.724358	N	Adora1	930.161	0.275817	0.343909	N	0.275556	0.717879	N	NN	N	(-8935), (-5920), (+1607), (+3182), (+8056), (+10984)	(+8119), (+10847)	Adora1	455.558	0.0583934	0.926941	N	0.387987	0.285279	N	0.35653	0.348491	N	0.517826	0.118026	N	NNNN	N	(-11458), (-9194), (+4682), (+13221)	(-9243), (+3132), (+13203), (+26354)	Adora1	504.594	2.62588	4.61e-60	U
Adsl	612.153	0.0662643	0.939418	N	0.120093	0.68454	N	NN	N	Adsl	227.723	0.170716	0.55727	N	Adsl	129.895	-0.0228787	0.963983	N	-0.0469675	0.987853	N	NN	N	(+213)	NA	Adsl	195.844	0.388328	0.0451549	U	0.656785	2.49e-05	U	0.606057	0.000144297	U	0.728271	1.18e-06	U	UUUU	U	NA	NA	Adsl	305.503	0.66953	0.00208552	U
Adtrp	0.706873	1.90439	NA	N	-1.63076	NA	N	NN	N	Adtrp	1.12475	-0.101658	NA	N	Adtrp	1.83561	-0.906872	NA	N	-1.1474	NA	N	NN	N	NA	NA	Adtrp	1751.25	0.530087	0.0246442	U	1.0235	6.58e-08	U	1.20089	6.24e-11	U	0.138667	0.623478	N	UUUN	U	(-237), (+2148), (+3081), (+19062)	(-237), (+2229), (+3268)	Adtrp	0.170546	0.978868	NA	N
Aes	4255.29	-0.172216	0.664156	N	0.0421089	0.916782	N	NN	N	Aes	1429.44	0.0373813	0.98452	N	Aes	1334.64	0.499746	0.00370003	U	0.164786	0.852341	N	UN	U	(-7801), (+186)	NA	Aes	1067.93	0.229582	0.258291	N	0.456986	0.00250929	U	0.37872	0.0156837	U	0.716295	1.69e-07	U	NUUU	U	(-98)	NA	Aes	5107.38	0.0557998	0.844276	N
Afap1l1	39.803	-0.000892182	0.999602	N	-0.034028	0.971565	N	NN	N	Afap1l1	20.9768	0.17387	0.979118	N	Afap1l1	80.7766	0.0764082	0.902762	N	0.254756	0.899182	N	NN	N	(-22545), (+3159)	(-22650)	Afap1l1	99.4052	0.406542	0.136613	N	0.479484	0.0379954	U	0.468016	0.0493358	U	0.390248	0.100475	N	NUUN	U	(+27788)	NA	Afap1l1	685.725	0.925406	6.41e-11	U
Afg1l	179.11	-0.118554	0.873491	N	-0.0233143	0.95691	N	NN	N	Afg1l	76.2876	0.137693	0.930401	N	Afg1l	86.6717	0.103601	0.840191	N	0.111308	0.969376	N	NN	N	(+196)	NA	Afg1l	558.562	-0.0483661	0.867728	N	0.0476232	0.832292	N	0.446043	0.00239138	U	0.711691	8.8e-08	U	NNUU	U	NA	NA	Afg1l	356.404	1.26207	8.43e-14	U
Afg3l2	1037.04	0.0493641	0.875009	N	0.100633	0.399023	N	NN	N	Afg3l2	407.47	0.0965126	0.851979	N	Afg3l2	278.234	-0.10327	0.736659	N	-0.118281	0.938225	N	NN	N	(-15654), (-182)	NA	Afg3l2	909.132	0.111718	0.383028	N	0.362914	2.18e-05	U	0.589906	1.32e-13	U	0.526258	3.84e-11	U	NUUU	U	NA	NA	Afg3l2	876.255	0.178735	0.610148	N
Ago2	1719.91	-0.157358	0.80533	N	-0.214677	0.512083	N	NN	N	Ago2	1772.61	-0.0061423	0.99696	N	Ago2	2483.03	-0.119771	0.573702	N	-0.124723	0.886622	N	NN	N	(-7297), (-109)	(-7300)	Ago2	942.24	0.229204	0.272026	N	0.372388	0.021531	U	0.0564232	0.83082	N	0.310204	0.0582112	N	NUNN	U	NA	NA	Ago2	745.923	-0.0809939	0.773524	N
Ago3	578.946	0.038201	0.980928	N	-0.0499219	0.928561	N	NN	N	Ago3	187.593	0.128441	0.879869	N	Ago3	786.855	-0.0817308	0.793089	N	-0.0373923	0.987853	N	NN	N	(+137)	NA	Ago3	380.827	0.178037	0.412525	N	0.390201	0.0117245	U	0.674174	1.22e-06	U	0.454411	0.00186146	U	NUUU	U	NA	NA	Ago3	342.104	0.342151	0.0909698	N
Agpat2	94.4379	-0.320534	0.369735	N	-0.26365	0.435717	N	NN	N	Agpat2	7.15589	-0.202415	NA	N	Agpat2	10.871	-0.051951	NA	N	-0.380224	0.96507	N	NN	N	NA	NA	Agpat2	25045.4	0.0144433	0.976302	N	0.195224	0.467005	N	0.16779	0.568197	N	-0.118283	0.686108	N	NNNN	N	(-5051), (-3215), (-322), (+3442)	(-5070), (-3225)	Agpat2	281.026	0.583703	0.0131611	U
Agpat3	6700.87	-0.00256822	0.993942	N	0.104888	0.0918684	N	NN	N	Agpat3	2427.24	0.0936402	0.881709	N	Agpat3	1741.56	0.321484	0.0269836	U	0.244868	0.343874	N	UN	U	(-128), (+26212)	(+26082)	Agpat3	3107.9	0.0335332	0.862053	N	0.127143	0.28716	N	-0.00255924	0.989919	N	0.00873649	0.962516	N	NNNN	N	(+10227)	(+10253)	Agpat3	1271.67	0.940945	1.52e-08	U
Agtrap	1421.92	-0.0700542	0.855986	N	0.0791685	0.656291	N	NN	N	Agtrap	90.9672	0.211351	0.956102	N	Agtrap	41.453	0.0394388	0.964012	N	0.105292	0.984348	N	NN	N	NA	NA	Agtrap	53.0564	0.233698	0.574534	N	-0.0495099	0.908094	N	-0.00638079	0.990935	N	0.741318	0.00423237	U	NNNU	U	NA	(+16260)	Agtrap	596.516	0.307155	0.122631	N
Ahctf1	970.84	0.0363025	0.953169	N	-0.0100984	0.974965	N	NN	N	Ahctf1	316.513	0.044268	0.980704	N	Ahctf1	339.329	-0.322152	0.226254	N	-0.299822	0.628622	N	NN	N	(+156)	NA	Ahctf1	230.55	-0.0489165	0.870821	N	0.190482	0.303702	N	0.331336	0.0460375	U	0.224255	0.201494	N	NNUN	U	NA	NA	Ahctf1	380.477	0.0926644	0.751712	N
Aifm1	618.434	0.053973	0.922903	N	0.157068	0.341536	N	NN	N	Aifm1	101.219	0.114244	0.944191	N	Aifm1	81.1528	-0.0520597	0.937085	N	-0.0160255	0.996719	N	NN	N	(-5695)	NA	Aifm1	510.402	0.0784006	0.719355	N	0.112935	0.505576	N	0.299419	0.0299759	U	0.335735	0.00966534	U	NNUU	U	NA	(+9322)	Aifm1	192.031	0.536298	0.0115842	U
Aifm2	261.925	-0.203001	0.657879	N	-0.0552061	0.890615	N	NN	N	Aifm2	48.2053	-0.127581	0.972079	N	Aifm2	17.6713	-0.0879622	NA	N	-0.625589	0.796201	N	NN	N	NA	NA	Aifm2	966.733	0.181743	0.349682	N	-0.0413296	0.845062	N	0.0397762	0.870679	N	0.216047	0.167934	N	NNNN	N	(-23171), (-4432), (+120), (+2911)	(+134), (+2967)	Aifm2	337.27	0.83175	1.27e-06	U
Ak3	7646.9	-0.121071	0.699118	N	0.0023065	0.993795	N	NN	N	Ak3	657.335	0.00842281	0.997871	N	Ak3	914.977	-0.0746926	0.71665	N	-0.0613906	0.953935	N	NN	N	NA	NA	Ak3	5093.04	-0.0568101	0.774867	N	0.245291	0.0408716	U	0.789446	8.39e-16	U	0.778813	1.61e-15	U	NUUU	U	(-16726)	NA	Ak3	1606.3	0.28565	0.13915	N
Akap10	355.059	0.00650223	0.996106	N	-0.066515	0.879083	N	NN	N	Akap10	218.605	-0.012251	0.996302	N	Akap10	176.866	0.0597034	0.881727	N	-0.069823	0.978508	N	NN	N	(-20426), (+141)	(-20533)	Akap10	231.006	0.175463	0.381919	N	0.0815745	0.686022	N	0.0886372	0.686703	N	0.349477	0.0147055	U	NNNU	U	NA	(-1219)	Akap10	150.158	0.239318	0.408957	N
Akna	250.363	-0.0541189	0.960335	N	-0.266829	0.286967	N	NN	N	Akna	40.6219	0.0102349	0.99855	N	Akna	53.3283	0.259133	0.704268	N	-0.0734193	0.990486	N	NN	N	(-14010)	NA	Akna	11.2579	0.19731	0.838357	N	-0.117741	0.885148	N	-0.0352665	0.973797	N	0.567243	0.355973	N	NNNN	N	NA	NA	Akna	82.5546	0.0657116	0.903082	N
Akt1s1	2205.33	-0.044661	0.952716	N	0.101484	0.688518	N	NN	N	Akt1s1	353.244	0.149699	0.826371	N	Akt1s1	480.63	0.577367	0.0058594	U	0.366136	0.364083	N	UN	U	NA	NA	Akt1s1	462.464	0.401882	0.0815543	N	0.558215	0.00333683	U	0.349165	0.102383	N	0.562199	0.002322	U	NUNU	U	NA	NA	Akt1s1	499.049	0.0783733	0.754228	N
Akt2	1373.5	0.259691	0.00225255	U	0.364036	2.78e-07	U	UU	U	Akt2	321.052	0.0327108	0.993642	N	Akt2	106.748	0.0453139	0.94893	N	0.111364	0.978037	N	NN	N	(+410), (+6025), (+10279), (+22168)	(+201), (+5919)	Akt2	319.937	0.20166	0.378445	N	0.00300197	0.991513	N	-0.2683	0.162595	N	-0.22133	0.247629	N	NNNN	N	(-10875), (+307), (+16396)	(-10723), (+344), (+16274)	Akt2	504.919	0.422951	0.0146698	U
Akt2-ps	632.066	0.145238	0.534925	N	0.335434	0.00170088	U	NU	U	Akt2-ps	287.093	0.0107037	0.99696	N	Akt2-ps	390.81	-0.120928	0.796281	N	-0.173236	0.938028	N	NN	N	NA	NA	Akt2-ps	963.279	0.146761	0.420262	N	-0.160211	0.293856	N	-0.231795	0.105267	N	-0.261308	0.0506769	N	NNNN	N	NA	NA	Akt2-ps	1218.02	0.443472	0.00366601	U
Alg12	104.757	0.151442	0.84712	N	-0.206878	0.50762	N	NN	N	Alg12	38.2631	0.218592	0.888206	N	Alg12	77.0369	0.0716087	0.913827	N	0.218092	0.933907	N	NN	N	NA	NA	Alg12	82.8026	0.597255	0.00927259	U	0.600075	0.00442221	U	0.368452	0.140088	N	0.449801	0.0430914	U	UUNU	U	NA	NA	Alg12	79.3551	0.674246	0.0388646	U
Alg14	598.005	-0.0311794	0.963935	N	-0.0651198	0.774067	N	NN	N	Alg14	104.852	0.147815	0.881709	N	Alg14	258.952	0.214135	0.537769	N	0.105938	0.961812	N	NN	N	NA	NA	Alg14	703.385	-0.102482	0.601526	N	-0.114906	0.472942	N	-0.308407	0.0185325	D	-0.134972	0.377239	N	NNDN	D	(+5553)	(+5580)	Alg14	104.14	0.614658	0.0450282	U
Alkbh2	36.746	0.145138	0.935935	N	-0.102833	0.894538	N	NN	N	Alkbh2	14.836	0.324386	0.936995	N	Alkbh2	15.7687	0.127627	NA	N	0.276243	0.969746	N	NN	N	(-71), (+489), (+5761)	NA	Alkbh2	16.914	1.40784	0.00148902	U	1.3197	0.00182187	U	0.577956	0.3212	N	0.973778	0.0322518	U	UUNU	U	NA	NA	Alkbh2	13.2892	0.313718	0.768814	N
Alkbh5	3187.11	0.135297	0.712267	N	-0.0662969	0.823732	N	NN	N	Alkbh5	471.426	0.0328689	0.986568	N	Alkbh5	254.882	0.0232945	0.957596	N	0.132712	0.938225	N	NN	N	(+1025), (+19946)	NA	Alkbh5	317.018	0.334093	0.0730849	N	0.226989	0.210573	N	0.360257	0.0286873	U	0.459013	0.00228595	U	NNUU	U	(-2123), (+1092)	(-2095)	Alkbh5	1303.64	-0.0390475	0.882603	N
Alkbh6	198.173	-0.0275315	0.986935	N	0.0476339	0.933209	N	NN	N	Alkbh6	66.3522	0.111171	0.972079	N	Alkbh6	243.782	0.468417	0.0161038	U	0.0318511	0.990486	N	UN	U	(-304)	NA	Alkbh6	133.697	0.437839	0.181751	N	0.656888	0.0112949	U	0.376931	0.214783	N	0.263232	0.406485	N	NUNN	U	NA	NA	Alkbh6	85.9818	-0.208305	0.624371	N
Alkbh7	191.651	-0.124187	0.935935	N	0.270734	0.602948	N	NN	N	Alkbh7	59.8607	0.0593119	0.986568	N	Alkbh7	47.4296	0.719259	0.132522	N	0.495422	0.739446	N	NN	N	(-6864), (-245)	(-165)	Alkbh7	82.8361	0.328785	0.300734	N	0.688617	0.00262594	U	0.660515	0.00494777	U	0.803395	0.000205391	U	NUUU	U	(-146)	(-176)	Alkbh7	169.407	0.464296	0.118566	N
Alpl	143.303	-0.374524	0.339958	N	-0.539445	0.0133841	D	ND	D	Alpl	21.1123	-0.250549	0.953366	N	Alpl	76.8459	-0.0736501	0.936704	N	-0.405893	0.876152	N	NN	N	(-19113)	NA	Alpl	241.829	0.4942	0.180326	N	1.34084	2.58e-07	U	1.371	1.01e-07	U	1.68759	1.07e-11	U	NUUU	U	(+8137), (+25190), (+26474)	(+8034), (+25175)	Alpl	259.606	1.62754	3.84e-15	U
Angpt1	1273.15	0.0972766	0.689636	N	-0.0233007	0.921828	N	NN	N	Angpt1	203.289	-0.148811	0.986346	N	Angpt1	122.89	0.331645	0.628428	N	0.0120858	0.998414	N	NN	N	NA	NA	Angpt1	158.072	-1.03456	0.0038238	D	-0.720846	0.0422062	D	-0.21994	0.651243	N	0.0265556	0.965963	N	DDNN	D	NA	NA	Angpt1	407.151	0.894481	0.00245441	U
Ank	5721.77	0.337389	1.27e-10	U	0.365412	4.12e-13	U	UU	U	Ank	1210.84	0.0569658	0.931729	N	Ank	2132.48	0.192394	0.524032	N	0.311381	0.574006	N	NN	N	(-191)	NA	Ank	2483.67	-0.63494	0.00416276	D	-0.849414	1.34e-05	D	-0.627053	0.00200146	D	-0.485616	0.020647	D	DDDD	D	NA	NA	Ank	1428.99	0.967351	1.65e-11	U
Ank3	438.94	-0.084632	0.935493	N	0.0414918	0.935772	N	NN	N	Ank3	3248.69	0.0513677	0.980842	N	Ank3	7491.88	-0.148104	0.458994	N	0.0259148	0.990054	N	NN	N	(+7568)	NA	Ank3	39.3592	-0.100385	0.861423	N	0.408392	0.22404	N	0.230642	0.588178	N	0.710488	0.0122926	U	NNNU	U	NA	NA	Ank3	471.608	0.896261	2.55e-09	U
Ankrd33b	17.5708	0.458111	0.653574	N	-0.695684	0.490382	N	NN	N	Ankrd33b	43.3702	0.0933924	0.986568	N	Ankrd33b	222.278	-0.551109	0.0241496	D	-0.417972	0.33127	N	DN	D	(-25361), (-16), (+5244)	(-25289)	Ankrd33b	34.5569	1.04008	0.361319	N	1.51471	0.0899257	N	1.77759	0.0387993	U	1.06819	0.26097	N	NNUN	U	(+23799)	NA	Ankrd33b	433.047	-0.530596	0.0501598	N
Ankrd52	1143.7	-0.0537829	0.973685	N	-0.0721415	0.894496	N	NN	N	Ankrd52	631.075	-0.0282355	0.98452	N	Ankrd52	699.674	0.275212	0.361512	N	0.185682	0.899129	N	NN	N	(-76), (+22386)	NA	Ankrd52	352.901	0.563414	0.139826	N	0.39027	0.282617	N	-0.0749488	0.889677	N	0.620366	0.0507828	N	NNNN	N	(-7223)	(-7214)	Ankrd52	603.763	0.394093	0.0417403	U
Ankzf1	343.832	-0.0624974	0.931122	N	-0.014578	0.970574	N	NN	N	Ankzf1	103.757	0.202776	0.828072	N	Ankzf1	118.486	-0.22656	0.53866	N	-0.075108	0.98281	N	NN	N	NA	NA	Ankzf1	73.813	0.761081	0.00111416	U	0.576361	0.0140506	U	0.414766	0.119489	N	0.492534	0.0397601	U	UUNU	U	NA	NA	Ankzf1	153.085	-0.727905	0.00160779	D
Anln	831.22	-0.263586	0.0801021	N	-0.298328	0.0316921	D	ND	D	Anln	42.1074	0.0849221	0.98452	N	Anln	60.8855	0.184146	0.736775	N	-0.144491	0.963455	N	NN	N	NA	NA	Anln	15.9476	-0.250794	0.728402	N	-0.741488	0.145374	N	-0.301989	0.644522	N	-0.1786	0.781781	N	NNNN	N	NA	NA	Anln	16.2632	1.54557	0.0247166	U
Ano4	8.32748	-0.149549	NA	N	0.257604	NA	N	NN	N	Ano4	72.9744	0.169101	0.918354	N	Ano4	128.05	0.679237	0.0494643	U	0.429714	0.652629	N	UN	U	NA	NA	Ano4	2.58533	2.18734	NA	N	3.77095	NA	N	2.87082	0.101195	N	4.1667	0.00395103	N	NNNN	N	NA	NA	Ano4	43.9841	1.39869	0.00191046	U
Aoc2	28.8613	0.306839	0.824659	N	-0.20943	0.7936	N	NN	N	Aoc2	12.2188	0.146875	0.98452	N	Aoc2	22.0782	-0.168276	0.854563	N	-0.244655	0.954022	N	NN	N	NA	NA	Aoc2	18.4893	1.33126	0.0129502	U	1.11937	0.0298491	U	1.47961	0.00212436	U	1.54395	0.000783938	U	UUUU	U	NA	NA	Aoc2	47.3191	0.245701	0.663292	N
Aoc3	1.1007	2.71116	NA	N	-2.44417	NA	N	NN	N	Aoc3	NA	NA	NA	NA	Aoc3	48.1229	-0.133681	0.836589	N	-0.395198	0.806385	N	NN	N	NA	NA	Aoc3	8388.65	0.219864	0.505381	N	0.905231	1.33e-05	U	1.3628	2.18e-12	U	1.76799	1.08e-20	U	NUUU	U	(+156)	(+107)	Aoc3	264.912	-0.0250604	0.960234	N
Ap1g2	26.8688	0.0633997	0.984854	N	-0.236297	0.759306	N	NN	N	Ap1g2	19.9985	-0.130062	0.98452	N	Ap1g2	66.5376	-0.558358	0.149055	N	-0.594129	0.347375	N	NN	N	(-8721), (-7511), (-5298), (+283), (+965)	NA	Ap1g2	126.174	0.437733	0.0814139	N	0.572583	0.00618348	U	0.300135	0.238084	N	0.692059	0.000412741	U	NUNU	U	NA	NA	Ap1g2	31.455	0.0536197	0.94766	N
Apex1	378.662	0.0412647	0.963581	N	0.0958024	0.740006	N	NN	N	Apex1	79.6776	0.0129332	0.996346	N	Apex1	329.419	0.0543605	0.893602	N	0.0155864	0.995558	N	NN	N	NA	(+5583)	Apex1	202.975	-0.254034	0.399785	N	-0.119911	0.688102	N	0.033434	0.933466	N	0.0648561	0.846277	N	NNNN	N	NA	NA	Apex1	144.929	0.637075	0.0295908	U
Aplnr	1.11286	1.52921	NA	N	0.134392	NA	N	NN	N	Aplnr	1.97776	-0.894529	NA	N	Aplnr	219.366	0.417824	0.155109	N	0.0432472	0.990486	N	NN	N	NA	NA	Aplnr	172.697	1.37738	0.0401766	U	0.83331	0.21696	N	1.30703	0.0312625	U	1.11126	0.0698087	N	UNUN	U	NA	NA	Aplnr	195.005	2.27492	1.36e-27	U
Apobec3	307.271	-0.051618	0.940316	N	-0.0675996	0.812389	N	NN	N	Apobec3	15.4948	0.0776001	0.995653	N	Apobec3	75.9803	-0.112205	0.853399	N	-0.226904	0.931028	N	NN	N	(-8906)	NA	Apobec3	61.8342	0.690995	0.0406829	U	0.448731	0.184259	N	0.509712	0.131577	N	0.238085	0.543493	N	UNNN	U	NA	NA	Apobec3	79.2151	-0.0503312	0.924792	N
Apol9a	3.28316	0.423617	NA	N	-0.205848	NA	N	NN	N	Apol9a	2.51869	0.0685633	NA	N	Apol9a	0.580033	0.867081	NA	N	-0.644266	NA	N	NN	N	NA	NA	Apol9a	NA	NA	NA	NA	NA	NA	NA	NA	NA	NA	NA	NA	NA	NA	NA	NA	NA	Apol9a	1.22403	3.76831	NA	N
Aprt	809.183	-0.138966	0.866525	N	0.145757	0.712969	N	NN	N	Aprt	279.78	0.263496	0.436395	N	Aprt	304.669	0.367002	0.163246	N	0.216556	0.849805	N	NN	N	(+412)	(+549)	Aprt	55.9832	0.280396	0.609761	N	0.314316	0.483576	N	0.688784	0.0697428	N	1.64655	4.11e-08	U	NNNU	U	NA	NA	Aprt	62.8206	0.470254	0.259373	N
Aqp1	28.1864	0.35451	0.850331	N	-0.297101	0.790016	N	NN	N	Aqp1	16.2455	0.25818	0.983121	N	Aqp1	9.98765	2.37422	NA	N	0.50197	0.98281	N	NN	N	NA	NA	Aqp1	730.687	1.24476	1.63e-05	U	1.09133	0.00011029	U	1.01669	0.000317221	U	1.2054	8.56e-06	U	UUUU	U	NA	NA	Aqp1	4873.57	0.313352	0.308221	N
Arap1	1228.3	-0.373809	0.00137489	D	-0.0201909	0.948376	N	DN	D	Arap1	46.7025	0.0024907	0.999857	N	Arap1	31.8363	-0.179096	0.835228	N	-0.362122	0.910021	N	NN	N	NA	NA	Arap1	35.3756	0.424123	0.444794	N	0.199913	0.718073	N	0.207654	0.735197	N	1.03893	0.00468488	U	NNNU	U	NA	NA	Arap1	123.03	0.455282	0.183349	N
Arf1	3943.97	-0.0166261	0.984191	N	0.0997366	0.585898	N	NN	N	Arf1	2346.13	0.0754031	0.937706	N	Arf1	392.366	-0.0258292	0.94887	N	-0.102265	0.948353	N	NN	N	(-148), (+18928)	NA	Arf1	508.732	0.00869464	0.971123	N	0.214512	0.0598516	N	0.258247	0.0196183	U	-0.00534488	0.978319	N	NNUN	U	(+18958)	NA	Arf1	1386.59	0.373197	0.0107638	U
Arf6	1405.1	0.106728	0.625717	N	-0.0302139	0.893373	N	NN	N	Arf6	330.983	0.00467012	0.998459	N	Arf6	342.415	0.18944	0.527026	N	0.0101071	0.996999	N	NN	N	(-10806), (+127)	(-10757)	Arf6	396.856	-0.160701	0.395738	N	-0.0593721	0.758411	N	0.0310612	0.896856	N	0.0856368	0.637822	N	NNNN	N	NA	NA	Arf6	279.95	0.425082	0.0425269	U
Arhgap11a	1526.24	-0.122093	0.843646	N	-0.312664	0.142762	N	NN	N	Arhgap11a	135.291	-0.0248477	0.993642	N	Arhgap11a	39.2973	0.0342899	0.974565	N	0.0429559	0.994235	N	NN	N	(-17833)	NA	Arhgap11a	4.44606	-0.923883	NA	N	-0.672511	0.496695	N	-0.81391	0.441826	N	-1.34656	0.147367	N	NNNN	N	NA	NA	Arhgap11a	31.0305	1.5999	0.000774059	U
Arhgap12	1911.54	0.0258063	0.971176	N	-0.0110072	0.969977	N	NN	N	Arhgap12	539.487	0.103749	0.936995	N	Arhgap12	260.39	0.0343226	0.934655	N	-0.0631334	0.981111	N	NN	N	(+15)	(-218)	Arhgap12	264.259	0.180894	0.456007	N	-0.00501782	0.986336	N	0.21216	0.306117	N	0.378253	0.025635	U	NNNU	U	(-137)	(-129)	Arhgap12	261.354	0.112533	0.683901	N
Arhgap21	5630.7	0.202326	0.458371	N	0.156044	0.507953	N	NN	N	Arhgap21	1473.04	0.110213	0.703913	N	Arhgap21	2587.94	0.248582	0.258416	N	0.245415	0.621192	N	NN	N	(-1721), (+5103)	(+5245)	Arhgap21	613.979	-0.0697743	0.750033	N	0.408156	0.000992275	U	0.658339	7e-09	U	0.605026	9.57e-08	U	NUUU	U	NA	NA	Arhgap21	952.258	-0.467453	0.00495842	D
Arhgap23	1544.48	0.0810435	0.907936	N	0.0429563	0.907011	N	NN	N	Arhgap23	880.25	-0.0590789	0.96748	N	Arhgap23	683.198	0.318006	0.435807	N	0.422234	0.612371	N	NN	N	(-22209)	NA	Arhgap23	100.193	0.616578	0.0138016	U	0.587988	0.010954	U	0.327513	0.239669	N	0.578202	0.0107638	U	UUNU	U	(-14054), (-352)	(-346)	Arhgap23	226.239	0.539455	0.0185601	U
Arhgap30	26.878	0.255574	0.921901	N	-0.479957	0.579689	N	NN	N	Arhgap30	1.99044	-0.0630454	NA	N	Arhgap30	15.0911	0.0636043	NA	N	-0.218853	0.981111	N	NN	N	NA	NA	Arhgap30	5.61607	0.590686	0.550012	N	0.136028	0.896642	N	-0.75924	0.477431	N	0.471854	0.595308	N	NNNN	N	NA	NA	Arhgap30	77.3248	1.31577	0.000986676	U
Arhgef2	1632.84	-0.013067	0.986348	N	-0.220972	0.0639974	N	NN	N	Arhgef2	618.816	0.0629632	0.944191	N	Arhgef2	812.865	0.232112	0.305375	N	0.37526	0.151991	N	NN	N	(+1285), (+2904), (+8545), (+11046)	(+8452)	Arhgef2	78.4312	-0.0555528	0.9157	N	0.0419457	0.914549	N	0.104387	0.803174	N	0.571295	0.0226797	U	NNNU	U	NA	NA	Arhgef2	294.554	-0.186553	0.489173	N
Arhgef7	2045.2	-0.0852091	0.752325	N	-0.0784981	0.642349	N	NN	N	Arhgef7	2030.22	0.0639739	0.960265	N	Arhgef7	1325.65	0.249686	0.43171	N	0.191909	0.897366	N	NN	N	(-376), (+419)	NA	Arhgef7	234.923	0.228963	0.265913	N	0.273251	0.110722	N	0.267046	0.133923	N	0.607371	1.66e-05	U	NNNU	U	NA	NA	Arhgef7	810.865	0.38906	0.0188955	U
Arl4d	76.1219	0.528004	0.369086	N	-0.117998	0.869552	N	NN	N	Arl4d	132.808	0.504375	0.0568208	N	Arl4d	110.349	0.453008	0.448837	N	0.465619	0.812545	N	NN	N	(-23603), (-19824), (+1800), (+2866), (+7772), (+22363), (+27764)	(+2992), (+7694), (+22470), (+27710)	Arl4d	7.04025	-0.264442	0.833145	N	-0.192157	0.848562	N	0.196434	0.865056	N	-0.272824	0.790429	N	NNNN	N	NA	NA	Arl4d	219.205	1.54016	3.97e-11	U
Arl6	428.414	0.0304773	0.963935	N	-0.0286295	0.916782	N	NN	N	Arl6	135.687	-0.211685	0.700241	N	Arl6	166.337	-0.309433	0.405457	N	-0.0261034	0.993515	N	NN	N	(+324)	NA	Arl6	43.0632	-0.190111	0.681889	N	-0.61194	0.051547	N	-0.0178929	0.974873	N	-0.48509	0.131951	N	NNNN	N	NA	NA	Arl6	46.5314	1.41938	0.00015785	U
Arl8a	7775.95	0.194547	0.00699509	U	0.190363	0.00531382	U	UU	U	Arl8a	2688.2	0.127489	0.180848	N	Arl8a	2152.21	0.830411	0.00110023	U	0.558451	0.145556	N	UN	U	(+426)	(+721)	Arl8a	191.284	0.243051	0.608804	N	0.0299851	0.951583	N	-0.224937	0.606865	N	0.214311	0.596892	N	NNNN	N	NA	NA	Arl8a	173.717	-0.623846	0.0278028	D
Armc1	1156.83	0.0362707	0.937586	N	0.0739512	0.641998	N	NN	N	Armc1	838.158	-0.0307117	0.98452	N	Armc1	588.4	0.0261272	0.954865	N	0.200348	0.876229	N	NN	N	NA	NA	Armc1	703.043	0.11804	0.674424	N	0.290317	0.131524	N	0.411813	0.0204192	U	0.308074	0.0950112	N	NNUN	U	NA	NA	Armc1	549.437	0.968975	3.68e-11	U
Armcx4	678.267	0.237832	0.617036	N	-0.258915	0.405655	N	NN	N	Armcx4	1292.13	-0.115741	0.856081	N	Armcx4	243.095	-0.170466	0.620718	N	-0.0250899	0.993257	N	NN	N	NA	NA	Armcx4	11.7885	-0.944995	0.107997	N	-0.791009	0.136487	N	-0.217413	0.767657	N	-0.484828	0.392579	N	NNNN	N	NA	NA	Armcx4	196.778	0.818654	0.00128946	U
Armt1	321.464	-0.122299	0.760096	N	0.0391623	0.907956	N	NN	N	Armt1	83.7749	-0.059231	0.98452	N	Armt1	208.181	-0.421112	0.141188	N	-0.272496	0.787284	N	NN	N	NA	NA	Armt1	342.12	0.35111	0.0906908	N	0.487827	0.00428794	U	0.357816	0.0534175	N	0.251716	0.195746	N	NUNN	U	NA	NA	Armt1	109.565	-0.090239	0.825621	N
Arpc4	2159.23	0.00477931	0.996106	N	0.174541	0.349662	N	NN	N	Arpc4	730.008	0.00060958	0.999857	N	Arpc4	635.733	0.28219	0.282803	N	0.0802313	0.969746	N	NN	N	NA	NA	Arpc4	278.425	0.16806	0.425882	N	0.413905	0.0045591	U	0.266265	0.109117	N	0.188289	0.275323	N	NUNN	U	NA	NA	Arpc4	51.0352	0.797864	0.0406392	U
Arrdc3	1236.17	0.0656197	0.895678	N	-0.0910169	0.65529	N	NN	N	Arrdc3	1490.06	-0.0351588	0.979314	N	Arrdc3	333.313	-0.149377	0.630698	N	-0.202852	0.8367	N	NN	N	(-402), (+1123), (+2378)	NA	Arrdc3	350.542	0.380172	0.129737	N	-0.291332	0.220954	N	0.549019	0.00668356	U	-0.156384	0.561428	N	NNUN	U	NA	NA	Arrdc3	414.504	-0.230892	0.30419	N
Arsb	1240.25	0.0696233	0.927452	N	-0.0283157	0.945042	N	NN	N	Arsb	152.568	0.282752	0.644107	N	Arsb	1938.51	0.40572	0.00387421	U	0.535789	5.36e-05	U	UU	U	(+321), (+1135)	NA	Arsb	566.01	-0.200263	0.380686	N	-0.276738	0.12892	N	-0.606761	9.9e-05	D	-0.641122	2.37e-05	D	NNDD	D	NA	NA	Arsb	141.907	1.03542	1.09e-05	U
Art4	0.0746983	-0.92998	NA	N	0	NA	N	NN	N	Art4	0.375269	-0.516991	NA	N	Art4	1.5675	2.64865	NA	N	0.0313274	NA	N	NN	N	NA	NA	Art4	2.63308	-0.664061	NA	N	-0.240208	NA	N	-1.5748	0.277781	N	0.109381	0.946548	N	NNNN	N	NA	NA	Art4	219.619	-0.976642	0.00512988	D
Arxes2	1046.67	-0.0571733	0.939494	N	0.357738	0.0181732	U	NU	U	Arxes2	605.965	0.0114132	0.995653	N	Arxes2	459.868	-0.350077	0.0784621	N	-0.00964844	0.996568	N	NN	N	NA	NA	Arxes2	1080.65	-0.975131	0.00379927	D	-1.10556	0.000295653	D	-1.04701	0.000575598	D	-3.24853	3.91e-33	D	DDDD	D	NA	NA	Arxes2	12.2853	1.79184	0.0236804	U
Asb8	770.886	0.0614104	0.871665	N	0.26195	0.0050468	U	NU	U	Asb8	241.993	-0.00590604	0.99696	N	Asb8	511.353	0.340748	0.104637	N	0.17393	0.860372	N	NN	N	(-1577)	NA	Asb8	554.723	0.235663	0.208496	N	0.218319	0.187735	N	0.123355	0.539244	N	0.262979	0.0887189	N	NNNN	N	NA	NA	Asb8	935.298	-0.193504	0.399616	N
Asna1	1530.86	-0.0260798	0.977796	N	0.135225	0.555127	N	NN	N	Asna1	367.994	0.148865	0.6502	N	Asna1	626.309	0.411564	0.00988335	U	0.139556	0.878204	N	UN	U	NA	NA	Asna1	739.823	0.133332	0.560893	N	0.194503	0.274826	N	0.424319	0.004382	U	0.376518	0.0115559	U	NNUU	U	NA	NA	Asna1	162.204	0.132955	0.7111	N
Aspa	22.8848	-0.337804	0.875009	N	0.511607	0.412815	N	NN	N	Aspa	0.563681	-0.577246	NA	N	Aspa	48.1393	0.532734	0.545623	N	0.413381	0.931338	N	NN	N	NA	NA	Aspa	1506.3	-0.158829	0.496084	N	0.512544	0.000757334	U	0.730961	2.41e-07	U	0.875494	1.86e-10	U	NUUU	U	NA	NA	Aspa	14.5625	0.29243	0.778101	N
Aspg	12.3591	0.515475	NA	N	0.0106031	0.994967	N	NN	N	Aspg	0.0963037	0.156253	NA	N	Aspg	2.12542	0.338912	NA	N	-0.139001	NA	N	NN	N	(-10088)	NA	Aspg	536.322	2.48789	6.04e-30	U	2.93759	2.1e-42	U	3.38888	5.55e-57	U	3.62848	8.49e-66	U	UUUU	U	(-10203), (+2363), (+14791)	(-10072), (+2385), (+14844)	Aspg	4.56363	4.64766	0.00997201	N
Aste1	178.396	-0.0148045	0.990217	N	0.261194	0.268375	N	NN	N	Aste1	29.1115	0.0203159	0.996346	N	Aste1	70.2112	-0.0493137	0.94872	N	0.0100031	0.998414	N	NN	N	NA	NA	Aste1	206.941	0.514346	0.00582979	U	0.527734	0.00206999	U	0.223919	0.305673	N	-0.0195741	0.95093	N	UUNN	U	NA	NA	Aste1	52.7739	0.340393	0.463403	N
Atg4d	301.636	-0.0470375	0.948007	N	0.177152	0.404263	N	NN	N	Atg4d	56.543	0.0498892	0.989856	N	Atg4d	70.9562	0.23327	0.66205	N	0.239526	0.924124	N	NN	N	(-119)	NA	Atg4d	135.755	0.691024	0.0364799	U	1.06456	8.88e-05	U	0.641248	0.0355761	U	0.904438	0.000918626	U	UUUU	U	NA	NA	Atg4d	354.914	0.695888	0.00228316	U
Atox1	692.365	-0.10399	0.926141	N	0.386032	0.190615	N	NN	N	Atox1	195.664	0.125657	0.879193	N	Atox1	395.916	0.464192	0.00819824	U	0.0999269	0.945399	N	UN	U	(-8049)	NA	Atox1	1022.83	0.221211	0.33509	N	0.13754	0.527282	N	0.126738	0.593016	N	0.380952	0.0247454	U	NNNU	U	(-268)	(-315)	Atox1	48.1383	0.387347	0.510367	N
Atp1b2	11699.1	0.535584	1.3e-16	U	0.833645	3.95e-42	U	UU	U	Atp1b2	2837.77	0.331983	0.300788	N	Atp1b2	11017.5	0.918789	1.27e-08	U	0.914552	1.12e-08	U	UU	U	NA	NA	Atp1b2	269.408	0.04171	0.945822	N	0.448807	0.157772	N	-0.161833	0.705807	N	0.199336	0.595717	N	NNNN	N	NA	NA	Atp1b2	178.073	-0.411798	0.106885	N
Atp2a2	7360.05	0.133272	0.630126	N	0.0620207	0.798138	N	NN	N	Atp2a2	4845.84	0.161197	0.0585768	N	Atp2a2	8075.13	-0.00728689	0.987654	N	0.317079	0.595017	N	NN	N	(-14277), (-360), (+681), (+24939)	(-12757), (-462)	Atp2a2	3158.17	0.287958	0.034633	U	0.808706	6.06e-15	U	0.648698	6.98e-10	U	0.302827	0.00993518	U	UUUU	U	(-23781), (-16814)	(-23747), (-16796)	Atp2a2	36706.5	0.833203	0.000131879	U
Atp5a1	17196.5	-0.0857019	0.815969	N	0.221515	0.0888964	N	NN	N	Atp5a1	6551.81	0.0723922	0.854578	N	Atp5a1	3755.02	0.0479337	0.85131	N	0.068134	0.953935	N	NN	N	(+720)	(+765)	Atp5a1	18145.2	0.060454	0.705565	N	0.0475837	0.729929	N	0.145959	0.190423	N	0.06128	0.639593	N	NNNN	N	(+702)	(+714)	Atp5a1	16541.7	0.0488241	0.869045	N
Atp5f1	2099.85	-0.106058	0.856862	N	0.240671	0.247502	N	NN	N	Atp5f1	1137.79	0.108409	0.65947	N	Atp5f1	1597.26	-0.37641	0.0351479	D	0.0190568	0.992965	N	DN	D	NA	NA	Atp5f1	4371.09	-0.240406	0.405449	N	-0.113457	0.691774	N	0.348185	0.127687	N	0.167614	0.523888	N	NNNN	N	NA	NA	Atp5f1	1244.06	0.483255	0.0106216	U
Atp5k-ps2	160.034	-0.056722	0.98533	N	0.421909	0.501403	N	NN	N	Atp5k-ps2	74.9276	0.120925	0.956444	N	Atp5k-ps2	155.493	-0.297622	0.362061	N	-0.281455	0.775281	N	NN	N	NA	NA	Atp5k-ps2	560.676	0.137194	0.586382	N	0.12575	0.558153	N	0.364709	0.0326981	U	0.284763	0.104212	N	NNUN	U	NA	NA	Atp5k-ps2	13.8326	-0.526491	0.599107	N
Atp6v0a1	1652.55	-0.0110817	0.98399	N	0.0537415	0.67034	N	NN	N	Atp6v0a1	2614.84	0.0491506	0.956444	N	Atp6v0a1	3819.18	0.483797	0.0651526	N	0.248026	0.822662	N	NN	N	(+57)	NA	Atp6v0a1	381.331	-0.0511183	0.908403	N	0.226284	0.395562	N	-0.205151	0.475467	N	0.0597398	0.86183	N	NNNN	N	NA	NA	Atp6v0a1	544.043	0.511382	0.00118758	U
Atp6v0e	1164.2	-0.0617621	0.939494	N	0.155738	0.570094	N	NN	N	Atp6v0e	142.907	0.179723	0.856081	N	Atp6v0e	868.233	-0.280179	0.12326	N	0.0149687	0.99345	N	NN	N	(+184)	NA	Atp6v0e	4658.92	0.129002	0.463559	N	0.248219	0.0543512	N	0.709968	2.01e-11	U	0.419111	0.000194968	U	NNUU	U	(+2202)	NA	Atp6v0e	228.791	0.441595	0.0473143	U
Atp6v1b2	5890.12	0.0758458	0.790936	N	0.0306054	0.887995	N	NN	N	Atp6v1b2	3400.97	-0.0191832	0.988444	N	Atp6v1b2	7438.47	0.116304	0.721632	N	0.0440455	0.987853	N	NN	N	NA	NA	Atp6v1b2	2079.55	0.274615	0.00159207	U	0.154406	0.0926096	N	-0.0206273	0.889677	N	-0.0288896	0.823611	N	UNNN	U	NA	NA	Atp6v1b2	614.072	0.485933	0.00094986	U
Atp8a2	22.1928	0.274498	0.875009	N	-0.271976	0.760798	N	NN	N	Atp8a2	856.633	-0.108479	0.905917	N	Atp8a2	559.156	0.474024	0.0380256	U	0.18996	0.878586	N	UN	U	NA	NA	Atp8a2	2.41367	-2.43799	NA	N	1.18402	NA	N	-0.681259	0.707515	N	-0.0990943	0.96081	N	NNNN	N	NA	NA	Atp8a2	183.953	0.588	0.0425063	U
Atpaf1	120.964	0.134907	0.882022	N	0.132198	0.749367	N	NN	N	Atpaf1	58.7055	-0.0635184	0.985509	N	Atpaf1	211.518	0.0808132	0.839839	N	0.102131	0.956447	N	NN	N	(+5961)	(+6191)	Atpaf1	197.771	0.101375	0.740637	N	0.148574	0.526428	N	0.561869	0.00129617	U	0.032264	0.916628	N	NNUN	U	(+6149)	NA	Atpaf1	212.952	0.585456	0.00549605	U
Atxn1	1225.03	-0.0212924	0.977	N	-0.157045	0.270834	N	NN	N	Atxn1	369.83	0.167538	0.731238	N	Atxn1	1707.75	-0.239485	0.312818	N	0.0968248	0.948353	N	NN	N	(-10005), (-455), (+1204), (+10942)	(-9932), (-528)	Atxn1	185.939	-0.306362	0.320592	N	-0.111748	0.727552	N	0.896187	1.08e-05	U	0.695792	0.000885617	U	NNUU	U	(-552), (+1363)	(-444)	Atxn1	425.72	-0.228014	0.271521	N
Atxn2	1420.93	0.0121901	0.990217	N	-0.0673569	0.808148	N	NN	N	Atxn2	594.467	0.0510886	0.956248	N	Atxn2	1086.59	0.251318	0.202364	N	0.192576	0.739446	N	NN	N	(-161), (+17025)	(-211)	Atxn2	882.974	0.343703	0.104466	N	0.370031	0.0446478	U	-0.0866409	0.751086	N	0.172398	0.421419	N	NUNN	U	(-403)	(-398)	Atxn2	358.555	0.149052	0.611016	N
Avpi1	341.484	0.187011	0.758548	N	0.324999	0.235165	N	NN	N	Avpi1	40.7935	0.040372	0.993642	N	Avpi1	45.5485	0.862024	0.108087	N	0.148354	0.981111	N	NN	N	(-155)	NA	Avpi1	41.8337	0.273345	0.662252	N	0.864039	0.0277205	U	1.45688	2.62e-05	U	1.28832	0.000208012	U	NUUU	U	(-15251)	NA	Avpi1	122.633	1.23683	3.2e-06	U
AW112010	0.930678	-1.70219	NA	N	-2.43581	NA	N	NN	N	AW112010	NA	NA	NA	NA	AW112010	6.27518	-0.277168	NA	N	-0.122262	NA	N	NN	N	NA	NA	AW112010	403.575	-0.0149276	0.968841	N	-0.210388	0.305535	N	-0.229999	0.267837	N	-0.415378	0.0163958	D	NNND	D	NA	NA	AW112010	75.9393	0.724327	0.0743341	N
AW209491	317.716	0.130966	0.791626	N	0.114141	0.696444	N	NN	N	AW209491	228.221	0.0683136	0.954017	N	AW209491	182.967	0.0360001	0.946415	N	0.127111	0.949356	N	NN	N	NA	NA	AW209491	196.246	0.341413	0.0765909	N	0.487344	0.00201078	U	0.425893	0.00986196	U	0.352289	0.0340236	U	NUUU	U	NA	NA	AW209491	152.518	0.605836	0.0216768	U
Axin2	526.892	-0.09441	0.859128	N	-0.0489328	0.872547	N	NN	N	Axin2	162.331	-0.219923	0.494151	N	Axin2	327.714	-0.109015	0.717766	N	-0.0445617	0.986733	N	NN	N	(-2307)	(-2256)	Axin2	126.37	0.339325	0.513949	N	0.0758003	0.887403	N	-0.0468517	0.943561	N	0.751718	0.0342016	U	NNNU	U	(+28119)	(+28276)	Axin2	33.867	0.575706	0.344363	N
Azi2	1025.07	0.0311853	0.939418	N	0.0628812	0.673074	N	NN	N	Azi2	422.982	-0.113003	0.808676	N	Azi2	557.085	-0.0954556	0.744981	N	-0.00497455	0.998414	N	NN	N	(+194)	(+351)	Azi2	681.811	0.132162	0.505094	N	0.212068	0.159006	N	0.453589	0.000366374	U	0.150543	0.347746	N	NNUN	U	NA	NA	Azi2	572.744	0.443726	0.00402859	U
B2m	4098.32	-0.0788696	0.856016	N	-0.113654	0.55901	N	NN	N	B2m	293.984	0.109974	0.96622	N	B2m	1893.98	-0.0972958	0.815294	N	0.147462	0.941572	N	NN	N	(-3764)	NA	B2m	12828.7	-0.238376	0.400028	N	-0.180233	0.482479	N	-0.217752	0.39248	N	-0.185229	0.461927	N	NNNN	N	NA	(-3743)	B2m	920.213	1.44861	9.1e-09	U
B430306N03Rik	6.35145	0.414125	NA	N	-0.264966	NA	N	NN	N	B430306N03Rik	0.316691	0.475527	NA	N	B430306N03Rik	2.72774	0.580472	NA	N	0.51456	NA	N	NN	N	(+10424)	(+10414)	B430306N03Rik	0.719151	2.80831	NA	N	0.64567	NA	N	0.991448	NA	N	0.715334	NA	N	NNNN	N	NA	(+20826)	B430306N03Rik	4.23099	1.734	0.342623	N
B4galnt1	66.8126	0.0247588	0.990217	N	0.136695	0.772877	N	NN	N	B4galnt1	343.573	0.16772	0.780625	N	B4galnt1	762.386	0.561648	0.00246967	U	0.542419	0.00786902	U	UU	U	(-2047), (+39), (+1821), (+4990)	(+1844)	B4galnt1	4.82535	0.182444	NA	N	0.0947986	0.937785	N	-0.270362	0.846004	N	0.511302	0.61052	N	NNNN	N	NA	NA	B4galnt1	26.9844	0.887077	0.268424	N
B9d2	440.569	0.0135471	0.991767	N	0.214659	0.430856	N	NN	N	B9d2	79.9829	0.181602	0.898145	N	B9d2	184.078	0.358376	0.229387	N	0.398087	0.459694	N	NN	N	(-292), (+5682)	(-286)	B9d2	41.3618	0.663251	0.0860178	N	0.653707	0.0577029	N	0.701686	0.0434053	U	1.02214	0.000650238	U	NNUU	U	NA	NA	B9d2	68.5626	0.432913	0.270191	N
Baz1a	239.457	0.0917612	0.917424	N	-0.192672	0.579656	N	NN	N	Baz1a	33.1523	-0.10619	0.983554	N	Baz1a	42.945	-0.173864	0.874299	N	0.514267	0.876575	N	NN	N	(-21454), (+356), (+1388)	NA	Baz1a	99.6979	-0.430003	0.263685	N	-0.00026017	0.999426	N	-0.571461	0.076995	N	-0.209733	0.585245	N	NNNN	N	NA	NA	Baz1a	40.2759	0.685023	0.205529	N
Baz1b	2652.82	0.0590796	0.923648	N	-0.111411	0.62392	N	NN	N	Baz1b	736.627	-0.0239591	0.986568	N	Baz1b	697.298	-0.0721913	0.750872	N	-0.071784	0.948353	N	NN	N	(+20629)	NA	Baz1b	592.083	0.369712	0.0481673	U	0.342194	0.044992	U	0.394131	0.0170547	U	0.288165	0.0945473	N	UUUN	U	NA	NA	Baz1b	940.673	0.154383	0.476343	N
BC003965	363.067	0.0382184	0.970328	N	0.157981	0.539684	N	NN	N	BC003965	214.56	0.0674493	0.958086	N	BC003965	273.054	-0.238672	0.355914	N	-0.0512978	0.984173	N	NN	N	NA	NA	BC003965	680.12	0.19943	0.242009	N	0.403268	0.00145222	U	0.39643	0.00174191	U	0.10829	0.519388	N	NUUN	U	NA	NA	BC003965	421.312	0.901923	2.2e-07	U
BC005537	4672.73	-0.0246339	0.957147	N	-0.0610619	0.67459	N	NN	N	BC005537	2722.41	-0.0778424	0.854118	N	BC005537	2051.46	0.149028	0.288218	N	0.136833	0.716153	N	NN	N	(-15455), (-1690), (+21461)	(-15345), (+21590)	BC005537	1318.02	0.205809	0.389324	N	0.287487	0.131106	N	0.575922	0.000397676	U	0.294787	0.109631	N	NNUN	U	(-10103)	(-10102)	BC005537	2261.01	-0.334464	0.0734761	N
BC024978	239.665	0.0487443	0.952716	N	0.0201436	0.960664	N	NN	N	BC024978	62.5899	-0.194672	0.87303	N	BC024978	132.226	0.126169	0.798558	N	0.0861965	0.982065	N	NN	N	NA	NA	BC024978	75.1433	0.272988	0.506609	N	0.404456	0.20213	N	0.238457	0.539538	N	0.764453	0.00389899	U	NNNU	U	NA	(-9535)	BC024978	111.228	0.32364	0.300625	N
BC029722	351.065	-0.114488	0.816116	N	0.161242	0.469728	N	NN	N	BC029722	168.591	-0.0110611	0.996346	N	BC029722	526.71	0.288939	0.167462	N	0.0693859	0.969376	N	NN	N	(+254)	NA	BC029722	335.251	0.033851	0.909811	N	0.286473	0.0640065	N	0.136765	0.482728	N	0.43429	0.00156367	U	NNNU	U	NA	NA	BC029722	523.3	0.641878	1.82e-05	U
BC034090	479.856	-0.558557	0.00256599	D	-0.288173	0.207317	N	DN	D	BC034090	10.7763	0.228455	0.979118	N	BC034090	57.7906	1.1921	0.00286867	U	0.459728	0.788265	N	UN	U	NA	NA	BC034090	61.4837	-0.135215	0.831338	N	-0.29127	0.512782	N	-0.608584	0.131053	N	0.97946	0.00212774	U	NNNU	U	NA	NA	BC034090	657.749	-0.019405	0.954564	N
BC037039	36.6187	0.341658	0.729896	N	0.533728	0.214186	N	NN	N	BC037039	13.4247	0.0771464	0.991732	N	BC037039	20.2249	-0.0649664	NA	N	0.170001	0.98157	N	NN	N	NA	NA	BC037039	17.5596	1.97731	0.00438543	U	2.75129	3.44e-06	U	1.94402	0.00275662	U	2.33598	0.000100848	U	UUUU	U	NA	NA	BC037039	5.72932	1.53953	0.215693	N
BC051226	55.8191	-0.0730884	0.977001	N	0.00298217	0.998079	N	NN	N	BC051226	22.2507	-0.177954	0.973942	N	BC051226	54.5725	0.47036	0.39718	N	0.133565	0.980688	N	NN	N	NA	NA	BC051226	33.0515	0.386965	0.569497	N	0.450117	0.417195	N	0.670231	0.196506	N	1.59556	5.8e-05	U	NNNU	U	NA	NA	BC051226	11.1661	-0.547239	0.593671	N
Bcar1	1959.29	0.042	0.92408	N	0.000909701	0.99738	N	NN	N	Bcar1	406.402	0.143929	0.838218	N	Bcar1	339.238	0.346503	0.128565	N	0.0251529	0.992861	N	NN	N	NA	NA	Bcar1	96.4311	0.101018	0.814037	N	0.340544	0.203079	N	0.456506	0.0743019	N	0.284384	0.302613	N	NNNN	N	(+3221)	(+3265)	Bcar1	292.083	0.5718	0.00573165	U
Bcar3	1980.25	1.0078	1.74e-47	U	1.01358	2.8e-51	U	UU	U	Bcar3	60.7205	1.04852	0.450533	N	Bcar3	160.133	0.730916	0.0062926	U	0.99202	7.15e-05	U	UU	U	(+27932)	NA	Bcar3	73.3501	-0.711031	0.0124347	D	-0.990591	7.24e-05	D	-1.03898	3.85e-05	D	-1.41373	5.18e-09	D	DDDD	D	(+32), (+13060), (+27827)	(+13170)	Bcar3	39.2555	0.61855	0.187465	N
Bcl2l11	938.786	0.395899	0.000259316	U	0.0769343	0.72468	N	UN	U	Bcl2l11	307.965	0.73085	1.86e-07	U	Bcl2l11	120.374	0.742039	0.0668878	N	0.325022	0.881634	N	NN	N	(-2691)	NA	Bcl2l11	60.9154	0.38327	0.196203	N	0.00883517	0.982709	N	0.486791	0.052829	N	-0.0527076	0.894415	N	NNNN	N	NA	NA	Bcl2l11	193.87	-1.55448	1.64e-10	D
Bcs1l	193.735	0.0481415	0.960335	N	-0.00390124	0.992542	N	NN	N	Bcs1l	91.352	0.0449998	0.986568	N	Bcs1l	203.09	0.209676	0.540981	N	0.125443	0.948353	N	NN	N	NA	(-243)	Bcs1l	274.797	0.25891	0.0863648	N	0.413983	0.000594754	U	0.404942	0.000982609	U	0.273472	0.0344979	U	NUUU	U	NA	NA	Bcs1l	141.229	0.641398	0.00913219	U
Bin2	6.72527	-0.163917	NA	N	-0.302992	NA	N	NN	N	Bin2	0.881927	-0.0416241	NA	N	Bin2	53.7974	-0.0440629	0.950503	N	-0.232035	0.931028	N	NN	N	NA	NA	Bin2	2.53662	0.591024	NA	N	-0.316585	NA	N	-0.731633	0.680292	N	0.230553	0.892387	N	NNNN	N	(-9149)	NA	Bin2	13.7485	1.37119	0.0954409	N
Bmp1	2924.47	0.0313281	0.915115	N	0.236123	2.79e-05	U	NU	U	Bmp1	170.623	0.323678	0.134969	N	Bmp1	345.201	0.485428	0.360934	N	0.405956	0.8367	N	NN	N	(+29884)	(+29893)	Bmp1	66.3835	0.489872	0.172618	N	0.623225	0.0346421	U	0.273464	0.478641	N	0.464108	0.135972	N	NUNN	U	NA	NA	Bmp1	266.248	0.228639	0.46588	N
Bmp3	210.525	-0.418338	0.467641	N	0.0834904	0.906301	N	NN	N	Bmp3	544.91	0.958352	4.68e-06	U	Bmp3	340.127	1.12091	0.00158078	U	0.94209	0.0295137	U	UU	U	NA	NA	Bmp3	18.0899	-0.96838	0.0177839	D	-0.997532	0.00744055	D	-1.40992	0.000303306	D	-2.01731	2.17e-07	D	DDDD	D	NA	NA	Bmp3	2.40115	-1.38111	NA	N
Bop1	720.983	-0.00858354	0.992107	N	-0.0129153	0.970326	N	NN	N	Bop1	260.516	0.262224	0.540935	N	Bop1	164.825	0.387792	0.166746	N	0.45807	0.254472	N	NN	N	(+32), (+4879)	(+6)	Bop1	72.8798	0.18989	0.550133	N	0.172534	0.527592	N	0.0975653	0.780874	N	0.367641	0.102153	N	NNNN	N	NA	NA	Bop1	79.0983	0.268372	0.52057	N
Brd4	1785.51	-0.024962	0.982223	N	-0.118019	0.669798	N	NN	N	Brd4	843.992	-0.0412201	0.979314	N	Brd4	1394.81	0.361681	0.0366539	U	0.103516	0.938031	N	UN	U	(-284)	NA	Brd4	359.727	0.13587	0.677454	N	0.417258	0.0500852	N	0.0432641	0.904315	N	0.315964	0.15351	N	NNNN	N	NA	NA	Brd4	376.431	0.0638963	0.819008	N
Brinp1	97.5822	0.626993	0.0859476	N	0.0485731	0.944609	N	NN	N	Brinp1	918.139	0.379459	0.00412556	U	Brinp1	2587.39	0.622939	0.0218902	U	0.943941	0.000123715	U	UU	U	(+305), (+3844), (+25307)	(+559)	Brinp1	0.347396	0.596347	NA	N	0.651024	NA	N	1.76711	NA	N	1.97383	NA	N	NNNN	N	NA	NA	Brinp1	5.02866	5.7705	0.00115703	N
Bscl2	494.805	-0.0850834	0.888766	N	0.143423	0.527902	N	NN	N	Bscl2	194.356	0.0537557	0.98452	N	Bscl2	508.106	0.688105	0.00264542	U	0.45037	0.244471	N	UN	U	(-17173)	NA	Bscl2	1741.6	0.143765	0.599539	N	0.157526	0.482479	N	-0.338685	0.0773139	N	-0.715015	9.23e-06	D	NNND	D	NA	NA	Bscl2	58.2745	0.23977	0.618734	N
C1qa	178.263	0.188619	0.939494	N	-0.433152	0.607677	N	NN	N	C1qa	7.75826	0.506305	0.879193	N	C1qa	143.082	-0.029973	0.9631	N	-0.177436	0.943088	N	NN	N	NA	NA	C1qa	52.0208	0.599735	0.364332	N	0.305907	0.638121	N	-0.150078	0.858501	N	0.651721	0.232961	N	NNNN	N	NA	NA	C1qa	583.313	1.59297	3.81e-15	U
C1qb	123.823	0.302072	0.85122	N	-0.279883	0.734557	N	NN	N	C1qb	9.52592	0.392984	0.938095	N	C1qb	556.857	-0.122642	0.723776	N	-0.159388	0.909577	N	NN	N	NA	NA	C1qb	164.208	0.730951	0.283222	N	0.390129	0.562195	N	-0.00839696	0.993647	N	0.705629	0.223823	N	NNNN	N	NA	NA	C1qb	575.808	1.66866	2.03e-15	U
C1qc	155.557	0.250317	0.87508	N	-0.346829	0.620715	N	NN	N	C1qc	10.9397	0.0996505	0.991732	N	C1qc	502.48	-0.0627521	0.874299	N	-0.0431974	0.987853	N	NN	N	NA	NA	C1qc	115.646	0.642874	0.195859	N	0.306179	0.545219	N	-0.00204531	0.998093	N	0.732356	0.0714661	N	NNNN	N	NA	NA	C1qc	486.443	1.47493	5.37e-12	U
C330018D20Rik	182.174	-0.168843	0.791542	N	0.110217	0.703838	N	NN	N	C330018D20Rik	109.38	0.111361	0.948552	N	C330018D20Rik	162.438	-0.196546	0.577274	N	-0.126942	0.948353	N	NN	N	(-12886)	NA	C330018D20Rik	535.11	0.162613	0.549181	N	-0.0320115	0.908094	N	0.187713	0.417504	N	-0.177782	0.424513	N	NNNN	N	(+4287)	(+4277)	C330018D20Rik	203.914	0.504417	0.0472411	U
C3ar1	179.233	0.412395	0.419294	N	-0.310646	0.471064	N	NN	N	C3ar1	10.4009	0.168901	0.98648	N	C3ar1	46.1636	-0.516298	0.518401	N	-0.375796	0.933028	N	NN	N	(+12087), (+29849)	NA	C3ar1	48	0.425083	0.439727	N	-0.0330887	0.958651	N	-0.38865	0.461797	N	0.274502	0.592023	N	NNNN	N	NA	NA	C3ar1	104.244	1.97097	4.48e-06	U
Cacna2d1	565.068	-0.114314	0.773311	N	-0.224106	0.223271	N	NN	N	Cacna2d1	1294.62	-0.125178	0.940621	N	Cacna2d1	1835.33	0.00263937	0.997813	N	0.275614	0.926184	N	NN	N	NA	NA	Cacna2d1	91.1511	-0.593481	0.0877381	N	0.64049	0.0241772	U	0.18948	0.643465	N	0.928893	0.000264823	U	NUNU	U	NA	NA	Cacna2d1	1978.41	1.47153	3.08e-34	U
Cacnb3	690.558	0.293151	0.0521589	N	0.510312	2.64e-06	U	NU	U	Cacnb3	764.65	0.0791203	0.966709	N	Cacnb3	822.614	0.771501	0.0617039	N	0.531768	0.604503	N	NN	N	(-5596), (-2995), (-579), (+14)	NA	Cacnb3	4.5344	0.698129	NA	N	0.697118	0.519206	N	0.188823	0.90634	N	0.405039	0.743299	N	NNNN	N	NA	NA	Cacnb3	43.4095	0.627415	0.226283	N
Cacng2	4.58385	0.591397	NA	N	0.112407	NA	N	NN	N	Cacng2	648.005	0.362055	0.00621971	U	Cacng2	1219.49	0.494323	0.0422954	U	0.420649	0.295408	N	UN	U	(-14450), (-5730), (+3068), (+18148)	NA	Cacng2	NA	NA	NA	NA	NA	NA	NA	NA	NA	NA	NA	NA	NA	NA	NA	NA	NA	Cacng2	NA	NA	NA	NA
Cacng5	352.813	0.500995	0.00010309	U	0.219985	0.254382	N	UN	U	Cacng5	148.777	0.351237	0.914131	N	Cacng5	428.999	1.89093	7.39e-06	U	0.230864	0.952148	N	UN	U	(-15125)	(-15265)	Cacng5	0.476032	-1.61238	NA	N	0.847638	NA	N	-0.428867	NA	N	0.588584	NA	N	NNNN	N	NA	NA	Cacng5	1.14248	-3.63389	NA	N
Cactin	694.015	0.106765	0.729896	N	-0.0510313	0.83758	N	NN	N	Cactin	150.721	0.15788	0.8736	N	Cactin	64.543	0.0515338	0.944367	N	0.099572	0.98281	N	NN	N	(-27828), (-18213), (-466)	NA	Cactin	35.7621	0.683802	0.0551743	N	0.575212	0.0857618	N	0.530782	0.139377	N	0.628952	0.0497122	U	NNNU	U	NA	NA	Cactin	141.078	0.162098	0.630586	N
Cadm2	1791.65	0.17031	0.511826	N	0.0345095	0.913243	N	NN	N	Cadm2	2966.05	0.902637	2.02e-20	U	Cadm2	3807.8	0.113148	0.705196	N	0.594849	0.00161376	U	NU	U	(+106), (+978), (+2575)	(+909), (+2607)	Cadm2	12.5411	-0.240854	0.807282	N	0.284608	0.700601	N	0.181874	0.841282	N	-0.866163	0.185977	N	NNNN	N	NA	NA	Cadm2	7.11801	-1.7162	0.132417	N
Camk2b	282.204	0.0685322	0.930068	N	0.268436	0.17005	N	NN	N	Camk2b	4240.39	0.108565	0.936995	N	Camk2b	3691.1	0.00111386	0.997811	N	-0.0172642	0.993257	N	NN	N	(-3083), (+483), (+1763), (+27859)	NA	Camk2b	18.4789	0.136355	0.912486	N	-0.0392618	0.968274	N	0.688253	0.352604	N	2.64853	5.38e-08	U	NNNU	U	NA	NA	Camk2b	156.19	1.28058	4.57e-09	U
Cbfb	2432.38	0.132689	0.41746	N	-0.0382959	0.848835	N	NN	N	Cbfb	666.159	-0.0641769	0.96534	N	Cbfb	268.917	-0.278225	0.415126	N	-0.0344226	0.992861	N	NN	N	(-3307)	NA	Cbfb	234.892	0.413956	0.084955	N	0.737451	8.65e-05	U	1.04304	3.2e-09	U	1.18953	3.5e-12	U	NUUU	U	(-3407)	(-3371)	Cbfb	238.677	0.415355	0.0517025	N
Ccdc138	102.554	0.0821076	0.952716	N	0.0589762	0.90536	N	NN	N	Ccdc138	53.0475	-0.0619469	0.986553	N	Ccdc138	38.2996	-0.18863	0.789825	N	0.0419378	0.993257	N	NN	N	(+117)	NA	Ccdc138	62.7399	2.09549	1.43e-09	U	2.8195	1.11e-18	U	3.06851	3.64e-22	U	3.20448	7.83e-25	U	UUUU	U	(+839)	(+939)	Ccdc138	6.02398	-0.334645	0.862934	N
Ccdc141	335.133	0.280509	0.252949	N	0.387443	0.0336408	U	NU	U	Ccdc141	64.6629	0.32467	0.902183	N	Ccdc141	309.33	-0.056402	0.888936	N	0.171992	0.896229	N	NN	N	NA	NA	Ccdc141	21.3251	0.284722	0.598803	N	-0.328086	0.487466	N	-0.133259	0.833438	N	0.0976671	0.864583	N	NNNN	N	NA	NA	Ccdc141	1661.51	-0.028941	0.927527	N
[truncated: 10,785 more rows]
[truncated: 47 more columns]

## Sheet: Instructions
IMPORTANT: the atlas has been designed so that 1 line = 1 gene. To maintain this setup, it is crucial to keep the filter for the whole LINE 2 (if not, select the LINE 2 -> DATA -> FILTER)
[truncated: 14 more rows]
