# Supplementary material for: An Atlas of Thyroid Hormone Receptors’ Target Genes in Mouse Tissues
Source: Int J Mol Sci. 2022 Sep 28;23(19):11444. doi: 10.3390/ijms231911444 (PMC9570117; doi:10.3390/ijms231911444)
Supplement: Supplementary file 1 [file ijms-23-11444-s001.zip › Table S2.txt]

chr1	3116350	3116366
chr1	3583147	3583163
chr1	3588738	3588754
chr1	3595279	3595295
chr1	3613551	3613567
chr1	3634066	3634082
chr1	3646076	3646092
chr1	3777247	3777263
chr1	3996977	3996993
chr1	4054622	4054638
chr1	4382996	4383012
chr1	4408213	4408229
chr1	4413350	4413366
chr1	4413360	4413376
chr1	4433271	4433287
chr1	4477796	4477812
chr1	4625465	4625481
chr1	4629958	4629974
chr1	4630026	4630042
chr1	4650400	4650416
chr1	4661393	4661409
chr1	4697801	4697817
chr1	4731604	4731620
chr1	4743239	4743255
chr1	4817362	4817378
chr1	4942884	4942900
chr1	5055282	5055298
chr1	5160751	5160767
chr1	5171483	5171499
chr1	5229102	5229118
chr1	5308985	5309001
chr1	5323800	5323816
chr1	5396977	5396993
chr1	5508895	5508911
chr1	5516096	5516112
chr1	5618270	5618286
chr1	5618787	5618803
chr1	5665941	5665957
chr1	5673108	5673124
chr1	5727597	5727613
chr1	5779723	5779739
chr1	5831332	5831348
chr1	5876312	5876328
chr1	5901481	5901497
chr1	5909218	5909234
chr1	5916074	5916090
chr1	6094063	6094079
chr1	6116423	6116439
chr1	6141089	6141105
chr1	6155100	6155116
chr1	6161316	6161332
chr1	6178661	6178677
chr1	6180350	6180366
chr1	6187603	6187619
chr1	6214505	6214521
chr1	6217240	6217256
chr1	6230578	6230594
chr1	6326215	6326231
chr1	6440319	6440335
chr1	6444688	6444704
chr1	6591680	6591696
chr1	6591685	6591701
chr1	6591690	6591706
chr1	6591695	6591711
chr1	6591700	6591716
chr1	6591705	6591721
chr1	6591710	6591726
chr1	6591715	6591731
chr1	6591720	6591736
chr1	6591730	6591746
chr1	6599733	6599749
chr1	6746331	6746347
chr1	6873771	6873787
chr1	6977979	6977995
chr1	6994648	6994664
chr1	7027419	7027435
chr1	7031274	7031290
chr1	7102796	7102812
chr1	7200674	7200690
chr1	7281358	7281374
chr1	7349909	7349925
chr1	7453643	7453659
chr1	7557399	7557415
chr1	7637992	7638008
chr1	7638809	7638825
chr1	7645219	7645235
chr1	7681641	7681657
chr1	7774158	7774174
chr1	7838625	7838641
chr1	8129248	8129264
chr1	8138559	8138575
chr1	8271873	8271889
chr1	8281139	8281155
chr1	8290911	8290927
chr1	8483519	8483535
chr1	8666066	8666082
chr1	8713286	8713302
chr1	8740703	8740719
chr1	8744011	8744027
chr1	8763986	8764002
chr1	8798571	8798587
chr1	8907511	8907527
chr1	9193801	9193817
chr1	9236409	9236425
chr1	9328055	9328071
chr1	9436897	9436913
chr1	9498352	9498368
chr1	9513323	9513339
chr1	9527595	9527611
chr1	9630355	9630371
chr1	9711976	9711992
chr1	9764846	9764862
chr1	9803023	9803039
chr1	9828136	9828152
chr1	9865065	9865081
chr1	10040047	10040063
chr1	10044195	10044211
chr1	10102038	10102054
chr1	10133901	10133917
chr1	10181962	10181978
chr1	10193819	10193835
chr1	10226277	10226293
chr1	10244720	10244736
chr1	10244752	10244768
chr1	10244784	10244800
chr1	10244816	10244832
chr1	10246953	10246969
chr1	10265536	10265552
chr1	10359628	10359644
chr1	10360502	10360518
chr1	10377201	10377217
chr1	10611498	10611514
chr1	10633977	10633993
chr1	10749263	10749279
chr1	10778975	10778991
chr1	10796560	10796576
chr1	10851454	10851470
chr1	10939937	10939953
chr1	10944911	10944927
chr1	11062275	11062291
chr1	11117516	11117532
chr1	11145936	11145952
chr1	11148315	11148331
chr1	11220194	11220210
chr1	11283114	11283130
chr1	11350880	11350896
chr1	11365034	11365050
chr1	11386206	11386222
chr1	11386805	11386821
chr1	11425815	11425831
chr1	11436340	11436356
chr1	11576816	11576832
chr1	11646058	11646074
chr1	11646880	11646896
chr1	11707372	11707388
chr1	11741442	11741458
chr1	11751086	11751102
chr1	11817330	11817346
chr1	11870692	11870708
chr1	11909806	11909822
chr1	12132461	12132477
chr1	12296696	12296712
chr1	12332461	12332477
chr1	12381983	12381999
chr1	12481977	12481993
chr1	12504364	12504380
chr1	12504374	12504390
chr1	12504379	12504395
chr1	12504384	12504400
chr1	12504394	12504410
chr1	12504404	12504420
chr1	12516501	12516517
chr1	12580744	12580760
chr1	12602657	12602673
chr1	12602667	12602683
chr1	12602677	12602693
chr1	12602687	12602703
chr1	12602697	12602713
chr1	12606833	12606849
chr1	12622677	12622693
chr1	12651557	12651573
chr1	12701809	12701825
chr1	12735122	12735138
chr1	12804294	12804310
chr1	12832087	12832103
chr1	12842569	12842585
chr1	12850394	12850410
chr1	12875727	12875743
chr1	12913480	12913496
chr1	12918240	12918256
chr1	12954367	12954383
chr1	13017556	13017572
chr1	13029970	13029986
chr1	13105422	13105438
chr1	13150644	13150660
chr1	13156495	13156511
chr1	13194374	13194390
chr1	13253125	13253141
chr1	13288686	13288702
chr1	13324886	13324902
chr1	13340737	13340753
chr1	13354834	13354850
chr1	13372342	13372358
chr1	13406933	13406949
chr1	13483518	13483534
chr1	13699819	13699835
chr1	13708904	13708920
chr1	13708909	13708925
chr1	13708919	13708935
chr1	13723076	13723092
chr1	13802705	13802721
chr1	13873577	13873593
chr1	13972510	13972526
chr1	14027548	14027564
chr1	14052913	14052929
chr1	14184078	14184094
chr1	14184088	14184104
chr1	14184098	14184114
chr1	14184138	14184154
chr1	14232777	14232793
chr1	14248896	14248912
chr1	14277458	14277474
chr1	14295564	14295580
chr1	14308995	14309011
chr1	14319131	14319147
chr1	14355563	14355579
chr1	14633381	14633397
chr1	14690372	14690388
chr1	15013195	15013211
chr1	15061200	15061216
chr1	15061727	15061743
chr1	15163055	15163071
chr1	15234701	15234717
chr1	15252112	15252128
chr1	15289158	15289174
chr1	15444058	15444074
chr1	15561258	15561274
chr1	15609752	15609768
chr1	15639368	15639384
chr1	15705945	15705961
chr1	15783138	15783154
chr1	15828687	15828703
chr1	15906227	15906243
chr1	15959576	15959592
chr1	16017904	16017920
chr1	16022865	16022881
chr1	16093256	16093272
chr1	16093266	16093282
chr1	16118367	16118383
chr1	16158918	16158934
chr1	16159249	16159265
chr1	16208651	16208667
chr1	16252826	16252842
chr1	16303314	16303330
chr1	16311249	16311265
chr1	16348080	16348096
chr1	16356592	16356608
chr1	16382057	16382073
chr1	16391484	16391500
chr1	16483017	16483033
chr1	16541907	16541923
chr1	16619120	16619136
chr1	16630097	16630113
chr1	16680857	16680873
chr1	16697722	16697738
chr1	16722374	16722390
chr1	16759356	16759372
chr1	16760324	16760340
chr1	16859535	16859551
chr1	16886952	16886968
chr1	16921566	16921582
chr1	16961110	16961126
chr1	16961488	16961504
chr1	16986443	16986459
chr1	17162998	17163014
chr1	17181092	17181108
chr1	17230393	17230409
chr1	17539622	17539638
chr1	17595294	17595310
chr1	17596167	17596183
chr1	17610880	17610896
chr1	17638337	17638353
chr1	17710642	17710658
chr1	17745857	17745873
chr1	17824352	17824368
chr1	17896026	17896042
chr1	17974239	17974255
chr1	18064852	18064868
chr1	18074174	18074190
chr1	18157041	18157057
chr1	18193072	18193088
chr1	18288314	18288330
chr1	18317365	18317381
chr1	18643945	18643961
chr1	18645299	18645315
chr1	18655481	18655497
chr1	18780776	18780792
chr1	18955972	18955988
chr1	19068590	19068606
chr1	19170974	19170990
chr1	19184473	19184489
chr1	19242141	19242157
chr1	19325065	19325081
chr1	19458781	19458797
chr1	19503051	19503067
chr1	19583302	19583318
chr1	19630743	19630759
chr1	19638469	19638485
chr1	19705677	19705693
chr1	19865398	19865414
chr1	19899653	19899669
chr1	19970601	19970617
chr1	20001124	20001140
chr1	20379082	20379098
chr1	20393700	20393716
chr1	20484727	20484743
chr1	20571889	20571905
chr1	20668756	20668772
chr1	20703319	20703335
chr1	20762444	20762460
chr1	20825284	20825300
chr1	20869929	20869945
chr1	20908954	20908970
chr1	20930693	20930709
chr1	20943218	20943234
chr1	20948567	20948583
chr1	21140239	21140255
chr1	21155756	21155772
chr1	21183991	21184007
chr1	21218651	21218667
chr1	21220918	21220934
chr1	21228095	21228111
chr1	21271589	21271605
chr1	21361590	21361606
chr1	21393858	21393874
chr1	21419265	21419281
chr1	21456195	21456211
chr1	21459174	21459190
chr1	21460045	21460061
chr1	21530982	21530998
chr1	21570168	21570184
chr1	21606065	21606081
chr1	21809745	21809761
chr1	21857669	21857685
chr1	21868710	21868726
chr1	21899353	21899369
chr1	21899406	21899422
chr1	22082991	22083007
chr1	22148880	22148896
chr1	22154983	22154999
chr1	22154983	22154999
chr1	22175623	22175639
chr1	22267841	22267857
chr1	22272048	22272064
chr1	22284758	22284774
chr1	22303482	22303498
chr1	22371396	22371412
chr1	22385181	22385197
chr1	22386545	22386561
chr1	22624479	22624495
chr1	22641086	22641102
chr1	22669275	22669291
chr1	22672095	22672111
chr1	22796573	22796589
chr1	22842001	22842017
chr1	23168691	23168707
chr1	23236875	23236891
chr1	23395082	23395098
chr1	23395970	23395986
chr1	23488646	23488662
chr1	23543440	23543456
chr1	23577191	23577207
chr1	23579796	23579812
chr1	23610216	23610232
chr1	23625564	23625580
chr1	23703003	23703019
chr1	23789155	23789171
chr1	23811421	23811437
chr1	23845118	23845134
chr1	23869278	23869294
chr1	23869283	23869299
chr1	23869288	23869304
chr1	23869298	23869314
chr1	23986713	23986729
chr1	23993336	23993352
chr1	24106746	24106762
chr1	24140863	24140879
chr1	24201214	24201230
chr1	24207377	24207393
chr1	24245357	24245373
chr1	24256612	24256628
chr1	24297589	24297605
chr1	24351888	24351904
chr1	24408107	24408123
chr1	24490594	24490610
chr1	24566626	24566642
chr1	24694838	24694854
chr1	24776755	24776771
chr1	24799368	24799384
chr1	24807810	24807826
chr1	24848433	24848449
chr1	24890272	24890288
chr1	24923184	24923200
chr1	24962526	24962542
chr1	24973161	24973177
chr1	24998425	24998441
chr1	25066695	25066711
chr1	25078267	25078283
chr1	25193924	25193940
chr1	25264510	25264526
chr1	25297225	25297241
chr1	25375061	25375077
chr1	25447391	25447407
chr1	25450114	25450130
chr1	25454881	25454897
chr1	25505962	25505978
chr1	25648634	25648650
chr1	25702841	25702857
chr1	25710357	25710373
chr1	25881332	25881348
chr1	25885257	25885273
chr1	25919794	25919810
chr1	26179333	26179349
chr1	26184138	26184154
chr1	26218645	26218661
chr1	26321162	26321178
chr1	26374289	26374305
chr1	26445169	26445185
chr1	26481423	26481439
chr1	26828490	26828506
chr1	26847388	26847404
chr1	26902486	26902502
chr1	26988673	26988689
chr1	27114084	27114100
chr1	27262415	27262431
chr1	27308454	27308470
chr1	27338179	27338195
chr1	27354518	27354534
chr1	27377555	27377571
chr1	27590296	27590312
chr1	27608448	27608464
chr1	27647953	27647969
chr1	27649557	27649573
chr1	27690251	27690267
chr1	27733949	27733965
chr1	27817224	27817240
chr1	27887567	27887583
chr1	27920453	27920469
chr1	28409689	28409705
chr1	28410259	28410275
chr1	28426950	28426966
chr1	28806020	28806036
chr1	28906862	28906878
chr1	28922214	28922230
chr1	29080569	29080585
chr1	29129167	29129183
chr1	29229965	29229981
chr1	29326352	29326368
chr1	29346337	29346353
chr1	29494810	29494826
chr1	29498085	29498101
chr1	29550009	29550025
chr1	29562148	29562164
chr1	29598715	29598731
chr1	29599598	29599614
chr1	29670320	29670336
chr1	29989075	29989091
chr1	30087640	30087656
chr1	30089974	30089990
chr1	30243078	30243094
chr1	30266543	30266559
chr1	30355301	30355317
chr1	30384752	30384768
chr1	30413939	30413955
chr1	30628761	30628777
chr1	30675745	30675761
chr1	30770451	30770467
chr1	30795374	30795390
chr1	30795899	30795915
chr1	30894557	30894573
chr1	30937528	30937544
chr1	30943769	30943785
chr1	31068686	31068702
chr1	31106859	31106875
chr1	31139768	31139784
chr1	31151524	31151540
chr1	31153198	31153214
chr1	31153875	31153891
chr1	31156380	31156396
chr1	31170426	31170442
chr1	31185000	31185016
chr1	31340355	31340371
chr1	31340526	31340542
chr1	31500652	31500668
chr1	31542747	31542763
chr1	31554126	31554142
chr1	31567047	31567063
chr1	31569049	31569065
chr1	31731147	31731163
chr1	31771984	31772000
chr1	31944630	31944646
chr1	32000824	32000840
chr1	32032198	32032214
chr1	32037244	32037260
chr1	32063314	32063330
chr1	32122626	32122642
chr1	32185623	32185639
chr1	32240896	32240912
chr1	32406264	32406280
chr1	32483210	32483226
chr1	32486079	32486095
chr1	32517637	32517653
chr1	32607208	32607224
chr1	32700333	32700349
chr1	32723184	32723200
chr1	32829411	32829427
chr1	32865493	32865509
chr1	32920037	32920053
chr1	32962174	32962190
chr1	32999032	32999048
chr1	33004977	33004993
chr1	33065569	33065585
chr1	33188833	33188849
chr1	33334352	33334368
chr1	33336035	33336051
chr1	33338031	33338047
chr1	33393549	33393565
chr1	33400403	33400419
chr1	33406958	33406974
chr1	33536805	33536821
chr1	33589775	33589791
chr1	33640820	33640836
chr1	33672666	33672682
chr1	33677530	33677546
chr1	33686807	33686823
chr1	33724965	33724981
chr1	33754718	33754734
chr1	33790065	33790081
chr1	33807421	33807437
chr1	33829180	33829196
chr1	33861234	33861250
chr1	33876218	33876234
chr1	33932272	33932288
chr1	33964549	33964565
chr1	33968379	33968395
chr1	33975308	33975324
chr1	34046822	34046838
chr1	34143719	34143735
chr1	34185683	34185699
chr1	34211297	34211313
chr1	34228998	34229014
chr1	34365848	34365864
chr1	34404230	34404246
chr1	34431279	34431295
chr1	34455532	34455548
chr1	34456857	34456873
chr1	34465306	34465322
chr1	34472606	34472622
chr1	34473882	34473898
chr1	34501363	34501379
chr1	34511161	34511177
chr1	34521600	34521616
chr1	34556644	34556660
chr1	34556783	34556799
chr1	34639625	34639641
chr1	34662454	34662470
chr1	34667848	34667864
chr1	34674915	34674931
chr1	34698878	34698894
chr1	34712925	34712941
chr1	34722278	34722294
chr1	34728552	34728568
chr1	34781511	34781527
chr1	34785103	34785119
chr1	34811500	34811516
chr1	34855237	34855253
chr1	34867339	34867355
chr1	34868034	34868050
chr1	34874333	34874349
chr1	34961012	34961028
chr1	35076209	35076225
chr1	35102482	35102498
chr1	35181023	35181039
chr1	35307847	35307863
chr1	35363197	35363213
chr1	35503876	35503892
chr1	35526184	35526200
chr1	35545730	35545746
chr1	35558938	35558954
chr1	35560349	35560365
chr1	35561297	35561313
chr1	35660527	35660543
chr1	35690432	35690448
chr1	35707363	35707379
chr1	35711898	35711914
chr1	35762691	35762707
chr1	35777505	35777521
chr1	35852624	35852640
chr1	35865800	35865816
chr1	35868311	35868327
chr1	35911735	35911751
chr1	35934830	35934846
chr1	35968927	35968943
chr1	36012793	36012809
chr1	36013906	36013922
chr1	36017828	36017844
chr1	36027197	36027213
chr1	36064064	36064080
chr1	36111802	36111818
chr1	36111855	36111871
chr1	36136120	36136136
chr1	36138571	36138587
chr1	36145231	36145247
chr1	36149058	36149074
chr1	36154355	36154371
chr1	36154466	36154482
chr1	36219089	36219105
chr1	36240998	36241014
chr1	36265745	36265761
chr1	36298107	36298123
chr1	36348896	36348912
chr1	36392390	36392406
chr1	36409009	36409025
chr1	36431940	36431956
chr1	36445099	36445115
chr1	36479297	36479313
chr1	36543659	36543675
chr1	36631546	36631562
chr1	36669323	36669339
chr1	36672352	36672368
chr1	36686143	36686159
chr1	36706950	36706966
chr1	36734328	36734344
chr1	36744785	36744801
chr1	36750971	36750987
chr1	36779628	36779644
chr1	36797383	36797399
chr1	36830034	36830050
chr1	36852330	36852346
chr1	36912429	36912445
chr1	36977914	36977930
chr1	37098884	37098900
chr1	37108069	37108085
chr1	37119431	37119447
chr1	37132380	37132396
chr1	37148836	37148852
chr1	37209070	37209086
chr1	37225588	37225604
chr1	37230579	37230595
chr1	37285712	37285728
chr1	37291045	37291061
chr1	37294217	37294233
chr1	37296547	37296563
chr1	37315220	37315236
chr1	37324362	37324378
chr1	37327542	37327558
chr1	37334836	37334852
chr1	37358102	37358118
chr1	37392229	37392245
chr1	37441620	37441636
chr1	37466790	37466806
chr1	37488789	37488805
chr1	37525230	37525246
chr1	37525240	37525256
chr1	37538881	37538897
chr1	37560015	37560031
chr1	37565060	37565076
chr1	37577746	37577762
chr1	37604929	37604945
chr1	37620790	37620806
chr1	37642123	37642139
chr1	37654739	37654755
chr1	37655243	37655259
chr1	37676717	37676733
chr1	37689320	37689336
chr1	37738692	37738708
chr1	37746710	37746726
chr1	37798373	37798389
chr1	37802481	37802497
chr1	37870457	37870473
chr1	37895622	37895638
chr1	37903602	37903618
chr1	37916550	37916566
chr1	37937050	37937066
chr1	37946372	37946388
chr1	37961288	37961304
chr1	37979883	37979899
chr1	38093731	38093747
chr1	38094576	38094592
chr1	38096814	38096830
chr1	38128301	38128317
chr1	38154226	38154242
chr1	38176319	38176335
chr1	38209713	38209729
chr1	38211925	38211941
chr1	38254107	38254123
chr1	38256314	38256330
chr1	38257842	38257858
chr1	38290265	38290281
chr1	38341353	38341369
chr1	38392311	38392327
chr1	38403181	38403197
chr1	38498176	38498192
chr1	38576655	38576671
chr1	38627038	38627054
chr1	38654610	38654626
chr1	38693618	38693634
chr1	38694150	38694166
chr1	38710693	38710709
chr1	38758773	38758789
chr1	38823139	38823155
chr1	38828500	38828516
chr1	38833659	38833675
chr1	38840865	38840881
chr1	38865762	38865778
chr1	38888724	38888740
chr1	38937022	38937038
chr1	38953466	38953482
chr1	38956617	38956633
chr1	38956622	38956638
chr1	38956627	38956643
chr1	38974565	38974581
chr1	38996924	38996940
chr1	39012373	39012389
chr1	39035796	39035812
chr1	39048820	39048836
chr1	39123489	39123505
chr1	39135055	39135071
chr1	39160717	39160733
chr1	39175549	39175565
chr1	39180705	39180721
chr1	39208373	39208389
chr1	39233350	39233366
chr1	39298871	39298887
chr1	39302049	39302065
chr1	39352939	39352955
chr1	39395880	39395896
chr1	39426211	39426227
chr1	39470466	39470482
chr1	39489974	39489990
chr1	39497192	39497208
chr1	39499497	39499513
chr1	39499591	39499607
chr1	39499771	39499787
chr1	39499781	39499797
chr1	39499862	39499878
chr1	39511361	39511377
chr1	39537700	39537716
chr1	39539489	39539505
chr1	39550860	39550876
chr1	39556689	39556705
chr1	39613433	39613449
chr1	39641834	39641850
chr1	39669511	39669527
chr1	39683826	39683842
chr1	39698521	39698537
chr1	39730004	39730020
chr1	39736368	39736384
chr1	39740477	39740493
chr1	39776434	39776450
chr1	39831691	39831707
chr1	39859485	39859501
chr1	39929695	39929711
chr1	39998268	39998284
chr1	40043338	40043354
chr1	40046568	40046584
chr1	40047841	40047857
chr1	40073058	40073074
chr1	40073635	40073651
chr1	40101883	40101899
chr1	40172932	40172948
chr1	40175502	40175518
chr1	40214128	40214144
chr1	40220730	40220746
chr1	40225169	40225185
chr1	40238774	40238790
chr1	40277173	40277189
chr1	40343848	40343864
chr1	40553772	40553788
chr1	40570026	40570042
chr1	40630868	40630884
chr1	40645737	40645753
chr1	40681330	40681346
chr1	40728844	40728860
chr1	40771032	40771048
chr1	40779182	40779198
chr1	40786390	40786406
chr1	40795188	40795204
chr1	40828770	40828786
chr1	40844097	40844113
chr1	40864834	40864850
chr1	40873974	40873990
chr1	40883851	40883867
chr1	40884046	40884062
chr1	40916101	40916117
chr1	40935928	40935944
chr1	40979080	40979096
chr1	40996527	40996543
chr1	41027592	41027608
chr1	41040443	41040459
chr1	41104562	41104578
chr1	41105607	41105623
chr1	41123595	41123611
chr1	41280366	41280382
chr1	41384877	41384893
chr1	41435051	41435067
chr1	41483866	41483882
chr1	41539682	41539698
chr1	41563350	41563366
chr1	41668293	41668309
chr1	41740262	41740278
chr1	41823424	41823440
chr1	41842716	41842732
chr1	42027495	42027511
chr1	42027505	42027521
chr1	42217767	42217783
chr1	42346447	42346463
chr1	42364572	42364588
chr1	42369077	42369093
chr1	42572305	42572321
chr1	42597278	42597294
chr1	42647007	42647023
chr1	42684468	42684484
chr1	42708016	42708032
chr1	42713558	42713574
chr1	42728577	42728593
chr1	42738697	42738713
chr1	42791305	42791321
chr1	42847836	42847852
chr1	42901345	42901361
chr1	42909350	42909366
chr1	42969089	42969105
chr1	42993984	42994000
chr1	43008451	43008467
chr1	43010602	43010618
chr1	43032919	43032935
chr1	43033325	43033341
chr1	43038802	43038818
chr1	43054052	43054068
chr1	43055813	43055829
chr1	43060089	43060105
chr1	43074925	43074941
chr1	43156869	43156885
chr1	43195542	43195558
chr1	43238156	43238172
chr1	43254137	43254153
chr1	43289308	43289324
chr1	43305790	43305806
chr1	43373112	43373128
chr1	43438251	43438267
chr1	43468909	43468925
chr1	43484071	43484087
chr1	43534753	43534769
chr1	43542062	43542078
chr1	43569455	43569471
chr1	43584761	43584777
chr1	43592399	43592415
chr1	43656824	43656840
chr1	43685729	43685745
chr1	43699537	43699553
chr1	43725993	43726009
chr1	43738372	43738388
chr1	43863683	43863699
chr1	43882204	43882220
chr1	43902067	43902083
chr1	43954361	43954377
chr1	43959080	43959096
chr1	43959165	43959181
chr1	44079907	44079923
chr1	44107987	44108003
chr1	44123509	44123525
chr1	44146145	44146161
chr1	44168167	44168183
chr1	44198541	44198557
chr1	44199577	44199593
chr1	44202531	44202547
chr1	44235512	44235528
chr1	44242983	44242999
chr1	44331167	44331183
chr1	44549334	44549350
chr1	44613539	44613555
chr1	44624131	44624147
chr1	44757438	44757454
chr1	44869062	44869078
chr1	45093976	45093992
chr1	45112475	45112491
chr1	45214786	45214802
chr1	45379637	45379653
chr1	45445926	45445942
chr1	45581244	45581260
chr1	45653341	45653357
chr1	45759760	45759776
chr1	45814878	45814894
chr1	45850124	45850140
chr1	45950843	45950859
chr1	46001639	46001655
chr1	46131803	46131819
chr1	46230722	46230738
chr1	46265030	46265046
chr1	46301798	46301814
chr1	46331939	46331955
chr1	46412380	46412396
chr1	46428555	46428571
chr1	46485652	46485668
chr1	46524545	46524561
chr1	46686066	46686082
chr1	46835446	46835462
chr1	46857310	46857326
chr1	46870609	46870625
chr1	46939489	46939505
chr1	46939864	46939880
chr1	47043149	47043165
chr1	47047207	47047223
chr1	47129678	47129694
chr1	47134613	47134629
chr1	47135798	47135814
chr1	47515651	47515667
chr1	47565738	47565754
chr1	48043461	48043477
chr1	48084575	48084591
chr1	48149762	48149778
chr1	48357227	48357243
chr1	48514084	48514100
chr1	48637832	48637848
chr1	48654838	48654854
chr1	48874988	48875004
chr1	48930424	48930440
chr1	48949218	48949234
chr1	48956859	48956875
chr1	48979787	48979803
chr1	49115060	49115076
chr1	49189135	49189151
chr1	49325566	49325582
chr1	49443020	49443036
chr1	49571505	49571521
chr1	49600262	49600278
chr1	49712836	49712852
chr1	49729011	49729027
chr1	49873340	49873356
chr1	50171397	50171413
chr1	50198846	50198862
chr1	50202636	50202652
chr1	50203025	50203041
chr1	50344752	50344768
chr1	50353245	50353261
chr1	50457863	50457879
chr1	50483855	50483871
chr1	50797268	50797284
chr1	50816267	50816283
chr1	50831866	50831882
chr1	50891747	50891763
chr1	50969697	50969713
chr1	51106900	51106916
chr1	51260282	51260298
chr1	51401083	51401099
chr1	51412424	51412440
chr1	51429276	51429292
chr1	51462545	51462561
chr1	51466335	51466351
chr1	51513220	51513236
chr1	51546904	51546920
chr1	51695739	51695755
chr1	51718105	51718121
chr1	51730711	51730727
chr1	51733258	51733274
chr1	51742423	51742439
chr1	51853829	51853845
chr1	51858536	51858552
chr1	51964361	51964377
chr1	52023818	52023834
chr1	52055865	52055881
chr1	52100655	52100671
chr1	52108784	52108800
chr1	52182955	52182971
chr1	52216961	52216977
chr1	52233462	52233478
chr1	52276179	52276195
chr1	52290964	52290980
chr1	52339274	52339290
chr1	52353068	52353084
chr1	52371517	52371533
chr1	52381327	52381343
chr1	52407073	52407089
chr1	52486367	52486383
chr1	52490304	52490320
chr1	52554564	52554580
chr1	52622449	52622465
chr1	52646606	52646622
chr1	52693557	52693573
chr1	52727710	52727726
chr1	52793868	52793884
chr1	52803027	52803043
chr1	52833928	52833944
chr1	53124158	53124174
chr1	53148059	53148075
chr1	53217027	53217043
chr1	53308096	53308112
chr1	53317409	53317425
chr1	53344352	53344368
chr1	53408516	53408532
chr1	53626600	53626616
chr1	53704336	53704352
chr1	53725089	53725105
chr1	53854268	53854284
chr1	53871540	53871556
chr1	53876132	53876148
chr1	53922420	53922436
chr1	53952090	53952106
chr1	54013934	54013950
chr1	54171135	54171151
chr1	54174814	54174830
chr1	54200860	54200876
chr1	54241625	54241641
chr1	54258930	54258946
chr1	54313360	54313376
chr1	54381730	54381746
chr1	54514028	54514044
chr1	54581579	54581595
chr1	54605100	54605116
chr1	54664921	54664937
chr1	54678212	54678228
chr1	54711189	54711205
chr1	54751456	54751472
chr1	54752550	54752566
chr1	54777408	54777424
chr1	54792811	54792827
chr1	54817846	54817862
chr1	54864004	54864020
chr1	54864917	54864933
chr1	54872364	54872380
chr1	54873981	54873997
chr1	54931868	54931884
chr1	54956738	54956754
chr1	54976941	54976957
chr1	54981189	54981205
chr1	55008520	55008536
chr1	55022058	55022074
chr1	55040055	55040071
chr1	55065653	55065669
chr1	55093402	55093418
chr1	55120299	55120315
chr1	55449824	55449840
chr1	55555820	55555836
chr1	55613604	55613620
chr1	55690793	55690809
chr1	55701018	55701034
chr1	55715216	55715232
chr1	55715226	55715242
chr1	55739472	55739488
chr1	55772235	55772251
chr1	55816688	55816704
chr1	55932393	55932409
chr1	55974620	55974636
chr1	56031121	56031137
chr1	56324898	56324914
chr1	56369845	56369861
chr1	56410186	56410202
chr1	56427845	56427861
chr1	56481631	56481647
chr1	56484500	56484516
chr1	56596650	56596666
chr1	56821398	56821414
chr1	56867553	56867569
chr1	56953629	56953645
chr1	56976511	56976527
chr1	56995659	56995675
chr1	57000572	57000588
chr1	57063167	57063183
chr1	57107259	57107275
chr1	57109916	57109932
chr1	57147833	57147849
chr1	57186199	57186215
chr1	57197929	57197945
chr1	57202622	57202638
chr1	57218215	57218231
chr1	57220983	57220999
chr1	57228092	57228108
chr1	57238687	57238703
chr1	57318155	57318171
chr1	57331205	57331221
chr1	57340097	57340113
chr1	57427122	57427138
chr1	57512109	57512125
chr1	57664283	57664299
chr1	57738288	57738304
chr1	57760801	57760817
chr1	57763473	57763489
chr1	57771064	57771080
chr1	57874744	57874760
chr1	57980028	57980044
chr1	57980907	57980923
chr1	57995094	57995110
chr1	58056700	58056716
chr1	58084038	58084054
chr1	58092282	58092298
chr1	58098349	58098365
chr1	58149269	58149285
chr1	58149274	58149290
chr1	58149279	58149295
chr1	58149284	58149300
chr1	58194523	58194539
chr1	58336154	58336170
chr1	58369016	58369032
chr1	58372766	58372782
chr1	58379869	58379885
chr1	58399445	58399461
chr1	58427041	58427057
chr1	58464457	58464473
chr1	58479471	58479487
chr1	58485311	58485327
chr1	58610561	58610577
chr1	58618958	58618974
chr1	58677780	58677796
chr1	58711891	58711907
chr1	58723594	58723610
chr1	58760741	58760757
chr1	58770773	58770789
chr1	58771094	58771110
chr1	58802187	58802203
chr1	58825018	58825034
chr1	58881024	58881040
chr1	58888829	58888845
chr1	58912539	58912555
chr1	58984849	58984865
chr1	58992247	58992263
chr1	59037085	59037101
chr1	59039608	59039624
chr1	59073981	59073997
chr1	59085959	59085975
chr1	59112885	59112901
chr1	59138048	59138064
chr1	59177953	59177969
chr1	59182980	59182996
chr1	59224496	59224512
chr1	59317856	59317872
chr1	59363497	59363513
chr1	59397707	59397723
chr1	59428473	59428489
chr1	59460402	59460418
chr1	59503041	59503057
chr1	59509967	59509983
chr1	59511399	59511415
chr1	59532560	59532576
chr1	59541908	59541924
chr1	59553281	59553297
chr1	59584591	59584607
chr1	59604884	59604900
chr1	59745832	59745848
chr1	59769454	59769470
chr1	59800386	59800402
chr1	59802174	59802190
chr1	59816041	59816057
chr1	59881684	59881700
chr1	59930527	59930543
chr1	59944062	59944078
chr1	59967492	59967508
chr1	59973258	59973274
chr1	60007028	60007044
chr1	60051234	60051250
chr1	60102021	60102037
chr1	60102930	60102946
chr1	60109013	60109029
chr1	60164911	60164927
chr1	60181519	60181535
chr1	60187628	60187644
chr1	60202869	60202885
chr1	60282213	60282229
chr1	60283682	60283698
chr1	60314889	60314905
chr1	60330211	60330227
chr1	60350492	60350508
chr1	60365261	60365277
chr1	60370248	60370264
chr1	60377059	60377075
chr1	60438208	60438224
chr1	60483248	60483264
chr1	60558956	60558972
chr1	60570459	60570475
chr1	60574560	60574576
chr1	60616653	60616669
chr1	60653471	60653487
chr1	60657214	60657230
chr1	60714789	60714805
chr1	60720333	60720349
chr1	60794704	60794720
chr1	60822019	60822035
chr1	60849841	60849857
chr1	60924211	60924227
chr1	60945864	60945880
chr1	60946091	60946107
chr1	60957378	60957394
chr1	60976462	60976478
chr1	61037262	61037278
chr1	61092071	61092087
chr1	61116292	61116308
chr1	61225354	61225370
chr1	61308084	61308100
chr1	61309705	61309721
chr1	61332688	61332704
chr1	61601411	61601427
chr1	61626900	61626916
chr1	61661300	61661316
chr1	61730362	61730378
chr1	61741141	61741157
chr1	61765536	61765552
chr1	61839979	61839995
chr1	61946680	61946696
chr1	62043145	62043161
chr1	62066989	62067005
chr1	62136186	62136202
chr1	62233424	62233440
chr1	62242415	62242431
chr1	62282155	62282171
chr1	62327130	62327146
chr1	62391786	62391802
chr1	62401958	62401974
chr1	62445468	62445484
chr1	62510070	62510086
chr1	62518350	62518366
chr1	62666374	62666390
chr1	62731874	62731890
chr1	62760088	62760104
chr1	62792606	62792622
chr1	62800762	62800778
chr1	62851607	62851623
chr1	62877310	62877326
chr1	62919597	62919613
chr1	62936865	62936881
chr1	62945019	62945035
chr1	62955997	62956013
chr1	62979104	62979120
chr1	62979899	62979915
chr1	63007336	63007352
chr1	63012494	63012510
chr1	63036847	63036863
chr1	63063204	63063220
chr1	63063928	63063944
chr1	63131618	63131634
chr1	63177950	63177966
chr1	63181159	63181175
chr1	63219492	63219508
chr1	63231465	63231481
chr1	63242452	63242468
chr1	63258184	63258200
chr1	63357057	63357073
chr1	63384395	63384411
chr1	63399177	63399193
chr1	63410122	63410138
chr1	63461964	63461980
chr1	63496680	63496696
chr1	63500835	63500851
chr1	63513689	63513705
chr1	63543933	63543949
chr1	63600497	63600513
chr1	63693989	63694005
chr1	63710998	63711014
chr1	63719922	63719938
chr1	63866798	63866814
chr1	63935935	63935951
chr1	64102884	64102900
chr1	64152204	64152220
chr1	64162846	64162862
chr1	64274314	64274330
chr1	64349321	64349337
chr1	64369898	64369914
chr1	64418757	64418773
chr1	64423319	64423335
chr1	64432163	64432179
chr1	64485486	64485502
chr1	64569865	64569881
chr1	64624242	64624258
chr1	64647993	64648009
chr1	64724507	64724523
chr1	64968920	64968936
chr1	64990935	64990951
chr1	65038744	65038760
chr1	65054953	65054969
chr1	65140181	65140197
chr1	65143904	65143920
chr1	65164410	65164426
chr1	65210951	65210967
chr1	65236221	65236237
chr1	65384104	65384120
chr1	65499280	65499296
chr1	65569703	65569719
chr1	65645141	65645157
chr1	65824222	65824238
chr1	65870186	65870202
chr1	65894676	65894692
chr1	65913032	65913048
chr1	65913042	65913058
chr1	65913052	65913068
chr1	65919048	65919064
chr1	65927912	65927928
chr1	65940777	65940793
chr1	65966223	65966239
chr1	66068415	66068431
chr1	66142366	66142382
chr1	66168717	66168733
chr1	66175646	66175662
chr1	66302460	66302476
chr1	66385665	66385681
chr1	66407483	66407499
chr1	66449400	66449416
chr1	66495604	66495620
chr1	66496462	66496478
chr1	66497368	66497384
chr1	66602187	66602203
chr1	66847693	66847709
chr1	66907749	66907765
chr1	67017890	67017906
chr1	67041000	67041016
chr1	67044474	67044490
chr1	67096532	67096548
chr1	67155707	67155723
chr1	67177096	67177112
chr1	67252662	67252678
chr1	67275283	67275299
chr1	67532484	67532500
chr1	67582505	67582521
chr1	68028941	68028957
chr1	68047200	68047216
chr1	68083566	68083582
chr1	68084402	68084418
chr1	68160211	68160227
chr1	68167714	68167730
chr1	68190916	68190932
chr1	68407821	68407837
chr1	68712726	68712742
chr1	68722396	68722412
chr1	68757883	68757899
chr1	68810133	68810149
chr1	68843849	68843865
chr1	69063345	69063361
chr1	69140275	69140291
chr1	69369817	69369833
chr1	69437674	69437690
chr1	69437679	69437695
chr1	69442313	69442329
chr1	69536148	69536164
chr1	69642128	69642144
chr1	69669673	69669689
chr1	69736029	69736045
chr1	69775573	69775589
chr1	70179891	70179907
chr1	70208312	70208328
chr1	70275826	70275842
chr1	70371230	70371246
chr1	70400311	70400327
chr1	70452162	70452178
chr1	70456414	70456430
chr1	70473073	70473089
chr1	70500333	70500349
chr1	70516872	70516888
chr1	70583745	70583761
chr1	70659842	70659858
chr1	70827745	70827761
chr1	70857061	70857077
chr1	70864780	70864796
chr1	70927561	70927577
chr1	70994101	70994117
chr1	71049632	71049648
chr1	71102620	71102636
chr1	71111105	71111121
chr1	71164056	71164072
chr1	71241531	71241547
chr1	71264171	71264187
chr1	71405633	71405649
chr1	71416327	71416343
chr1	71429914	71429930
chr1	71435393	71435409
chr1	71449967	71449983
chr1	71463163	71463179
chr1	71471087	71471103
chr1	71523530	71523546
chr1	71578668	71578684
chr1	71595098	71595114
chr1	71672564	71672580
chr1	71690690	71690706
chr1	71695252	71695268
chr1	71725761	71725777
chr1	71984048	71984064
chr1	72018266	72018282
chr1	72032474	72032490
chr1	72048673	72048689
chr1	72111884	72111900
chr1	72160409	72160425
chr1	72200627	72200643
chr1	72204154	72204170
chr1	72246009	72246025
chr1	72285779	72285795
chr1	72296744	72296760
chr1	72311689	72311705
chr1	72334460	72334476
chr1	72376619	72376635
chr1	72403760	72403776
chr1	72413474	72413490
chr1	72419935	72419951
chr1	72470643	72470659
chr1	72486234	72486250
chr1	72488774	72488790
chr1	72508968	72508984
chr1	72509398	72509414
chr1	72523064	72523080
chr1	72660514	72660530
chr1	72685413	72685429
chr1	72713714	72713730
chr1	72722265	72722281
chr1	72778491	72778507
chr1	72790730	72790746
chr1	72800221	72800237
chr1	72817834	72817850
chr1	72821639	72821655
chr1	72821649	72821665
chr1	72860745	72860761
chr1	72861062	72861078
chr1	72934200	72934216
chr1	72961511	72961527
chr1	72970950	72970966
chr1	73111829	73111845
chr1	73124709	73124725
chr1	73131470	73131486
chr1	73228554	73228570
chr1	73251117	73251133
chr1	73290825	73290841
chr1	73379946	73379962
chr1	73419034	73419050
chr1	73488056	73488072
chr1	73546297	73546313
chr1	73555801	73555817
chr1	73629604	73629620
chr1	73641861	73641877
chr1	73658074	73658090
chr1	73913391	73913407
chr1	73913750	73913766
chr1	73916883	73916899
chr1	73932794	73932810
chr1	73992972	73992988
chr1	74013581	74013597
chr1	74034454	74034470
chr1	74042273	74042289
chr1	74089286	74089302
chr1	74100721	74100737
chr1	74134416	74134432
chr1	74186602	74186618
chr1	74201506	74201522
chr1	74211491	74211507
chr1	74237154	74237170
chr1	74267496	74267512
chr1	74291622	74291638
chr1	74315254	74315270
chr1	74322505	74322521
chr1	74323039	74323055
chr1	74355977	74355993
chr1	74379292	74379308
chr1	74382764	74382780
chr1	74395412	74395428
chr1	74398379	74398395
chr1	74407614	74407630
chr1	74514710	74514726
chr1	74562339	74562355
chr1	74570140	74570156
chr1	74604028	74604044
chr1	74610814	74610830
chr1	74618105	74618121
chr1	74645519	74645535
chr1	74667820	74667836
chr1	74686454	74686470
chr1	74698224	74698240
chr1	74742801	74742817
chr1	74746848	74746864
chr1	74748774	74748790
chr1	74754277	74754293
chr1	74756444	74756460
chr1	74777634	74777650
chr1	74816952	74816968
chr1	74844672	74844688
chr1	74864240	74864256
chr1	74874101	74874117
chr1	74903865	74903881
chr1	74929513	74929529
chr1	74956439	74956455
chr1	74963938	74963954
chr1	74983776	74983792
chr1	75183984	75184000
chr1	75185107	75185123
chr1	75211241	75211257
chr1	75212237	75212253
chr1	75233019	75233035
chr1	75241341	75241357
chr1	75270926	75270942
chr1	75314563	75314579
chr1	75328878	75328894
chr1	75377855	75377871
chr1	75393649	75393665
chr1	75395373	75395389
chr1	75403174	75403190
chr1	75426369	75426385
chr1	75451108	75451124
chr1	75482066	75482082
chr1	75496250	75496266
chr1	75553034	75553050
chr1	75553178	75553194
chr1	75563229	75563245
chr1	75576188	75576204
chr1	75606009	75606025
chr1	75636938	75636954
chr1	75646140	75646156
chr1	75652693	75652709
chr1	75680920	75680936
chr1	75684063	75684079
chr1	75687907	75687923
chr1	75702092	75702108
chr1	75774020	75774036
chr1	75789857	75789873
chr1	75830273	75830289
chr1	75905479	75905495
chr1	75922377	75922393
chr1	75927725	75927741
chr1	75956020	75956036
chr1	75968749	75968765
chr1	75985140	75985156
chr1	76009835	76009851
chr1	76032741	76032757
chr1	76052990	76053006
chr1	76098133	76098149
chr1	76192500	76192516
chr1	76213800	76213816
chr1	76556650	76556666
chr1	76649693	76649709
chr1	76842898	76842914
chr1	76919733	76919749
chr1	76924101	76924117
chr1	76935170	76935186
chr1	77112636	77112652
chr1	77198615	77198631
chr1	77203432	77203448
chr1	77206604	77206620
chr1	77429048	77429064
chr1	77514019	77514035
chr1	77566180	77566196
chr1	77566531	77566547
chr1	77583211	77583227
chr1	77603098	77603114
chr1	77631095	77631111
chr1	77658244	77658260
chr1	77730936	77730952
chr1	77777191	77777207
chr1	77800048	77800064
chr1	77866509	77866525
chr1	77870763	77870779
chr1	77872885	77872901
chr1	77879119	77879135
chr1	77901490	77901506
chr1	78062614	78062630
chr1	78069791	78069807
chr1	78102861	78102877
chr1	78128226	78128242
chr1	78161427	78161443
chr1	78165912	78165928
chr1	78182051	78182067
chr1	78204778	78204794
chr1	78227810	78227826
chr1	78275672	78275688
chr1	78342022	78342038
chr1	78353479	78353495
chr1	78408285	78408301
chr1	78423781	78423797
chr1	78464837	78464853
chr1	78466178	78466194
chr1	78486253	78486269
chr1	78501845	78501861
chr1	78510373	78510389
chr1	78510383	78510399
chr1	78584608	78584624
chr1	78602092	78602108
chr1	78624114	78624130
chr1	78635732	78635748
chr1	78687074	78687090
chr1	78762798	78762814
chr1	78799292	78799308
chr1	78814471	78814487
chr1	78818725	78818741
chr1	78874692	78874708
chr1	79118334	79118350
chr1	79149405	79149421
chr1	79341168	79341184
chr1	79357518	79357534
chr1	79358167	79358183
chr1	79369199	79369215
chr1	79435998	79436014
chr1	79480097	79480113
chr1	79587310	79587326
chr1	79622791	79622807
chr1	79626684	79626700
chr1	79638600	79638616
chr1	79662299	79662315
chr1	79668037	79668053
chr1	79697966	79697982
chr1	79716922	79716938
chr1	79724364	79724380
chr1	79771474	79771490
chr1	79772049	79772065
chr1	79856227	79856243
chr1	79864376	79864392
chr1	80175333	80175349
chr1	80350210	80350226
chr1	80396374	80396390
chr1	80403363	80403379
chr1	80403373	80403389
chr1	80434673	80434689
chr1	80468855	80468871
chr1	80508825	80508841
chr1	80515126	80515142
chr1	80543649	80543665
chr1	80555563	80555579
chr1	80555573	80555589
chr1	80733824	80733840
chr1	80822179	80822195
chr1	80824840	80824856
chr1	80911900	80911916
chr1	80947172	80947188
chr1	80978143	80978159
chr1	80981864	80981880
chr1	81060228	81060244
chr1	81197022	81197038
chr1	81232738	81232754
chr1	81245933	81245949
chr1	81405560	81405576
chr1	81617433	81617449
chr1	81622105	81622121
chr1	81654413	81654429
chr1	81676283	81676299
chr1	81711159	81711175
chr1	81778981	81778997
chr1	81964756	81964772
chr1	81999499	81999515
chr1	82007577	82007593
chr1	82086669	82086685
chr1	82089601	82089617
chr1	82105208	82105224
chr1	82195973	82195989
chr1	82199237	82199253
chr1	82224187	82224203
chr1	82261950	82261966
chr1	82364435	82364451
chr1	82382814	82382830
chr1	82388830	82388846
chr1	82432835	82432851
chr1	82520375	82520391
chr1	82556057	82556073
chr1	82556961	82556977
chr1	82590391	82590407
chr1	82606713	82606729
chr1	82626596	82626612
chr1	82809965	82809981
chr1	82829982	82829998
chr1	82831124	82831140
chr1	82904240	82904256
chr1	82954182	82954198
chr1	82974444	82974460
chr1	82995946	82995962
chr1	83028270	83028286
chr1	83029030	83029046
chr1	83036955	83036971
chr1	83070798	83070814
chr1	83089585	83089601
chr1	83122729	83122745
chr1	83148946	83148962
chr1	83196821	83196837
chr1	83275985	83276001
chr1	83342580	83342596
chr1	83505320	83505336
chr1	83537486	83537502
chr1	83703799	83703815
chr1	83914246	83914262
chr1	83929094	83929110
chr1	83949823	83949839
chr1	84057334	84057350
chr1	84057623	84057639
chr1	84172883	84172899
chr1	84336932	84336948
chr1	84354454	84354470
chr1	84365685	84365701
chr1	84407026	84407042
chr1	84408711	84408727
chr1	84438035	84438051
chr1	84470541	84470557
chr1	84509157	84509173
chr1	84511743	84511759
chr1	84515501	84515517
chr1	84558902	84558918
chr1	84605795	84605811
chr1	84621550	84621566
chr1	84629434	84629450
chr1	84641242	84641258
chr1	84654282	84654298
chr1	84673298	84673314
chr1	84683868	84683884
chr1	84709570	84709586
chr1	84714213	84714229
chr1	84722014	84722030
chr1	84774077	84774093
chr1	84823885	84823901
chr1	84853339	84853355
chr1	84879788	84879804
chr1	84881449	84881465
chr1	84884321	84884337
chr1	84917728	84917744
chr1	84925648	84925664
chr1	84947622	84947638
chr1	84964168	84964184
chr1	84985109	84985125
chr1	84994408	84994424
chr1	85001189	85001205
chr1	85028328	85028344
chr1	85100154	85100170
chr1	85111076	85111092
chr1	85113115	85113131
chr1	85122611	85122627
chr1	85141026	85141042
chr1	85157183	85157199
chr1	85159712	85159728
chr1	85198837	85198853
chr1	85242328	85242344
chr1	85247446	85247462
chr1	85260359	85260375
chr1	85275699	85275715
chr1	85283645	85283661
chr1	85288793	85288809
chr1	85338155	85338171
chr1	85454103	85454119
chr1	85472344	85472360
chr1	85484626	85484642
chr1	85487145	85487161
chr1	85550186	85550202
chr1	85581077	85581093
chr1	85585362	85585378
chr1	85588567	85588583
chr1	85595498	85595514
chr1	85599495	85599511
chr1	85610217	85610233
chr1	85700402	85700418
chr1	85719778	85719794
chr1	85743289	85743305
chr1	85750038	85750054
chr1	85795437	85795453
chr1	85795442	85795458
chr1	85795840	85795856
chr1	85833365	85833381
chr1	85878522	85878538
chr1	85906545	85906561
chr1	85922168	85922184
chr1	85934317	85934333
chr1	85935630	85935646
chr1	85947260	85947276
chr1	85973895	85973911
chr1	85975001	85975017
chr1	86007554	86007570
chr1	86023583	86023599
chr1	86032720	86032736
chr1	86044937	86044953
chr1	86050770	86050786
chr1	86051932	86051948
chr1	86058494	86058510
chr1	86067285	86067301
chr1	86068175	86068191
chr1	86074444	86074460
chr1	86112945	86112961
chr1	86168434	86168450
chr1	86187497	86187513
chr1	86188518	86188534
chr1	86197350	86197366
chr1	86215769	86215785
chr1	86230830	86230846
chr1	86278337	86278353
chr1	86281380	86281396
chr1	86315274	86315290
chr1	86315710	86315726
chr1	86391415	86391431
chr1	86411200	86411216
chr1	86417855	86417871
chr1	86423929	86423945
chr1	86434332	86434348
chr1	86438696	86438712
chr1	86446744	86446760
chr1	86512388	86512404
chr1	86517732	86517748
chr1	86519251	86519267
chr1	86533910	86533926
chr1	86535378	86535394
chr1	86550609	86550625
chr1	86556361	86556377
chr1	86653526	86653542
chr1	86666758	86666774
chr1	86678033	86678049
chr1	86751283	86751299
chr1	86828046	86828062
chr1	86850229	86850245
chr1	86954392	86954408
chr1	86970385	86970401
chr1	86972200	86972216
chr1	86986482	86986498
chr1	86998734	86998750
chr1	87045713	87045729
chr1	87049582	87049598
chr1	87061118	87061134
chr1	87079490	87079506
chr1	87081390	87081406
chr1	87083303	87083319
chr1	87112389	87112405
chr1	87123512	87123528
chr1	87148154	87148170
chr1	87183654	87183670
chr1	87204328	87204344
chr1	87301177	87301193
chr1	87367839	87367855
chr1	87369152	87369168
chr1	87409247	87409263
chr1	87454301	87454317
chr1	87471780	87471796
chr1	87536839	87536855
chr1	87547930	87547946
chr1	87552157	87552173
chr1	87554485	87554501
chr1	87594892	87594908
chr1	87597697	87597713
chr1	87615564	87615580
chr1	87618116	87618132
chr1	87623433	87623449
chr1	87631666	87631682
chr1	87649054	87649070
chr1	87652529	87652545
chr1	87664207	87664223
chr1	87688136	87688152
chr1	87711008	87711024
chr1	87711013	87711029
chr1	87711018	87711034
chr1	87717220	87717236
chr1	87741115	87741131
chr1	87772325	87772341
chr1	87884173	87884189
chr1	87915789	87915805
chr1	87929982	87929998
chr1	87953536	87953552
chr1	87984736	87984752
chr1	88014889	88014905
chr1	88070182	88070198
chr1	88102244	88102260
chr1	88188917	88188933
chr1	88216284	88216300
chr1	88224171	88224187
chr1	88235065	88235081
chr1	88247062	88247078
chr1	88264178	88264194
chr1	88265173	88265189
chr1	88267425	88267441
chr1	88287761	88287777
chr1	88300876	88300892
chr1	88395421	88395437
chr1	88423176	88423192
chr1	88473110	88473126
chr1	88474912	88474928
chr1	88522952	88522968
chr1	88537498	88537514
chr1	88611535	88611551
chr1	88614955	88614971
chr1	88638989	88639005
chr1	88657443	88657459
chr1	88657448	88657464
chr1	88677508	88677524
chr1	88689659	88689675
chr1	88702250	88702266
chr1	88729827	88729843
chr1	88739400	88739416
chr1	88793994	88794010
chr1	88815769	88815785
chr1	88850936	88850952
chr1	88859750	88859766
chr1	88871875	88871891
chr1	88873520	88873536
chr1	88915609	88915625
chr1	88938820	88938836
chr1	88940255	88940271
chr1	88960412	88960428
chr1	89002483	89002499
chr1	89037810	89037826
chr1	89081352	89081368
chr1	89109756	89109772
chr1	89122584	89122600
chr1	89151459	89151475
chr1	89166995	89167011
chr1	89177829	89177845
chr1	89207635	89207651
chr1	89214223	89214239
chr1	89313091	89313107
chr1	89358187	89358203
chr1	89371815	89371831
chr1	89371932	89371948
chr1	89380329	89380345
chr1	89416703	89416719
chr1	89433375	89433391
chr1	89447994	89448010
chr1	89513127	89513143
chr1	89520169	89520185
chr1	89536600	89536616
chr1	89565686	89565702
chr1	89579699	89579715
chr1	89585909	89585925
chr1	89589649	89589665
chr1	89621549	89621565
chr1	89699214	89699230
chr1	89820702	89820718
chr1	89841759	89841775
chr1	89854445	89854461
chr1	89907546	89907562
chr1	89951490	89951506
chr1	89981412	89981428
chr1	90031199	90031215
chr1	90043364	90043380
chr1	90053718	90053734
chr1	90056912	90056928
chr1	90115684	90115700
chr1	90115689	90115705
chr1	90125435	90125451
chr1	90143130	90143146
chr1	90161584	90161600
chr1	90169849	90169865
chr1	90207184	90207200
chr1	90236821	90236837
chr1	90240360	90240376
chr1	90243658	90243674
chr1	90247927	90247943
chr1	90288376	90288392
chr1	90339816	90339832
chr1	90356947	90356963
chr1	90383655	90383671
chr1	90401916	90401932
chr1	90405306	90405322
chr1	90424268	90424284
chr1	90431357	90431373
chr1	90439727	90439743
chr1	90440219	90440235
chr1	90440756	90440772
chr1	90441380	90441396
chr1	90442837	90442853
chr1	90465595	90465611
chr1	90522582	90522598
chr1	90551792	90551808
chr1	90583827	90583843
chr1	90590229	90590245
chr1	90602459	90602475
chr1	90629919	90629935
chr1	90631608	90631624
chr1	90654186	90654202
chr1	90659964	90659980
chr1	90686301	90686317
chr1	90735698	90735714
chr1	90749519	90749535
chr1	90750801	90750817
chr1	90790382	90790398
chr1	90800352	90800368
chr1	90806306	90806322
chr1	90872190	90872206
chr1	90881315	90881331
chr1	90904331	90904347
chr1	90949719	90949735
chr1	90959402	90959418
chr1	90985342	90985358
chr1	91004065	91004081
chr1	91014019	91014035
chr1	91028008	91028024
chr1	91092362	91092378
chr1	91092641	91092657
chr1	91123825	91123841
chr1	91137617	91137633
chr1	91148623	91148639
chr1	91192823	91192839
chr1	91198364	91198380
chr1	91199073	91199089
chr1	91220227	91220243
chr1	91220404	91220420
chr1	91225871	91225887
chr1	91278958	91278974
chr1	91280079	91280095
chr1	91298224	91298240
chr1	91303507	91303523
chr1	91317021	91317037
chr1	91317031	91317047
chr1	91350033	91350049
chr1	91358209	91358225
chr1	91370380	91370396
chr1	91372268	91372284
chr1	91433553	91433569
chr1	91435830	91435846
chr1	91442488	91442504
chr1	91479151	91479167
chr1	91510120	91510136
chr1	91527870	91527886
chr1	91566342	91566358
[truncated: 68,360 more rows]
